# Supplementary material for: TGM2-mediated serotonylation of GPX4 confers ferroptosis resistance to promote gastric tumorigenesis
Source: Cell Discov. 2026 Apr 28;12:30. doi: 10.1038/s41421-026-00885-6 (PMC13125317; doi:10.1038/s41421-026-00885-6)
Supplement: Supplementary file 1 — Supplemental table 1-2 [file 41421_2026_885_MOESM1_ESM.xlsx]

## Sheet: Supplementary Table 1
Supplementary Table 1. A total of 1,135 metabolites of blood metabolomics.
Group	GC																																									Healthy
Metabolite	DX1	DX2	DX3	DX4	DX5	DX6	DX7	DX8	DX9	DX10	DX11	DX12	DX13	DX15	DX16	DX17	DX18	DX19	DX20	DX21	DX22	DX23	DX24	DX25	DX26	DX27	DX28	DX29	DX30	DX31	DX32	DX33	DX34	DX35	DX36	DX37	DX38	DX39	DX40	DX41	DX42	A321	A320	A326	A327	A328	A329	A330	A331
Armillarin	8.0912	8.0259	7.9708	8.0143	8.015	7.9432	7.9529	7.9919	7.9952	7.9479	7.9331	8.0268	8.0111	7.974	8.0313	7.959	8.034	7.8827	7.9243	7.8658	7.933	7.988	8.0181	7.9465	8.0422	7.987	7.9785	7.9779	7.9975	8.0016	8.0287	7.9793	8.019	7.9626	7.9396	7.9662	8.0003	8.0184	7.9487	7.8985	7.9163	7.6274	7.572	7.5711	7.5862	7.5925	7.5636	7.6412	7.643
N-Undecanoylglycine	6.7388	6.7527	6.6866	6.7756	6.7469	6.7282	6.7155	6.7454	6.7537	6.723	6.6936	6.7255	6.6796	6.7807	6.7181	6.7093	6.7232	6.6779	6.6668	6.7749	6.7339	6.6713	6.728	6.6948	6.7387	6.7506	6.677	6.7082	6.6993	6.702	6.6974	6.6971	6.7743	6.6889	6.7091	6.684	6.7216	6.7578	6.6874	6.7672	6.6987	6.8385	6.9206	6.8621	6.9729	6.928	6.9843	6.8877	6.8853
Alpha-N-Phenylacetyl-L-glutamine	6.3378	5.8942	6.2903	6.935	7.0586	6.1615	6.5365	6.5756	6.8768	6.6777	6.745	6.7023	5.8067	5.9232	6.5924	6.799	6.5506	6.5223	6.7704	7.2917	6.7019	6.587	6.7732	6.5829	6.6416	6.2672	6.6728	6.8288	6.6474	5.9104	6.7487	6.6976	6.5922	6.6053	5.8468	6.58	6.4735	6.5068	6.3304	6.9836	6.1292	4.7681	4.8434	4.8429	5.7848	4.77	4.8619	4.8465	4.846
Fluvoxamino acid	6.0522	5.5387	5.6381	5.9341	5.601	5.6581	4.8429	5.5782	5.3218	6.097	5.9538	5.8332	5.4638	5.8036	5.7188	5.6621	5.8041	5.6327	6.5649	5.5158	5.671	5.78	5.4866	5.6879	5.7591	5.6833	5.5235	5.7944	5.9235	5.4645	5.5755	5.3986	5.7703	5.7129	5.8799	5.357	5.7086	5.4978	5.3538	5.419	5.5485	6.1603	5.454	6.0108	5.1391	5.9533	5.7097	6.4208	6.1856
PC(16:0/0:0)[U]	8.5732	8.804	8.8051	8.7952	8.7899	8.8604	8.7829	8.7738	8.7827	8.7406	8.8435	8.8212	8.8758	8.8821	8.8992	8.8044	8.7829	8.8719	8.9038	8.8958	8.8461	8.8254	8.7908	8.9015	8.872	8.8486	8.9029	8.8901	8.8355	8.9209	8.8794	8.8888	8.889	8.8716	8.86	8.8755	8.8742	8.9059	8.8839	8.8763	8.8739	8.2996	8.2686	8.2938	8.2749	8.2499	8.1805	8.3534	8.4118
11-Hydroxy-9-tridecenoic acid	4.6474	4.6808	4.3388	4.6139	4.1854	4.6016	4.6698	4.7344	4.2677	4.2895	3.8561	4.5425	3.6082	4.5472	4.1091	4.7514	4.9291	4.3558	3.8137	3.8364	4.4001	4.5243	4.0835	4.3856	4.3746	4.8014	4.5519	4.0946	4.111	4.0598	4.6968	4.3464	4.2141	4.3299	4.3503	4.5574	4.032	4.4397	4.6805	4.7908	4.5053	5.3102	5.3926	5.4055	5.2424	5.3903	5.3799	5.3386	5.3085
Propyl 2,4-decadienoate	7.0843	7.0818	7.0607	7.1232	7.0854	7.0566	7.0783	7.1006	7.0405	7.0226	7.0576	7.0737	7.017	7.0631	7.0335	7.0416	7.065	7.0456	7.0191	7.0609	7.0659	6.9737	7.0622	7.0478	7.0309	7.0359	7.0305	7.0229	7.0507	7.0224	7.0344	7.0771	7.0493	7.0131	7.0169	6.9788	7.0436	7.0437	6.9844	7.045	7.0382	7.5329	7.6129	7.5574	7.6426	7.6267	7.6797	7.5644	7.5571
3,6,7-Trihydroxy-4'-methoxyflavone 7-rhamnoside	6.0232	6.0153	5.9711	5.9981	6.0035	5.9917	6.0466	5.9888	6.0039	5.9774	5.9998	5.9594	5.9454	5.921	5.9589	5.9887	6.0439	5.9666	5.9369	5.9468	6.0031	5.9273	5.9911	6.0237	5.9891	5.9907	5.9674	5.9696	5.9304	5.9579	5.9943	6.0165	5.9564	5.9865	5.9429	5.9977	5.9945	5.9389	6.017	5.9745	5.9776	6.4478	6.5339	6.4698	6.535	6.5242	6.5401	6.5242	6.5013
Porphobilinogen	5.7091	5.513	5.6585	5.7934	5.7742	5.4957	5.4914	5.6589	5.8145	5.5848	5.7027	5.7007	5.705	5.673	5.761	5.6421	5.812	5.5769	5.7224	5.3923	5.601	5.6176	5.9332	5.6853	5.8453	5.7751	5.8693	5.8208	5.8762	5.5948	5.7558	5.7669	5.5928	5.7693	5.6657	5.8466	5.7321	5.7015	5.5311	5.9985	5.6385	3.9729	3.1003	3.7225	3.9845	3.1139	4.0777	3.8398	3.8671
2-Hydroxyadipic acid	6.2545	6.2483	6.2027	6.2167	6.2098	6.2048	6.2014	6.1698	6.1834	6.1451	6.1613	6.1874	6.1564	6.1479	6.147	6.1789	6.1581	6.1481	6.121	6.109	6.1651	6.1443	6.16	6.1558	6.1677	6.1758	6.1783	6.1475	6.1576	6.1234	6.1624	6.1756	6.122	6.152	6.1698	6.1405	6.1366	6.1092	6.1183	6.1556	6.1455	5.6082	5.6846	5.6109	5.7086	5.6662	5.7015	5.5732	5.586
(2R,3R,4R)-2-Amino-4-hydroxy-3-methylpentanoic acid	6.2595	6.2967	6.2316	6.3174	6.3842	6.1759	6.3109	6.2346	6.7417	6.3029	6.3707	6.2255	6.2989	6.2256	6.269	6.1897	6.2818	6.2273	6.2056	6.1692	6.2014	6.5993	6.3125	6.1846	6.2205	6.1707	6.3046	6.2107	6.1865	6.453	6.1462	6.2416	6.2153	6.5549	6.2689	6.4304	6.3003	6.3214	6.1348	6.2094	6.2404	6.4377	6.8409	6.3203	6.2821	6.3345	6.4237	6.4306	6.3405
6''-Malonylgenistin	5.4092	5.3604	5.3517	5.3109	5.3382	5.365	5.4312	5.354	5.3861	5.3464	5.411	5.3841	5.3655	5.3601	5.3283	5.3442	5.4316	5.3658	5.2912	5.3838	5.425	5.3472	5.4466	5.4105	5.3941	5.3512	5.3594	5.4161	5.4097	5.4642	5.3863	5.4159	5.3597	5.3891	5.3424	5.3773	5.3794	5.363	5.3677	5.3797	5.3745	5.2813	5.3321	5.2607	5.1543	5.4413	5.2973	5.2856	5.2888
Ethyl 4-pentenoate	4.0102	4.0208	4.1015	4.1664	4.0444	3.7638	4.0958	3.9795	4.0102	3.8456	4.0179	3.8753	3.9642	4.0333	4.0532	3.8501	3.984	3.988	3.9579	4.0821	4.0497	3.5566	3.6293	4.0063	4.0036	3.8846	3.8751	4.0126	3.9682	4.0167	3.8806	4.0045	3.916	3.9983	3.9475	3.7677	3.7468	4.0618	3.6236	4.0233	4.1253	4.8212	4.9352	4.8313	4.9461	4.8945	4.9353	4.8774	4.8659
Cholic acid glucuronide	4.4819	4.5395	4.2625	5.498	5.1154	4.769	5.8306	3.7699	5.8369	5.5296	5.5473	4.4981	4.3296	3.7443	3.7884	4.6603	5.4919	5.3334	3.785	3.7872	5.1076	6.0321	3.7884	3.8611	4.1056	3.764	3.8158	5.1268	3.8284	4.8678	4.9904	5.1999	4.6924	5.1677	3.8818	5.7139	4.1226	4.3274	4.3541	4.2616	3.7605	4.6892	4.5289	5.6945	4.7978	6.0702	4.3733	5.5447	5.4408
5,7-Megastigmadien-9-ol glucoside	6.5099	6.5195	6.4919	6.5355	6.4887	6.4929	6.5287	6.4911	6.4966	6.4534	6.5117	6.5123	6.4701	6.4714	6.4757	6.4867	6.5006	6.4902	6.4637	6.4964	6.5309	6.4543	6.5398	6.4955	6.4936	6.4624	6.4925	6.4915	6.4892	6.4988	6.4845	6.5293	6.4961	6.4725	6.4725	6.4733	6.4844	6.4937	6.4458	6.5088	6.4808	4.7685	4.722	4.7532	4.7985	4.69	4.8297	4.7231	4.8084
5E,7Z-Dodecadienal	5.5958	5.5966	5.5203	5.6242	5.5933	5.5687	5.5639	5.6036	5.5467	5.5911	5.5539	5.5759	5.5266	5.6639	5.5645	5.5411	5.5614	5.5402	5.5164	5.6158	5.5772	5.5026	5.583	5.5488	5.5924	5.6146	5.5465	5.5731	5.5551	5.541	5.5335	5.5431	5.624	5.515	5.5755	5.5295	5.5687	5.6051	5.5553	5.5928	5.5466	5.7683	5.8486	5.7689	5.8955	5.8571	5.9218	5.7851	5.7914
Isohelenol	5.0765	3.6398	5.0222	4.5142	4.7278	4.5323	4.7389	4.818	5.1672	4.8232	5.0762	5.0015	5.222	5.0221	5.1684	5.2691	4.7959	4.7156	5.2657	5.377	4.9234	4.0531	5.2673	5.2279	5.1885	5.1608	5.2217	5.2037	5.1197	5.0578	5.2151	5.0481	5.0703	4.9802	5.0576	5.0507	4.7887	5.1434	5.2863	4.9298	4.3606	2.9621	2.9339	2.9283	4.4165	2.9474	2.9443	3.6626	3.3341
Dihydrocoumarin	3.6862	3.5387	3.6887	3.557	3.6342	3.6751	3.6968	3.5353	3.6827	3.5106	3.6316	3.5888	3.7158	3.4817	3.5728	3.7264	3.7462	3.5673	3.6673	3.5799	3.7268	3.6763	3.6693	3.742	3.4703	3.7025	3.5035	3.603	3.7415	3.7673	3.676	3.6553	3.6746	3.832	3.6628	3.5387	3.6307	3.6687	3.4543	3.3942	3.226	3.577	5.7072	3.4296	3.3461	5.4779	3.4713	3.718	3.7188
N6,N6,N6-Trimethyl-L-lysine	5.2572	5.1389	5.1103	5.0085	5.0596	4.7233	5.3287	5.0419	5.4648	4.7852	5.176	5.0741	5.1372	4.9644	5.2896	5.3036	5.1609	4.9878	5.2254	5.2026	4.9619	5.0129	5.2782	4.9376	4.929	5.1759	5.4981	5.2749	5.2301	5.0746	5.256	5.1886	5.1631	5.2116	5.0555	5.4883	5.2186	5.3254	5.0664	5.5063	4.9199	5.2069	5.2334	5.0621	5.2826	5.0443	4.861	5.2896	5.2691
L-Serine	6.5027	6.4869	6.447	6.3915	6.4234	6.496	6.4872	6.3742	6.4163	6.1836	6.5522	6.5083	6.4676	6.5585	6.5241	6.4771	6.6238	6.4602	6.4229	6.3891	6.5517	6.4416	6.4355	6.449	6.4818	6.4086	6.4337	6.5016	6.2875	6.4994	6.4333	6.4911	6.3065	6.4628	6.4875	6.4496	6.4107	6.4689	6.2941	6.4913	6.436	6.6177	6.6517	6.6172	6.5436	6.5603	6.5078	6.651	6.6014
ACETYLTRYPTOPHANAMIDE	7.1444	5.0997	5.3526	5.4467	5.4142	5.2775	5.2726	5.0993	5.3738	5.1143	5.5265	5.0911	5.3926	5.3004	5.3501	5.1571	5.0355	5.1547	5.2474	5.1939	5.2147	5.1664	5.3441	5.3336	5.3185	5.1694	5.3392	5.2919	5.0979	5.2173	5.16	5.3413	5.1939	5.1637	5.3777	5.3869	5.3443	5.2924	5.0627	5.234	5.2435	3.9586	2.1659	1.8643	4.3918	1.6685	1.4505	1.4133	1.6117
KAPA	5.0777	5.1124	5.0331	5.6575	5.1173	5.0172	5.0004	5.0031	5.0131	4.9519	4.9808	5.0516	5.0007	4.9565	4.9956	5.0086	5.0189	5.0044	4.9829	4.9925	5.0033	5.0314	4.9999	5.043	5.0323	5.0068	4.9896	5.0155	5.0413	5.0178	5.0162	5.043	4.9775	4.9903	5.1162	5.074	5.0304	4.9634	5.1522	5.0913	5.0408	4.289	3.896	4.2662	4.6662	3.9204	4.0684	4.1682	4.0318
3-hydroxy-3-(3,4,5-trimethoxyphenyl)propanoic acid	4.1085	3.4683	4.1513	2.346	4.14	4.3851	2.2851	3.7215	3.5266	3.8897	3.6412	3.6072	4.6654	4.0793	4.3637	4.3019	3.0288	4.2902	3.818	3.8832	3.6343	3.98	2.8972	3.9924	2.8315	3.2697	3.9528	4.1222	3.6986	3.9768	4.2804	4.108	4.3899	3.484	4.3654	4.5151	3.9128	4.1432	3.4477	2.9729	4.21	5.99	4.045	4.2241	4.3099	6.5984	5.4987	5.9691	4.919
Glycocholic Acid	6.2396	5.7201	6.2323	5.9834	5.692	5.9639	5.8187	6.0649	6.0172	5.8254	5.8255	6.8866	6.0442	5.7593	5.7455	5.8258	5.98	5.8304	5.846	5.8105	6.0651	6.2922	5.983	5.7151	5.7649	5.7652	5.975	5.8922	5.8257	5.8379	5.7732	6.0375	5.7955	5.8065	6.2043	5.819	5.7908	6.0031	5.7698	5.8536	5.8455	5.5728	5.4311	5.6221	5.4234	5.0239	6.0154	5.3039	5.5101
9(S)-HETE	5.276	4.578	5.4825	4.9005	4.7582	5.0645	4.6961	4.8867	5.4394	5.2575	5.0277	5.7934	5.3386	4.862	4.51	4.6846	5.0413	4.8154	4.8162	4.6707	5.4115	5.4051	4.9515	4.6322	4.6751	4.8433	4.984	4.7917	4.5933	4.6418	4.6768	5.0544	4.6673	5.0014	5.4676	4.9781	4.6168	5.0664	4.8699	4.8437	4.6435	5.7726	5.8271	5.7881	5.9263	5.8752	5.9776	4.3347	5.7287
PE(22:6/0:0)	6.2515	6.7857	6.653	6.399	6.5687	6.7624	6.5221	6.5989	6.6151	6.3872	6.4571	6.3934	6.609	6.7014	6.6187	6.3926	6.3436	6.5103	6.4831	6.4032	6.5741	6.7358	6.2217	6.5369	6.4633	6.3877	6.5869	6.3462	6.4472	6.5666	6.4332	6.3376	6.3598	6.4806	6.5528	6.5155	6.5823	6.3377	6.4442	6.368	6.5656	6.5739	6.697	6.7772	6.6918	6.8196	6.5888	6.6287	6.9902
Sphingosine-1-phosphate	5.8801	5.7096	5.5597	5.7731	5.6488	5.7305	5.6359	5.5963	5.6362	5.6236	5.4664	5.6318	5.4912	5.5469	5.6908	5.5246	5.5191	5.6601	5.4543	5.781	5.8417	5.8208	5.8711	5.7677	5.7735	5.7547	5.7397	5.8549	5.7645	5.7944	5.7307	5.9937	5.8678	5.7277	5.8757	5.6942	5.7528	5.6475	5.8184	5.7552	5.9342	5.472	5.3782	5.3982	5.4958	5.3483	5.4334	5.6103	5.4537
PE(16:0/0:0)	5.9384	6.4743	6.3518	6.2138	6.1705	6.3864	6.2412	6.2617	6.3115	6.1888	6.3506	6.1831	6.3194	6.3318	6.2487	6.0257	6.2568	6.2094	6.3894	6.2693	6.141	6.3299	6.1285	6.3682	6.5256	6.1302	6.3602	6.1362	6.2745	6.2557	6.0928	6.1816	6.2178	6.2973	6.3926	6.309	6.3062	6.1616	6.1906	6.1891	6.3229	5.4179	5.6292	5.531	5.6659	5.6539	5.3585	5.4951	5.6036
9(R)-HODE	6.2123	5.969	5.7788	6.1239	5.9864	5.826	6.1335	6.4023	5.3147	5.1963	5.6695	6.0432	6.2364	6.3353	5.9834	6.1709	5.6684	5.6961	5.7842	5.4316	5.3056	5.9257	6.0538	6.1167	5.994	6.0384	6.0145	5.8885	5.6631	5.9413	6.1914	5.8831	6.0472	6.2141	5.7721	6.0636	5.8989	6.0535	6.1656	6.0174	6.0951	6.1848	5.6204	6.1077	5.1311	5.7715	5.3638	5.6744	5.744
GPCho(18:1/20:5)	6.6609	6.8403	6.7509	6.7368	6.8081	6.98	6.9102	6.7779	6.6483	6.7917	6.5211	6.7199	6.3222	6.5272	6.5675	6.7713	6.706	6.8757	6.6288	6.6596	6.9793	6.8666	6.5432	6.6826	6.3198	6.8372	6.794	6.7001	6.7297	6.6038	6.4665	6.7531	6.5635	6.7536	6.7194	6.5118	6.483	6.5589	6.7157	6.6484	6.9308	4.9981	5.4696	5.8058	4.6303	5.238	5.6369	4.6313	4.6913
Sebacic acid	6.0372	5.9846	5.9388	5.9944	5.977	6.0028	5.9788	5.9974	5.9541	5.8904	5.9317	5.9105	5.9609	5.9135	5.9411	5.9503	5.8106	5.901	5.835	5.902	5.9727	5.9416	5.9661	5.9113	5.9277	5.9081	5.9476	5.9655	5.9683	5.9382	5.9311	5.9763	5.9058	5.8851	5.9348	5.9311	5.9403	5.9165	5.9097	5.9496	5.8766	3.6548	3.1169	3.1113	3.0875	3.1602	4.0357	3.4418	3.6097
PC(P-18:1(11Z)/16:0)	6.2531	6.2863	6.3452	6.3641	6.4672	6.5159	6.4561	6.3198	6.1791	6.2538	6.1804	6.2749	6.2452	5.9747	6.1829	6.1503	6.1154	6.2245	6.273	6.2745	6.3667	6.3426	6.3724	6.0424	6.3236	6.3846	6.2721	6.2939	6.1965	6.2381	6.1791	6.2364	6.1288	6.3458	6.2114	6.0738	6.081	6.5549	6.2895	6.1634	6.3192	8.0612	7.9191	7.9505	7.9123	7.8648	7.6448	7.9207	7.8769
GPCho(18:0/20:4)	5.7776	5.8551	5.7049	5.8646	5.9145	5.8336	5.8344	5.8313	5.6084	5.6323	5.8573	5.447	5.3783	5.3085	5.4944	5.6851	5.6318	5.7024	5.398	5.6533	5.5834	5.4675	5.5435	5.4	5.403	5.7558	5.7818	5.539	5.6019	5.6123	5.5249	5.6663	5.3335	5.644	5.3879	5.4581	5.2158	5.6476	5.5208	5.531	5.5552	7.7511	7.5157	7.3965	7.2918	7.5811	7.2731	7.521	7.5774
4-hydroxy Nonenal	6.5028	6.4568	6.4142	6.4708	6.4388	6.4661	6.4658	6.4706	6.405	6.3656	6.3731	6.382	6.4265	6.396	6.3893	6.4087	6.283	6.3637	6.312	6.3814	6.4562	6.4101	6.4411	6.3904	6.3795	6.3973	6.4236	6.431	6.4383	6.4064	6.3879	6.4322	6.3795	6.3721	6.3959	6.4154	6.3868	6.3722	6.3617	6.3863	6.3554	6.4545	6.4827	6.4771	6.4534	6.4963	6.4931	6.4544	6.4686
PE(20:4/0:0)	6.1655	6.5619	6.6786	6.5204	6.5662	6.4893	6.6556	6.5657	6.4598	6.5065	6.558	6.4638	6.4036	6.5661	6.4457	6.5201	6.5412	6.5651	6.5663	6.5197	6.4515	6.5503	6.4815	6.5168	6.5824	6.5898	6.5332	6.3996	6.5655	6.5929	6.3746	6.2366	6.423	6.5645	6.4516	6.3813	6.6451	6.3976	6.5188	6.3202	6.4783	6.4213	6.531	6.5483	6.6907	6.319	6.3972	6.4363	6.5648
Pseudoecgonine	5.1665	5.3687	5.2856	5.3032	5.2924	4.9249	5.1654	5.1753	5.5779	5.1523	5.0243	5.1996	5.1648	5.0826	4.9639	5.1634	5.0453	5.2044	5.6171	5.0295	5.5752	5.3119	5.3895	5.1571	5.2488	5.259	5.4435	5.3129	5.3491	5.3276	5.209	5.3392	5.2085	5.4098	5.3709	5.1148	5.2409	5.1399	5.1717	5.1298	5.1905	5.1153	5.2219	5.0804	4.8205	5.201	5.0021	5.0553	4.9523
THTC	6.0323	6.2784	6.114	6.1457	6.0895	6.0535	6.1808	6.1813	6.1582	5.909	6.2882	6.0948	6.1086	6.2101	6.2198	6.2053	6.359	6.12	5.9171	5.9613	6.0598	6.0611	6.1128	6.0718	6.0823	5.9314	6.0118	6.124	5.97	6.0663	6.027	6.131	5.9349	6.028	6.1757	6.1407	6.069	6.1442	6.0061	6.2407	6.0736	6.4779	6.437	6.3737	6.2994	6.2822	6.322	6.6241	6.451
3-(2-hydroxyphenyl)oxirane-2-carbaldehyde	4.4035	4.1516	4.3585	4.3345	4.2842	4.3174	4.3922	4.1909	4.0309	4.0733	4.2897	4.3425	4.3583	4.3152	4.3045	4.2512	4.2147	4.2319	4.2076	4.3303	4.3586	4.1815	4.3246	4.2494	4.3612	4.2831	4.234	4.319	4.3562	4.2358	4.3287	4.3247	4.2394	4.2567	4.1631	4.1539	4.1789	4.2291	4.0314	4.2231	4.0532	6.7595	6.8678	6.7718	3.9525	4.0532	4.317	6.9681	6.7853
N-Methyl-a-aminoisobutyric acid	6.8934	6.8627	6.8623	7.076	6.9447	6.7941	6.8464	6.9274	6.8481	6.8489	6.978	6.8516	6.955	6.943	6.9525	6.9424	6.8958	6.9007	6.985	6.9891	6.9842	6.673	6.9913	6.8895	6.8113	6.9801	6.9171	6.9405	6.9603	6.8117	6.947	6.9586	6.8631	6.8976	6.9985	6.9768	6.9263	7.151	6.8483	6.9896	7.0013	6.9983	7.0117	6.9863	6.9761	6.8866	6.8576	7.0875	6.9963
(R)C(R)S-S-Propylcysteine sulfoxide	4.1039	4.0107	4.0377	4.1003	3.9835	4.0963	4.1175	3.9296	3.9937	4.0008	4.0768	4.1315	4.0174	3.9887	3.8381	3.9125	4.0231	3.8305	4.0066	4.0282	3.9265	3.9483	3.9819	3.9337	3.9885	3.9772	4.0071	3.9377	3.9859	4.0645	3.955	3.98	3.9942	3.9895	3.8898	3.8716	3.9694	4.0886	3.9755	3.7323	3.7159	5.1369	2.6426	4.9136	4.004	2.7855	4.766	4.9278	5.0215
Pantothenic Acid	4.3106	4.2473	4.2662	4.2917	4.2183	4.239	4.237	4.2271	4.2311	4.1935	4.2277	4.2628	4.2336	4.2189	4.2138	4.1911	4.2305	4.2842	4.1948	4.2018	4.2702	4.3473	4.2351	4.2035	4.2074	4.2738	4.1798	4.243	4.2446	4.2479	4.1995	4.2491	4.2487	4.2622	4.1993	4.1737	4.2699	4.2277	4.2304	4.2497	4.2409	5.2649	3.0471	5.1494	3.6991	3.0606	4.9379	5.3095	5.1434
Cytosine	4.9104	5.0085	4.9145	4.9178	4.7524	4.832	4.9141	4.8428	4.897	4.8054	4.9728	4.7728	4.854	4.765	4.7274	4.8166	4.9304	4.84	4.9809	4.8529	4.9722	4.8331	5.0245	4.8171	4.8474	4.945	4.8351	4.8623	4.9632	4.8695	4.9913	4.9511	4.4829	4.8379	4.7814	4.6942	4.9701	4.7983	4.7725	4.8222	4.6736	2.4408	3.3672	2.8632	4.798	2.9448	3.267	2.4319	2.498
Tiglylglycine	4.3727	4.3431	4.3392	4.5296	4.5841	4.5393	4.4178	4.4061	4.7551	4.4677	4.342	4.4175	4.6757	4.4757	4.5425	4.6907	4.5309	4.5312	4.7298	4.3855	4.7264	4.3422	4.6049	4.5435	4.5562	4.7789	4.703	4.6164	4.7206	4.4137	4.886	4.6953	4.4603	4.7393	4.6326	4.7791	4.3335	4.6477	4.6954	4.5913	4.834	4.4156	4.118	4.3823	4.342	4.083	4.4892	4.3006	4.277
N-Methyl-2-pyrrolidinone	6.1118	5.6221	6.1988	5.5568	6.284	6.0082	5.8047	6.4175	6.3925	6.7895	6.5391	6.1465	6.4184	6.6295	5.9949	5.962	6.1135	5.6664	6.1742	7.2033	6.7062	6.7691	6.5233	6.6651	6.1818	5.5675	6.3303	6.3334	6.9593	6.5793	6.3225	5.5982	5.9502	6.6298	6.0878	6.6083	6.5894	5.3463	6.3138	6.1218	5.5235	6.6809	6.7357	6.4639	6.676	6.5894	6.9486	6.6173	6.6415
L-beta-aspartyl-L-phenylalanine	4.0309	4.1966	3.7698	5.0686	4.6717	4.1827	4.3884	4.5185	5.3639	4.6758	5.1074	3.8209	3.5992	3.7479	4.268	4.4552	4.483	3.6919	4.4747	5.0455	4.1876	4.3861	4.741	4.7106	4.4006	4.381	4.9073	4.3744	4.7344	3.8473	4.2793	3.9731	4.5318	4.3014	4.0754	4.9322	4.7001	4.9502	4.4773	4.6746	5.0643	3.7708	3.799	3.7933	3.7696	3.8125	3.8093	3.7706	3.7849
Isovalerylalanine	3.871	4.2449	4.1957	4.2169	4.2858	4.2363	4.05	3.9777	4.4902	4.1481	4.2689	4.448	4.4665	4.3892	4.2926	5.3593	4.4167	4.5649	5.1155	4.1844	5.0138	4.3818	4.4903	4.5293	4.6249	4.8844	4.8117	4.6027	4.8038	4.5274	4.8507	4.6151	4.5238	4.9089	4.5341	4.7621	4.6122	4.5048	4.4454	4.3397	4.5037	2.8446	2.8728	2.8672	2.8435	2.8863	2.8832	2.8445	2.8587
N-Desmethylaminopyrine	7.558	4.0755	3.7798	3.5976	3.8744	3.8464	3.5216	3.2552	3.0607	4.1714	4.0973	3.3879	3.8352	3.9842	3.9424	3.9285	3.9218	4.385	3.6892	3.2768	1.7765	3.2362	3.5246	2.9429	3.2025	2.5392	3.5971	3.4739	3.7087	3.4787	3.4	3.5059	3.2933	2.8455	3.4755	3.1673	3.2263	3.2252	3.4899	3.3305	3.4573	1.9214	1.9493	1.9437	1.9203	1.9627	1.9595	1.9213	1.9354
Xi-4-Hydroxy-4-methyl-2-cyclohexen-1-one	4.9338	4.839	4.7988	4.8376	4.7748	4.7519	4.7637	4.8722	4.8318	4.6853	4.8365	4.7895	4.7405	4.73	4.8436	4.8243	4.8283	4.7383	4.6803	4.6457	4.8042	4.6657	4.8395	4.7748	4.7522	4.713	4.7585	4.8262	4.8011	4.7305	4.7318	4.8877	4.7237	4.7481	4.7753	4.737	4.7702	4.754	4.7586	4.8833	4.7625	4.1654	5.8016	4.6732	4.1983	5.6979	5.6556	4.2031	4.1427
4-Hydroxymethamphetamine	6.0981	4.7285	3.5901	3.6375	3.6548	3.5743	3.4881	3.6003	3.63	3.6447	3.691	3.5639	3.5689	3.6552	3.6226	3.5736	3.6702	3.5413	3.5366	3.5242	3.669	3.5845	3.5893	3.5652	3.5042	3.6275	3.7207	3.6004	3.6041	3.5435	3.6516	3.6289	3.6932	3.6189	3.4831	3.6591	3.6384	3.653	3.5649	3.6787	3.5867	3.0962	2.7236	3.171	4.2715	3.2981	2.6204	3.3537	3.2182
Adrenochrome	4.7374	4.7458	4.7404	4.6396	4.7044	4.3532	4.3757	4.3395	4.341	4.3444	4.4763	4.6954	4.5283	4.5727	4.6193	4.6937	4.8485	4.8001	4.7563	4.7535	4.691	4.5739	4.7054	4.679	4.8659	5.1409	4.5541	4.7905	5.0459	4.8135	4.8998	4.9296	4.7682	4.8639	4.8407	4.8427	4.9291	5.0199	5.1338	5.1584	4.7834	3.1668	3.5888	2.8305	3.1312	2.8682	3.2726	2.6464	3.1357
Cinnamyl alcohol	4.7726	3.8858	4.3339	4.638	4.6175	4.3386	4.1404	4.3421	4.1476	4.8756	4.6227	4.2071	4.2982	4.5407	4.6054	4.2308	4.284	4.277	5.2534	4.1729	4.0213	4.2036	4.115	4.4556	4.4376	4.3923	4.4994	4.3477	4.5517	4.1311	4.2966	4.1501	4.5748	4.284	4.4419	4.2139	4.4235	4.3562	4.075	4.1915	4.6215	3.8237	3.8519	3.8463	3.8226	3.8655	3.8623	3.8236	3.8378
3-(1,2,3-trihydroxybutyl)-1H-isochromen-1-one	4.9702	4.8177	4.9578	5.0019	4.8825	4.8692	4.8901	4.8861	4.8623	4.9634	5.04	4.9389	4.995	5.0358	4.9674	4.9359	4.8549	4.8655	4.9389	4.7891	4.9023	4.8375	4.9617	4.9584	4.9434	4.9134	4.8953	4.9408	4.8656	4.893	4.858	5.0673	4.953	4.9248	4.9855	4.9841	4.9252	5.0023	4.8007	4.9116	4.9358	3.9186	3.9468	3.9412	3.9175	3.9604	3.9572	3.9185	3.9327
Met Ser	4.8569	4.0888	4.3951	4.4208	4.3635	4.5068	4.2129	3.6362	4.1137	4.4132	4.5297	4.2539	4.5207	4.4479	4.3785	4.3218	4.3606	4.5102	4.4752	3.9646	4.3618	4.2975	4.2872	4.2544	4.429	4.2492	4.1531	4.2412	4.2877	4.24	4.2857	4.3733	4.2143	4.1323	4.3814	4.4905	4.4689	4.2314	4.0788	3.9371	4.7212	3.1667	3.1949	3.1893	3.1656	3.2084	3.2053	3.1666	3.1808
Xi-3-Methyl-3-cyclohexen-1-ol	4.3563	3.4984	3.5928	3.9574	4.785	4.2295	3.5575	3.3616	3.816	4.2626	4.5889	3.896	4.3071	4.4494	4.5221	4.3393	3.8228	3.7938	3.9962	4.0474	5.49	3.8667	4.1976	4.9902	4.5279	5.2452	4.2161	4.0197	4.8575	3.8006	5.5778	4.0418	3.9277	5.5447	4.7596	5.6704	3.4488	4.0325	4.8882	3.8615	5.5006	3.9559	3.6465	4.533	4.1341	3.4643	3.2764	5.1891	4.6981
3,9-dihydroxy-2-(2-hydroxypropan-2-yl)-2H,3H,7H-furo[3,2-g]chromen-7-one	5.7511	5.2854	5.1903	4.3207	5.3442	5.0598	4.5491	5.1286	4.1713	4.7207	5.245	4.988	6.0499	5.4498	5.7639	5.1527	4.7527	5.5228	5.2245	4.9649	3.8417	4.8026	4.5572	5.4132	4.5917	4.5164	5.1616	5.01	4.4248	5.0525	5.2291	5.383	5.2001	4.1964	5.0006	5.632	5.1041	5.6148	4.4535	4.2795	5.2221	0.7748	5.1176	0.7936	5.4845	0.8098	0.8071	0.7746	0.7865
2-Hexen-1-ol	4.219	4.0694	4.0512	4.1296	4.1818	4.0445	4.0542	4.0552	4.1016	4.0668	4.1306	4.0974	4.1003	4.1062	4.1333	4.1626	4.0321	4.1008	4.0838	4.1217	4.2832	4.0672	4.1318	4.1815	4.1194	4.2023	4.114	4.0923	4.2734	4.0439	4.2321	4.1224	4.0723	4.27	4.1123	4.2284	4.0624	4.0346	4.1624	4.1158	4.296	4.4187	4.7619	4.3846	4.6023	4.3881	4.4543	5.3133	4.4567
Histidinyl-Histidine	6.0131	6.1996	6.0295	6.0217	5.8034	5.6563	5.4637	6.205	5.8784	5.9948	5.8218	5.7931	5.4654	5.6897	5.7092	5.3785	5.8121	5.8001	6.6747	5.6243	5.6336	6.0263	5.6464	5.8196	5.6564	5.6311	5.8376	6.1881	6.2295	5.9863	5.784	5.8598	5.9474	5.8213	6.0174	5.4937	6.084	5.9381	5.9373	5.9228	6.1902	3.4582	3.4864	3.4808	5.6822	3.5	3.4968	3.4581	3.5625
Tyr Glu Met	5.6205	4.5946	5.0467	5.5193	5.2928	4.9505	4.158	5.0309	4.4695	5.6637	5.4728	4.9382	4.8806	5.0839	5.3035	4.3825	4.8168	4.7042	5.894	4.7856	4.236	4.6444	4.4878	5.0558	4.9978	4.6446	4.8671	4.7274	5.0903	4.3816	4.5119	4.2491	5.1337	4.7103	4.9665	4.4803	5.1354	4.7212	4.2647	4.5405	5.0494	5.8073	5.216	5.3472	4.6962	5.4116	5.154	5.9589	5.7684
TELMISARTAN	2.1423	2.0892	2.0804	2.1218	2.1047	2.0775	2.1038	2.1128	2.1042	2.0701	2.1059	2.1066	2.1015	2.0874	2.1041	2.1112	2.1016	2.0825	2.0794	2.0875	2.126	2.0888	2.1311	2.2359	2.1079	2.1069	2.1167	2.118	2.1158	2.0983	2.1048	2.1358	2.0877	2.3288	2.108	2.1023	2.0827	2.0872	7.0315	5.1566	4.0445	2.2721	2.3001	3.6658	7.094	5.0972	3.7855	4.4288	3.9761
Nigellic acid	5.1766	5.1657	5.1499	5.111	5.1165	5.1319	5.1268	5.169	5.146	5.1083	5.1271	5.139	5.0823	5.0597	5.0726	5.096	5.1203	5.0867	5.2322	5.0703	5.1735	5.0699	5.1473	5.146	5.0973	5.0831	5.1215	5.1428	5.1128	5.1057	5.1052	5.1472	5.099	5.0709	5.1352	5.0799	5.1119	5.0891	5.086	5.102	5.1567	4.0529	4.0811	4.0755	4.0518	4.0947	4.0915	4.2639	4.067
Arg Val Gly	5.6117	5.3729	5.6609	5.542	5.8243	5.5521	5.3767	5.7525	5.6813	5.9014	5.677	5.3441	5.6711	5.544	5.6503	5.2948	5.2986	5.4025	5.1403	5.4629	5.1481	5.4703	5.539	5.2948	5.2668	5.3212	5.294	5.409	5.1776	5.3036	5.1724	5.1443	5.5564	5.2466	5.5372	5.7023	5.922	5.5936	5.4602	5.4077	5.6104	5.058	4.0598	5.0593	4.6905	4.9596	4.9413	4.5024	5.1742
HYDROLYSIS PRODUCT OF BUSSEIN	5.6692	4.5073	4.9538	5.5144	5.2304	5.0014	3.5499	4.9557	4.2998	5.9268	5.5465	5.3354	4.9647	5.6399	5.461	5.3538	5.4391	5.0213	6.1975	4.8497	4.448	4.8992	4.2164	5.2876	5.3328	5.3271	5.1942	4.8117	5.7004	4.6298	5.2573	4.1827	5.4447	5.2167	5.1768	4.3775	5.2609	4.8134	4.885	4.7839	5.1745	5.934	5.0211	5.7445	4.7942	5.5329	5.173	6.0442	5.9413
Aleprylic acid	5.598	5.5459	5.5408	5.5938	5.5595	5.5311	5.5411	5.5602	5.512	5.5813	5.5024	5.5792	5.4876	5.596	5.5232	5.5587	5.5299	5.4799	5.4685	5.4901	5.5033	5.4793	5.5357	5.5361	5.5116	5.5363	5.5007	5.4942	5.5388	5.531	5.49	5.5248	5.5479	5.482	5.4803	5.4781	5.5161	5.4975	5.4933	5.5192	5.4976	5.7511	5.7773	5.7621	5.8174	5.8319	5.8569	5.7714	5.8169
3-Oxododecanoic acid	4.46	4.4576	4.4286	4.5259	4.4442	4.4347	4.3698	4.4327	4.3244	4.4669	4.3599	4.463	4.3677	4.494	4.4243	4.4138	4.4479	4.3689	4.2974	4.3835	4.3197	4.3795	4.4606	4.3723	4.4122	4.4773	4.4226	4.6211	4.4456	4.4246	4.3532	4.4124	4.427	4.3859	4.3827	4.3718	4.4199	4.3748	4.411	4.4462	4.3496	4.5349	4.4952	4.4122	4.5462	4.5582	4.4563	4.5037	4.5641
(E)-4,8-Dimethyl-1,3,7-nonatriene	4.5632	4.5409	4.7827	4.6528	4.5336	4.6003	4.6622	4.6659	4.5598	4.3952	4.5645	4.5105	4.6761	4.6325	4.4822	4.7016	4.7105	4.6027	4.4057	4.5755	4.5544	4.6122	4.7125	4.5907	4.5129	4.3839	4.5961	4.6204	4.478	4.5529	4.4671	4.9176	4.5094	4.3057	4.5677	4.5781	4.5976	4.5747	4.5401	4.441	4.455	5.5514	5.5501	5.5503	5.5808	5.5435	5.6387	5.6501	5.4441
Lauroyl diethanolamide	5.9544	5.9025	5.9582	5.916	5.9301	5.8906	5.8933	5.9174	5.8719	5.8458	5.8904	5.8866	5.9895	5.8927	5.9675	5.9171	5.7481	5.9042	5.7812	5.9431	5.8527	5.7052	5.8883	5.8499	5.8643	5.8504	5.7981	5.8586	5.9023	5.8713	5.8188	5.9029	5.8709	5.8033	5.8814	5.8291	5.9016	5.945	5.8143	5.8681	5.8501	6.5599	6.6851	6.5892	6.748	6.7776	6.7809	6.5788	6.6654
Asp Glu Phe His	6.0316	4.4403	5.3199	5.7387	5.7213	5.0907	4.1416	4.8731	4.306	6.015	5.6843	5.3774	5.4012	5.6507	5.8642	5.435	5.3606	5.203	5.9968	5.0404	4.164	4.3116	4.7787	5.392	5.3212	5.3522	5.4733	4.9726	5.6523	4.4768	5.336	4.4406	5.6773	5.214	5.2362	5.2879	5.4852	5.0302	4.7192	4.7776	5.5607	6.1012	5.5015	5.7934	5.5296	6.0176	5.6562	6.1915	6.136
Goshuyic acid	5.1255	5.128	5.0901	5.2027	5.1966	5.1335	5.1581	5.2155	5.16	5.1572	5.1277	5.118	5.0947	5.1523	5.1582	5.1594	5.2847	5.153	5.0556	5.0595	5.1069	5.0478	5.1382	5.1517	5.0463	5.1635	5.1222	5.143	5.0601	5.1162	5.0664	5.1617	5.1008	5.0549	5.1322	5.1234	5.0957	5.1066	5.1211	5.1755	5.0634	5.3553	5.3966	5.426	5.454	5.4434	5.5126	5.3653	5.3337
4-hydroxy-1-(4-methoxyphenyl)pentan-3-one	6.9028	6.8657	6.758	6.8346	6.8551	6.745	6.7884	6.7973	6.8379	6.8235	6.7957	6.9197	6.9001	6.8368	6.8848	6.8185	6.8689	6.7204	6.8143	6.7853	6.8072	6.8491	6.8593	6.8046	6.8939	6.88	6.835	6.865	6.8552	6.861	6.8664	6.8164	6.8547	6.7974	6.8089	6.8382	6.8273	6.8897	6.7826	6.7608	6.7861	5.4843	5.4912	5.4786	5.5107	5.5078	5.5156	5.5825	5.501
Corchorifatty acid D	5.7304	5.5041	5.5036	5.5223	5.5415	5.4942	5.5224	5.4771	5.524	5.4982	5.56	5.5677	5.5895	5.6358	5.6577	5.7104	5.5927	5.5352	5.4949	5.5174	5.5499	5.5703	5.5653	5.5609	5.6019	5.6353	5.5532	5.5558	5.6456	5.5881	5.5463	5.5678	5.7372	5.6119	5.5289	5.5859	5.644	5.5222	5.6335	5.5848	5.6185	4.6901	4.3885	4.3979	4.0834	3.9418	3.9386	3.8999	3.9142
Cinncassiol A	5.8717	5.7983	5.7071	5.7524	5.738	5.7681	5.7871	5.7563	5.7369	5.7117	5.7117	5.6974	5.7288	5.711	5.7531	5.7252	5.6678	5.6702	5.5568	5.6101	5.6375	5.6854	5.6592	5.7812	5.7078	5.6782	5.5768	5.7641	5.6891	5.7528	5.6976	5.7958	5.7136	5.769	5.6784	5.7517	5.7677	5.6996	5.6584	5.771	5.729	6.1917	6.2986	6.2393	6.3512	6.2853	6.3939	6.2776	6.1506
Polyporusterone A	5.2609	4.9185	4.4367	5.2916	4.9743	4.6719	5.0973	5.2393	4.3525	4.8362	4.8251	5.0799	5.1168	5.2118	4.8396	5.2221	4.8795	4.9442	4.7201	4.6374	4.7546	4.9017	5.1547	4.9164	4.87	5.1181	4.773	4.9668	4.9046	5.0004	5.1796	5.0959	5.1381	5.2674	4.7842	5.197	4.8614	4.957	5.2233	5.1245	5.0834	5.547	5.2691	5.9491	5.3402	5.3914	4.7872	5.4704	5.3063
PC(20:3/0:0)	6.4366	7.0285	7.2231	7.3492	7.2126	7.3825	7.1388	7.2808	7.2213	7.2419	7.1878	7.0568	7.0568	7.4685	7.3258	7.2327	7.329	6.9943	7.5798	7.3408	7.0124	6.8531	7.2285	7.0952	7.4728	7.3881	7.0592	7.2183	7.0903	6.9983	7.313	6.9229	7.2581	7.2553	7.157	7.0631	7.3831	7.2899	7.1232	7.3004	6.8012	7.1052	7.0613	6.9665	6.5233	6.8259	6.724	7.0316	7.178
Theasapogenol A	5.7301	5.422	5.0704	5.451	5.4487	5.0946	5.2593	5.3312	4.5358	4.7529	5.2246	5.085	5.4345	5.3787	5.1277	5.406	4.9622	5.0219	5.005	4.7996	5.4681	5.3942	5.7653	4.937	4.9687	5.3676	5.2191	5.2775	5.3668	5.0933	5.5828	5.3606	5.1321	5.375	5.296	5.4506	5.2526	5.014	5.7697	5.4256	5.4608	5.6612	5.8909	6.1134	5.3061	5.844	5.8068	5.7728	5.4912
Tomentosic acid	5.7219	5.0577	4.0154	5.4282	5.2932	4.5799	4.8993	5.0119	4.0407	4.0332	4.362	4.7986	5.1174	5.107	4.5972	5.0957	4.6182	4.6313	4.3844	3.9581	4.9278	5.2006	5.6248	4.0486	4.515	5.2402	4.7829	4.8425	5.0267	4.9177	5.2492	4.9308	4.6687	5.2598	5.0479	5.1012	4.3594	4.609	5.4918	4.7271	5.3229	5.3452	5.5582	5.846	4.7124	5.5631	5.4831	5.3954	5.1723
PC(22:4/0:0)	5.3724	5.8375	6.0135	6.0533	5.8582	5.8459	6.1265	5.8176	5.8741	5.9613	6.097	5.7419	5.7063	6.0131	5.9029	5.9179	6.114	5.881	6.5993	6.0598	5.86	5.9268	5.8682	5.9173	6.128	6.1717	5.7984	5.7561	5.9891	5.881	5.9538	5.6777	5.9744	5.9995	5.8216	5.7606	6.1338	6.0268	5.9201	5.922	5.8992	5.9107	5.6269	5.7028	4.2151	5.0583	5.2882	5.7997	5.5708
PC(18:1/0:0)	7.6851	8.0289	8.1901	7.9347	8.1612	8.0497	8.0492	8.1067	8.1335	7.9923	8.2323	8.0199	8.163	8.1926	8.1224	8.1812	8.0998	8.1514	8.2182	8.1495	8.087	8.1367	8.0271	8.2056	8.1783	8.1668	8.0568	8.0572	8.0803	8.1696	8.1331	7.9853	8.1818	8.1694	8.155	8.1204	8.1896	8.2159	8.0608	8.1276	8.0921	7.6566	7.6179	7.6237	7.4904	7.4055	7.3693	7.5221	7.6754
PE(18:0/0:0)	5.7154	6.178	6.2726	6.1033	6.0673	6.2527	6.1396	6.1324	6.1242	6.1424	6.2097	6.1185	6.1928	6.2479	6.1523	6.0016	6.1909	6.12	6.3391	6.2525	6.0378	6.0225	6.1028	6.3138	6.328	6.0849	6.2576	6.0701	6.2531	6.1576	6.0511	6.1423	6.1178	6.2147	6.1943	6.1504	6.1295	6.1791	6.2487	6.1442	6.1327	5.6797	5.7858	5.811	4.7548	5.6424	5.4139	5.8344	5.9918
7a,12a-Dihydroxy-3-oxo-4-cholenoic acid	6.2435	6.2801	6.1121	6.1255	6.0157	6.1591	6.1966	6.1135	5.9919	5.9995	5.8989	5.9667	5.9351	5.9155	5.8568	6.0456	6.0545	5.9794	6.0073	5.8543	6.19	6.1701	6.0383	6.0489	5.8683	6.0187	6.0579	6.0265	6.0395	5.976	5.9754	6.0073	5.9732	5.977	6.0447	5.9736	5.9597	5.7979	6.0842	5.947	6.1154	4.8947	5.2526	5.2843	5.1977	5.237	5.2286	4.8778	4.8414
Farnesyl acetone	5.1609	4.876	4.7704	4.8588	4.8557	4.7499	4.6617	5.2697	3.1884	3.1942	4.4786	4.6061	4.8122	5.1436	4.5084	4.9598	5.1309	4.7654	4.7609	4.3044	3.991	4.9951	4.8405	5.2311	5.1366	4.8458	4.4551	4.7321	4.6045	4.985	5.0119	4.754	5.063	5.0992	4.3541	4.6773	4.4586	4.8128	5.0056	4.759	5.3865	4.383	3.3855	4.5775	3.3561	3.6372	3.9138	4.0616	3.3714
Enantio-PAF C-16	7.4307	7.8583	8.2335	7.9245	8.0727	8.0805	8.0414	8.0561	7.9882	7.9327	8.0771	8.0682	8.247	8.3012	8.2676	7.9325	7.8842	8.0454	8.2701	8.2069	7.9252	7.8417	8.0329	8.1918	8.2633	8.1157	8.0329	8.0671	8.0213	8.1154	8.1523	8.0161	8.2078	8.1654	8.0437	8.0681	8.2433	8.354	8.1268	8.0895	8.0537	7.5897	7.478	7.5015	7.2642	7.3758	7.2416	7.5885	7.7663
(+/-)-1,4-Nonanediol diacetate	6.5847	6.5307	6.4862	6.5387	6.4974	6.5321	6.5365	6.5283	6.4641	6.4393	6.4486	6.4381	6.4723	6.4682	6.4518	6.4668	6.3523	6.431	6.3814	6.4512	6.509	6.4706	6.5097	6.4568	6.4564	6.4579	6.4851	6.4862	6.4909	6.4649	6.4594	6.4861	6.4385	6.406	6.4659	6.473	6.4594	6.4508	6.4508	6.4605	6.4065	6.5239	6.5521	6.5464	6.5227	6.5656	6.5624	6.5237	6.538
GPCho(18:1/22:6)	4.8189	4.7397	4.7862	4.7078	4.6396	4.4657	4.2397	4.5117	4.3578	4.4831	4.668	4.6417	4.5869	4.469	3.9766	4.6257	4.7794	4.4245	4.6206	4.2944	4.5154	4.4701	4.579	4.7454	4.5407	4.249	4.4259	4.4275	4.6192	4.0354	4.5628	4.6599	4.7863	3.9197	4.5107	4.5548	4.2365	4.5123	4.5819	4.4633	4.3557	6.3245	6.3025	6.4315	6.575	4.3024	5.8582	6.3688	6.4466
9,10-DHOME	6.5403	6.4934	6.4225	6.505	6.4634	6.4865	6.5018	6.4902	6.4381	6.3701	6.3939	6.3935	6.4378	6.4253	6.4051	6.446	6.29	6.3661	6.3333	6.3756	6.4674	6.4392	6.465	6.3886	6.4055	6.4198	6.4265	6.4398	6.4521	6.4254	6.4168	6.4665	6.3839	6.3739	6.3859	6.4267	6.4222	6.3938	6.3955	6.3966	6.3605	3.5864	3.6146	3.957	3.5853	3.6282	3.625	3.5863	3.6005
GPEtn(16:0/22:6)	5.7766	6.1021	5.3437	5.7015	5.1138	5.6343	5.5085	5.7245	5.0198	5.5806	5.308	5.4062	5.2289	5.5023	5.3997	4.9069	4.8192	5.3943	5.2403	5.3719	5.3975	5.7642	5.2977	5.5814	5.2743	4.7716	5.6056	4.9911	5.8288	5.4596	5.0479	5.6981	5.1066	5.1234	5.2742	5.2354	4.9449	4.945	5.4795	5.2051	5.5542	3.3388	3.367	3.3614	3.3377	4.0001	3.3774	3.3387	3.3529
20-Hydroxy-PGF2a	7.6413	7.6033	7.5727	7.6102	7.5987	7.5735	7.6148	7.5748	7.5778	7.5489	7.5792	7.5913	7.5702	7.5513	7.5707	7.5768	7.5317	7.5462	7.5439	7.5648	7.6004	7.5522	7.5981	7.5691	7.5723	7.5717	7.5815	7.5861	7.584	7.5689	7.5685	7.604	7.5586	7.5684	7.5733	7.5695	7.5486	7.5562	7.5517	7.5745	7.5635	7.7033	7.7315	7.7259	7.7021	7.745	7.7419	7.7032	7.7174
PC(P-18:0/18:3)	5.1122	4.9784	4.9825	5.0549	5.0091	5.3923	4.4393	4.7894	4.2916	5.1581	4.4855	4.7123	4.3725	4.6437	3.8911	4.837	5.1911	5.3475	4.8328	4.9593	4.8326	4.4845	4.1189	4.5591	4.2548	4.0446	4.3999	4.704	4.5291	4.4861	4.6618	4.5429	4.0341	4.7474	4.0813	4.5475	4.524	4.4531	4.0874	4.792	4.0113	6.9009	6.677	6.3762	6.0175	6.6633	6.114	6.7303	6.5936
Monic acid	7.5865	7.5547	7.5285	7.5573	7.5501	7.5171	7.559	7.5186	7.5218	7.5014	7.5312	7.5405	7.5204	7.4931	7.5107	7.5142	7.4778	7.5006	7.4913	7.5168	7.548	7.4923	7.5299	7.5082	7.5128	7.5099	7.5233	7.5192	7.5299	7.5199	7.5073	7.5426	7.5079	7.5108	7.512	7.5083	7.4881	7.5054	7.4918	7.5131	7.5053	7.6494	7.6776	7.672	7.6482	7.6911	7.688	7.6493	7.6635
DG(18:0/18:2(9Z,12Z)/0:0)	6.6701	6.6778	6.6375	6.6362	6.646	6.6167	6.6526	6.5983	6.556	6.5698	6.5645	6.6009	6.5824	6.5698	6.5813	6.5866	6.5721	6.5525	6.5868	6.5799	6.6066	6.5708	6.6203	6.587	6.62	6.6478	6.6498	6.6121	6.5363	6.5448	6.5999	6.5914	6.541	6.6241	6.6157	6.6055	6.5423	6.5419	6.5474	6.5846	6.558	6.6936	6.7218	6.7162	6.6924	6.7354	6.7322	6.6935	6.7077
Glutaminylarginine	7.3207	7.2856	7.2505	7.2935	7.2731	7.2522	7.2905	7.2601	7.2506	7.232	7.2526	7.2745	7.2528	7.2322	7.2442	7.2549	7.2109	7.2307	7.2229	7.249	7.2858	7.2314	7.2694	7.2411	7.2479	7.2512	7.2572	7.2603	7.2564	7.2493	7.2405	7.274	7.2326	7.2465	7.2445	7.2415	7.2176	7.228	7.2213	7.2505	7.243	7.3824	7.4106	7.405	7.3813	7.4242	7.421	7.3823	7.3965
DG(13:0/22:5(7Z,10Z,13Z,16Z,19Z)/0:0)[iso2]	5.4298	4.9947	3.758	4.3812	4.1929	4.4281	4.7488	5.6936	3.6844	3.65	3.6862	3.6869	4.5831	5.0847	4.4303	4.9882	5.661	3.6626	4.0882	3.6676	3.7064	4.2413	4.8047	4.6348	3.8912	4.9606	4.6582	4.4798	4.2366	4.4596	4.8682	4.1876	4.5081	5.0548	3.7403	4.4512	3.7901	4.0451	4.5713	3.6899	5.4259	5.7602	5.3756	6.0978	3.8522	5.8394	5.4809	5.0668	5.3954
PC(16:0/20:5(5E,8E,11E,14E,17E))[U]	6.6431	6.911	6.6369	6.7328	6.5439	6.9983	6.576	6.9555	6.8886	6.6137	6.5773	6.6945	6.6605	6.7327	6.9965	6.7693	6.5142	6.4007	6.3607	6.8274	6.6164	6.6251	6.3732	6.4182	6.5482	6.5332	6.4551	6.5945	6.3978	6.5081	6.4908	6.6857	6.6156	6.2521	6.63	6.414	6.5943	6.4916	6.4836	6.2045	6.3133	6.0495	5.7777	5.813	5.6703	6.0289	5.6998	5.8734	5.7897
PC(20:4(5Z,8Z,11Z,14Z)/0:0)	4.5554	5.1595	5.4971	4.9873	5.3514	5.1758	5.3333	5.3389	5.1838	5.0397	5.3161	5.0018	5.251	5.1949	5.1945	5.3049	5.1556	5.3474	5.5699	5.3479	5.1279	5.1399	5.0195	5.1911	5.2085	5.3302	5.2404	5.0205	5.0702	5.3126	5.1679	4.9662	5.4169	5.2967	5.2492	5.0395	5.3323	5.4486	5.0871	5.1391	5.0495	6.2058	5.9806	6.0434	5.7748	5.5966	5.5253	5.948	6.1176
13(S)-HOTrE	5.3977	5.022	4.9086	5.1563	5.1503	4.8299	5.1798	5.3812	4.2726	3.8933	4.9724	5.0961	5.2411	5.4344	5.0319	5.2232	4.7794	4.9242	4.8814	4.4493	4.6352	4.9953	5.2694	5.1936	5.1966	5.2519	5.0695	4.9968	4.6669	5.137	5.2999	5.0586	5.1672	5.2395	4.9479	5.2571	4.8978	5.0969	5.2941	5.0773	5.3373	5.102	4.5762	5.0359	3.6986	4.8384	4.1634	4.6081	4.7378
Citral propylene glycol acetal	5.8212	5.7845	5.6662	5.7939	5.7493	5.79	5.7967	5.7238	5.7531	5.688	5.5998	5.6013	5.651	5.6245	5.6124	5.682	5.6553	5.6261	5.5406	5.6696	5.7358	5.6941	5.728	5.6631	5.6405	5.7036	5.6107	5.7468	5.733	5.6647	5.6954	5.7248	5.5507	5.5901	5.6244	5.7334	5.6789	5.6471	5.7049	5.7263	5.6251	4.1913	4.7725	4.4523	4.1451	4.88	4.7088	4.4475	4.4606
PC(17:1(10Z)/0:0)	5.5699	5.9728	6.2969	6.1487	6.2106	6.4032	6.0434	6.3464	6.2635	6.1666	6.4071	6.1247	6.2926	6.4966	6.4123	6.4569	6.2078	6.5444	6.4406	6.4277	6.0003	6.1809	6.1503	6.2811	6.5864	6.2932	6.1922	6.1882	5.9035	6.1451	6.3786	6.1181	6.3542	6.2857	6.3554	6.3889	6.4273	6.3451	6.206	6.4575	6.0146	5.865	5.7599	5.8823	5.7036	5.8471	5.6021	5.7852	5.9964
PC(15:0/0:0)	6.1841	6.6403	6.5434	6.8115	6.6024	6.9082	6.3423	6.747	6.7271	6.7008	6.9267	6.8238	6.7503	6.8197	6.8326	6.625	6.7438	6.6014	6.8695	6.9722	6.467	6.64	6.7147	6.6858	7.1267	6.813	6.7337	6.7814	6.5753	6.7048	6.9404	6.736	6.7801	6.695	6.896	6.8871	6.9964	6.7785	6.833	6.9474	6.5432	6.236	6.2989	6.2923	5.9593	6.1865	6.4024	6.5652	6.4528
3-Dehydroxycarnitine	5.5842	5.8592	5.9918	5.8308	5.9451	5.8981	5.9774	5.944	5.9796	5.8448	6.0118	5.9309	6.009	6.0598	5.985	5.9977	5.9697	5.956	6.0521	5.9636	5.8375	5.7963	5.8687	5.9877	5.9612	5.9318	5.934	5.9137	5.76	5.962	5.9849	5.8509	5.9835	5.977	5.954	5.9927	6.027	6.0743	5.9172	5.9738	5.8302	5.6426	5.5335	5.5699	5.5924	5.4968	5.3928	5.576	5.6097
Hexadecanedioic acid mono-L-carnitine ester	5.7317	5.5991	5.4466	5.612	5.525	5.4823	5.5081	5.5015	5.5484	5.5488	5.5177	5.5689	5.5624	5.523	5.5656	5.516	5.5802	5.5044	5.3909	5.5259	5.5106	5.5214	5.5684	5.5248	5.5316	5.5048	5.5015	5.5714	5.583	5.5027	5.4622	5.5777	5.4461	5.5338	5.5545	5.5675	5.5635	5.4637	5.4327	5.5784	5.5965	5.3778	5.2667	5.2377	5.2224	5.3346	5.1959	5.6154	5.245
PA(20:4(5Z,8Z,11Z,14Z)/20:2(11Z,14Z))	6.7569	6.7065	6.6358	6.678	6.6892	6.7163	6.6675	6.6835	6.6896	6.679	6.6696	6.6876	6.6532	6.6472	6.6383	6.6574	6.6629	6.645	6.5961	6.6796	6.6981	6.6168	6.6961	6.6594	6.6604	6.6274	6.6472	6.6846	6.6543	6.6286	6.6013	6.6526	6.6008	6.6264	6.6721	6.6262	6.6392	6.6026	6.5755	6.6439	6.6606	3.3793	3.0393	2.8136	4.2831	4.3434	2.462	4.2581	2.4376
LysoSM(d18:0)	5.3632	5.3062	5.1146	5.1025	5.3441	5.4513	5.1835	5.2678	5.2111	5.2551	5.3482	5.5975	5.3639	5.4814	5.4051	5.9862	5.471	5.4422	5.3831	5.3484	5.4062	5.3402	5.3238	5.4966	5.5316	6.1033	5.5051	5.6338	5.6657	5.3961	5.6592	5.338	5.3081	5.5033	5.2004	5.4762	5.3047	5.2801	5.4878	5.3677	5.5181	4.0449	4.0257	1.2176	1.1954	1.2356	1.2326	1.1963	1.2097
Sterebin E	5.1314	4.99	4.9947	5.0773	5.0339	5.0202	5.0629	5.0354	5.0721	5.0958	5.1396	5.0866	5.0294	5.0756	4.9671	5.0299	5.046	5.0814	4.9333	5.067	5.0931	5.0159	5.287	5.0513	5.0571	5.0022	5.0313	5.0545	5.0787	5.0888	5.0679	5.1235	5.0847	5.0634	5.0302	5.1028	5.0828	5.0155	5.0159	5.1058	5.0212	5.2855	5.5133	5.5235	5.6337	5.635	5.6752	5.2924	5.3006
PS(P-20:0/18:4(6Z,9Z,12Z,15Z))	5.8797	6.1305	5.8951	6.0064	5.7095	5.9752	6.0201	6.0349	5.6612	6.0047	6.1164	6.013	5.7267	5.9844	5.7631	5.9944	5.4733	5.7549	5.6691	5.8351	5.4638	6.0398	6.3949	5.9221	5.7719	5.6778	5.42	6.0679	5.5226	5.9509	5.5935	6.0475	5.8001	5.9093	5.6461	6.0472	5.7156	5.7978	5.5973	5.853	5.5993	6.7445	6.7416	6.7597	6.8282	5.6415	5.4021	5.2844	5.6275
8-Deoxy-11,13-dihydroxygrosheimin	6.4504	6.3799	6.3349	6.3698	6.388	6.3048	6.325	6.3603	6.3606	6.3224	6.2983	6.3982	6.3794	6.3453	6.3954	6.357	6.4045	6.2634	6.291	6.2429	6.3154	6.3639	6.3896	6.3232	6.4157	6.3845	6.353	6.3408	6.3765	6.363	6.3973	6.354	6.3922	6.3415	6.3172	6.3456	6.3886	6.3988	6.3166	6.2846	6.3093	5.8692	5.8444	5.8412	5.8457	5.8453	5.7875	5.8741	5.8842
2,5-Dimethylbenzaldehyde	6.1403	6.0848	6.0328	6.0616	6.0744	6.0002	6.0232	6.0752	6.0461	6.0193	6.018	6.1092	6.073	6.0523	6.0853	6.0748	6.1085	5.969	6.0103	5.9561	6.0152	6.0699	6.0857	6.0313	6.0999	6.1041	6.0549	6.0365	6.0929	6.0671	6.1068	6.0617	6.1145	6.0601	6.0155	6.0571	6.0739	6.0967	6.0392	6.0034	5.9996	5.6046	5.5534	5.5609	5.569	5.5601	5.5603	5.5829	5.6265
2-Indanone	5.2258	5.125	5.0965	5.1444	5.1793	5.1078	5.0986	5.1393	5.1017	5.0777	5.1178	5.222	5.1591	5.1307	5.1639	5.2041	5.1702	5.0505	5.1008	5.0164	5.1156	5.1524	5.1378	5.1164	5.1805	5.2419	5.1393	5.1137	5.1659	5.1586	5.1728	5.1339	5.1888	5.1373	5.1204	5.1663	5.1102	5.1563	5.1223	5.0792	5.0968	4.6881	4.5528	4.6489	4.6082	4.6705	4.6131	4.6641	4.6977
Scyphostatin A	5.3793	5.977	6.1704	6.0938	6.1957	6.2787	5.7	6.3283	6.4362	6.1888	5.9533	6.1454	6.2392	6.2322	6.1511	6.3014	5.7475	5.9322	6.5722	5.9117	5.8164	6.1148	5.776	6.5315	6.0747	6.3044	6.1971	6.0952	5.4481	6.3532	6.2075	5.8419	6.2028	6.0488	6.1876	6.0885	6.0473	6.2723	5.7422	5.9825	5.9933	6.2605	6.639	6.5034	6.4181	6.0762	6.2002	6.4636	6.3645
1,1'-(Tetrahydro-6a-hydroxy-2,3a,5-trimethylfuro[2,3-d]-1,3-dioxole-2,5-diyl)bis-ethanone	3.8105	3.6558	4.2118	3.4555	3.8188	3.8872	3.8243	4.3359	3.7319	3.192	3.2282	3.4333	4.5152	3.9359	4.2803	3.9252	3.2238	3.9971	3.4537	3.2096	3.2483	3.2109	3.2535	3.2688	3.2302	3.2291	3.6239	3.9425	3.2391	3.2205	3.4556	3.2583	4.1431	3.2285	4.0217	4.2402	3.6657	4.0037	3.211	3.2318	3.8877	4.3701	4.9065	4.6008	5.4104	5.5605	4.5492	4.7438	5.6208
D-Urobilinogen	6.0417	3.4885	4.1865	5.8749	4.5275	3.4767	4.0132	5.7981	3.5036	4.9541	3.5053	3.5061	3.5009	3.4866	3.5035	3.5107	5.3218	3.4818	5.9602	3.8338	3.5255	5.5192	3.5307	5.865	3.5073	4.2197	5.7582	3.5175	4.3144	3.4976	3.5042	3.5355	3.4869	3.5057	3.5075	3.5017	3.4819	3.4864	3.4882	3.509	5.8792	5.4506	4.946	4.8258	6.6948	3.7143	3.7111	4.8985	5.3306
2-dodecenal	5.043	4.9903	4.995	5.0614	5.0363	4.9791	5.0255	5.0261	4.9908	4.9278	4.9797	4.9817	4.9568	5.0045	4.9484	4.9363	4.9779	4.9929	4.9644	4.9761	4.9777	4.8693	4.9793	4.9744	4.9471	4.8791	4.9544	4.9892	4.9941	4.9398	4.9522	5.0483	4.9659	4.9411	4.971	4.8858	4.9344	5.0088	4.8457	4.9629	4.9992	5.6303	5.707	5.6327	5.7135	5.72	5.7691	5.6617	5.62
6-[4-(4-carboxy-2-hydroxybutyl)-2-methoxyphenoxy]-3,4,5-trihydroxyoxane-2-carboxylic acid	3.6282	3.6273	3.9525	3.1074	3.9864	4.5912	3.7286	4.4835	4.8616	3.0554	3.8715	3.5909	4.3624	4.0614	5.0134	4.5779	3.0871	3.5611	3.2812	3.0729	3.1117	3.5937	3.1168	3.6801	3.0935	3.0925	3.25	3.1233	3.1014	3.0838	3.0903	3.6869	4.1018	3.0918	4.1048	3.8752	3.1781	3.3281	3.0743	3.0951	3.0889	3.5091	3.4595	4.5657	4.4931	5.5261	3.2971	4.5017	5.0578
7,8-Dihydro-3b,6a-dihydroxy-alpha-ionol 9-glucoside	7.1665	7.171	7.142	7.1689	7.1273	7.1442	7.1853	7.1393	7.1462	7.1088	7.1508	7.1696	7.143	7.1122	7.1226	7.1416	7.1662	7.1378	7.1063	7.1327	7.1888	7.1299	7.1913	7.1484	7.1275	7.1218	7.1332	7.14	7.1444	7.1548	7.1335	7.1655	7.1214	7.1331	7.132	7.1299	7.1234	7.1262	7.1163	7.1334	7.1241	4.4132	4.4414	4.4358	4.412	4.4549	4.4518	4.413	4.4273
Ethyl maltol	4.5538	4.5043	4.4887	4.5553	4.5111	4.5142	4.6202	4.5197	4.6345	4.5083	4.5921	4.584	4.6436	4.6022	4.5914	4.6311	4.5653	4.5722	4.5781	4.6007	4.648	4.6165	4.6487	4.5598	4.6096	4.5802	4.5661	4.6304	4.5874	4.6523	4.6129	4.5911	4.5585	4.5508	4.5661	4.6739	4.6354	4.6397	4.6242	4.6752	4.5941	4.468	4.7858	4.8048	5.5056	4.7928	4.8868	4.4945	4.4447
16a-Hydroxydydrogesterone	6.0442	6.0121	5.9877	6.1074	6.0969	6.0889	6.1682	6.0772	6.2073	6.1407	6.1319	6.2263	6.1919	6.238	6.204	6.2722	6.2546	6.2195	6.2596	6.2173	6.2491	6.2449	6.3023	6.2853	6.2612	6.2519	6.2462	6.2851	6.2286	6.3455	6.2837	6.3322	6.1843	6.2546	6.2667	6.2499	6.2447	6.3444	6.3059	6.3634	6.2394	3.5916	0.4885	3.1629	3.9892	3.1709	1.1534	3.6143	3.4699
AMINOHYDROXYBUTYRIC ACID	5.0366	5.041	5.1454	5.0208	4.9716	4.9846	5.1307	5.2513	5.0864	4.5917	5.2908	5.0869	5.0719	5.1605	5.1449	5.174	5.2548	5.0928	5.0115	4.9833	5.2055	5.0852	5.1904	5.1537	5.0419	5.0265	5.1865	5.333	4.8125	5.1346	5.0505	5.234	5.0232	5.1431	5.2147	5.3465	5.0092	5.1937	5.0245	5.1852	5.0351	5.6243	5.6915	5.7194	5.5495	5.5607	5.6515	5.7338	5.6224
[2-hydroxy-3-(7-hydroxy-4-oxo-4H-chromen-2-yl)-6-methoxyphenyl]oxidanesulfonic acid	6.0983	6.0956	6.0508	6.0896	6.0567	6.1087	6.1076	6.1051	6.1296	6.0283	6.0964	6.0499	6.1283	6.0764	6.1042	6.0706	6.0718	6.0693	6.0747	6.107	6.0991	6.1586	6.0828	6.0711	6.0525	6.0928	6.0717	6.0739	6.0339	6.1105	6.0431	6.0523	6.0792	6.116	6.0703	6.0603	6.0481	6.0465	6.0393	6.0624	6.0836	5.348	4.733	5.0601	4.7037	4.7466	4.7434	5.3884	4.7189
1-(Hydroxymethyl)-5,5-dimethyl-2,4-imidazolidinedione	5.2475	5.2606	5.5907	5.3321	5.3652	5.297	5.4887	5.2296	5.4744	5.4481	5.3851	5.4299	5.4204	5.3642	5.4403	5.5389	5.4581	5.4037	5.3092	5.4722	5.547	5.3187	5.5032	5.3504	5.4084	5.5256	5.5097	5.5787	5.2923	5.4496	5.4328	5.4879	5.3414	5.4475	5.4686	5.5969	5.4157	5.423	5.4419	5.5689	5.3565	5.9762	6.0754	6.1574	5.9218	5.8181	5.8526	6.0301	5.8643
2-Oxoarginine	5.8569	5.7501	5.7959	5.8273	5.8693	5.8496	5.8091	5.8529	5.8095	5.7881	5.9334	5.8813	5.866	5.9656	5.8966	5.8918	5.876	5.8602	5.7168	5.8217	5.8032	5.7796	5.8018	5.8717	5.8108	5.7864	5.7707	5.8829	5.7012	5.841	5.8897	5.9011	5.8667	5.8534	5.8785	5.9463	5.8792	5.9406	5.8532	5.8804	5.9257	5.494	5.5438	5.4483	5.5625	5.6421	5.4892	5.619	5.4787
Betaine	6.5646	6.5547	6.6178	6.9298	6.7548	6.2192	6.6701	6.5846	6.4198	6.4462	6.7562	6.6452	6.825	6.6989	6.6455	6.7212	6.7327	6.5809	6.9055	6.699	6.8081	6.3556	6.8353	6.7028	6.5239	6.8342	6.6242	6.6479	6.5698	6.5953	6.7177	6.7156	6.6365	6.7321	6.8302	6.6402	6.7528	7.1227	6.369	6.6904	6.764	6.8541	6.7966	6.8333	6.5582	6.6849	6.7638	6.7841	6.7592
Prolyl-Valine	3.3013	3.3315	3.0918	3.3729	3.3333	3.1481	3.1161	3.0754	3.3524	3.3137	3.3068	3.2481	3.2434	3.0733	3.3582	3.0019	3.2126	3.2159	3.0233	2.8942	2.8504	3.1436	3.214	3.0454	3.0557	3.087	3.1513	3.032	3.1102	3.1981	3.2634	3.1565	3.1644	3.1125	3.0419	3.2415	2.9892	2.9889	3.0541	3.1425	3.2222	4.6587	4.7004	4.5184	4.5159	4.6239	4.5737	4.5116	4.5419
D-Ornithine	4.4396	4.2719	4.5639	4.5594	4.481	4.2566	4.5487	4.3806	4.4501	4.3892	4.3736	4.3852	4.2318	4.5178	4.5948	4.4394	4.556	4.547	4.168	4.5517	4.5487	4.3105	4.6552	4.4863	4.3688	4.4727	4.6777	4.4904	4.393	4.5514	4.601	4.6691	4.6129	4.58	4.5431	4.8415	4.6183	4.5076	4.4798	4.68	4.6484	4.8106	5	5.0107	4.8774	4.8455	4.8409	5.1773	4.9006
Neurine	6.3287	6.3545	6.5099	6.6668	6.4142	6.2743	6.3576	6.5574	6.4134	6.2138	6.4908	6.3935	6.4895	6.4505	6.4711	6.4182	6.4088	6.307	6.6003	6.5589	6.4125	6.1728	6.5329	6.5643	6.2604	6.4314	6.5059	6.4622	6.4661	6.3857	6.4449	6.5746	6.4003	6.4649	6.4236	6.3701	6.3315	6.547	6.5468	6.5294	6.3652	6.3496	6.4111	6.4249	6.486	6.2955	6.2815	6.4339	6.3515
L-NMMA	4.6429	4.1037	4.7017	4.7703	4.904	4.4772	4.4853	4.2782	4.719	4.6313	4.8171	4.5907	4.3927	4.9002	4.941	4.9553	4.8901	4.8699	4.236	4.8301	4.5443	4.3059	4.5937	4.6759	4.7129	4.4252	4.5582	4.9374	3.1324	4.6924	4.6829	4.8937	4.6642	4.4824	4.8562	4.6138	4.5584	4.5254	4.3613	4.7655	4.2114	5.1905	5.2026	5.4546	5.224	5.3061	5.2063	5.2906	5.3203
2(5H)-Furanone	4.2305	4.2463	4.2108	4.302	4.2868	4.3053	4.2148	4.24	4.0659	4.3022	4.1282	4.2606	4.1861	4.2012	4.1329	4.3805	4.266	3.9438	4.2149	4.3839	4.4242	4.1094	4.1698	4.1668	4.1548	4.0928	4.2798	4.1272	4.3952	4.1847	4.1732	4.254	4.0394	4.1124	4.0775	4.045	4.0645	4.0767	4.4155	4.1685	3.8447	4.9575	5.1247	5.1475	5.2479	5.1534	5.2172	4.9342	5.1034
Trimethylamine N-oxide	4.1089	3.5832	4.0799	4.7092	4.7862	3.7838	4.4972	4.2737	4.5987	3.8462	3.8107	4.3985	3.9679	4.1209	4.3919	4.9824	3.8322	4.2435	4.2163	5.2062	4.5796	4.0144	4.7812	4.1854	4.3411	3.9013	4.6099	4.9387	4.6092	4.1587	4.6034	4.6922	4.2636	4.4347	4.0902	4.3682	3.3606	4.7285	4.3163	4.4526	3.8143	4.141	4.5631	5.0381	4.7975	5.1338	4.6207	5.0109	5.1137
Serylasparagine	4.5415	3.8374	3.3569	3.1998	4.6806	4.5914	3.3014	3.1907	3.6888	4.2857	4.5954	4.5234	4.9005	4.8138	4.634	4.886	4.6746	4.3126	4.6871	4.0777	4.8936	4.0501	4.58	4.7511	4.7708	4.87	4.6633	4.7923	4.5751	4.5254	5.0723	4.8246	4.6585	4.8769	4.8198	4.9028	3.1689	4.5011	4.6461	4.4197	4.9593	3.3509	3.3791	3.3735	3.3498	3.3926	3.3895	3.3508	3.365
(5-{8-[1-(2,4-dihydroxyphenyl)-3-(3,4-dihydroxyphenyl)-2-hydroxypropyl]-3,5,7-trihydroxy-3,4-dihydro-2H-1-benzopyran-2-yl}-2-hydroxyphenyl)oxidanesulfonic acid	6.1379	5.7216	6.1215	5.7749	6.1427	6.2889	6.0178	6.0657	6.3503	6.835	6.1777	6.0905	6.0471	6.1679	6.2261	6.0559	6.2463	6.476	5.4897	6.1465	5.818	6.2789	6.1323	5.9209	6.1623	6.2125	5.9131	5.959	6.2149	6.005	6.1451	5.7597	6.2361	5.9837	6.0973	6.2644	6.3766	5.8847	6.2985	6.069	6.1908	5.9459	5.6664	5.9262	5.3969	5.445	5.1031	5.984	5.8175
2-amino-4-cyano-butanoic acid	5.8678	5.8903	6.0424	5.7195	5.8739	5.5277	6.1043	5.3177	5.9098	5.6717	6.0741	5.5318	5.8452	5.7803	5.7201	6.1485	5.935	5.7089	5.7282	5.7405	5.4297	5.5258	6.0449	5.5896	5.6779	6.2602	5.9594	5.6425	5.3493	5.5935	6.3212	5.8197	5.6875	6.1732	6.0036	5.9486	5.9859	5.5527	5.3709	6.1855	5.7383	6.2936	6.3792	5.5946	5.6307	5.6439	5.5701	6.316	6.0714
Creatine	6.4709	6.8465	6.3698	6.7186	6.461	6.463	6.2437	6.6331	6.4343	6.2493	6.1885	6.761	6.3928	6.4404	6.6196	6.4729	6.3887	6.3413	6.441	6.5868	6.7394	6.5067	6.5267	6.6456	6.485	6.3042	6.6112	6.6758	6.3857	6.6486	6.1644	6.6354	6.7151	6.2985	6.1506	6.5272	6.2005	6.5377	6.5526	6.3711	6.8462	6.305	6.2069	6.6545	6.5699	6.5291	6.608	6.1014	6.5282
6-Amino-9H-purine-9-propanoic acid	5.9111	5.0768	5.4774	5.5963	5.5173	5.5384	5.3777	5.329	5.4764	5.9222	5.5867	5.5572	5.5501	5.8827	5.579	5.5762	5.9184	6.1233	5.2131	5.8384	5.6999	5.9714	5.5329	5.7015	5.906	5.5832	5.4788	5.8142	6.0014	5.4664	5.8727	5.6691	5.4326	5.564	5.846	5.4743	5.9673	5.3138	6.0414	5.582	5.7731	6.7434	6.2988	6.633	6.3492	6.5678	6.5018	6.801	6.5904
Histidinyl-Glycine	4.7172	4.409	4.2347	4.3574	4.6604	4.8119	4.1689	3.8846	4.3257	3.9985	4.7833	4.4829	4.9822	5.0206	4.8107	5.008	5.0039	4.7559	4.8892	4.6	5.3447	4.4653	4.6827	5.0645	5.0476	5.256	4.9867	5.0704	4.8766	4.8037	5.491	5.0658	4.805	5.2404	4.9239	4.9154	3.4863	4.5932	4.8926	4.6568	5.0268	3.2753	3.3034	3.2978	3.2741	3.317	3.3138	3.2751	3.2893
Glu Gln	4.3663	4.3018	4.4565	3.936	4.5627	3.9988	4.2685	3.8068	3.8427	3.8333	4.4957	4.448	4.2264	4.3593	4.5236	4.3792	4.3716	4.113	3.702	4.3534	4.334	3.8327	3.7343	4.4598	4.2458	4.2712	4.1399	4.4814	3.7188	4.6206	4.5488	4.4778	4.5582	4.6624	4.3211	4.7709	3.7876	4.5302	4.2765	4.5167	4.5887	5.8002	5.8862	5.7924	5.4396	5.8869	5.4503	6.0029	5.8771
Thr Gly	5.5403	5.3596	5.5268	5.4071	5.4964	5.6468	5.5637	5.5686	5.7035	5.928	5.5252	5.5357	5.5104	5.5342	5.5729	5.5492	5.5916	5.703	5.3428	5.5353	5.4631	5.5792	5.5044	5.4923	5.572	5.5807	5.4744	5.5077	5.5956	5.5545	5.5548	5.4522	5.55	5.4857	5.5423	5.5809	5.6385	5.4481	5.6238	5.5478	5.5609	6.4513	6.4158	6.4146	6.3676	6.4599	6.4545	6.4552	6.4052
Methionyl-Asparagine	5.6103	5.7243	4.7717	5.1877	4.9995	5.0085	4.7059	4.3562	4.9145	3.308	5.2504	5.1203	5.2366	5.3393	5.1645	5.09	5.0987	5.015	4.6246	5.253	5.0923	5.5906	4.844	5.3984	5.1666	4.9438	5.4327	5.152	5.6384	5.4643	3.965	5.4855	5.2086	4.6677	5.1973	4.8201	4.8332	5.1936	5.1756	3.3478	5.0833	5.4878	5.1109	5.3118	5.3972	5.6509	5.5711	5.3921	5.0573
Gamma-D-Glutamylglycine	3.1999	3.0562	2.9816	3.4241	2.4434	3.4542	2.4424	2.7645	3.5103	3.7621	2.4446	2.4453	2.966	3.0857	2.7672	2.9066	2.8271	3.187	2.5152	2.8255	2.6473	2.4273	3.0935	2.4709	3.3193	2.4455	2.9994	2.597	3.1722	2.5892	2.4434	2.5227	3.0435	3.1949	2.4467	2.4409	2.4801	2.6729	3.1645	3.5095	2.8852	4.7576	4.7689	4.7578	4.6701	4.8083	4.8226	4.8516	4.6987
Prolylhydroxyproline	5.1586	5.4974	5.5793	4.9041	5.4741	5.04	5.3506	4.6757	5.3949	5.4266	5.3376	5.3153	5.3493	5.3966	5.2892	4.8886	5.2935	5.4184	5.0713	5.2418	5.4106	5.4443	5.2121	5.4608	5.5022	5.4084	5.8018	5.194	4.811	5.2697	5.1668	4.9992	5.262	5.1988	5.0329	5.593	5.4528	5.4567	5.0384	5.4907	5.4849	5.7476	5.6706	5.5066	5.5727	5.4774	5.218	6.07	5.669
Asparaginyl-Valine	5.2979	4.7908	5.0503	4.9782	5.3465	5.4826	4.793	4.4679	5.158	5.2626	5.3839	4.6446	5.6148	5.4509	5.4715	5.2832	5.4056	5.3803	5.6796	5.3812	5.783	5.0925	5.7485	5.48	5.6778	5.6996	5.5722	5.5814	5.2264	5.4988	5.7175	5.64	5.2547	5.7104	5.6415	5.7529	5.045	5.4137	5.3722	5.4039	5.6882	4.045	4.7433	4.4141	4.6403	4.3101	4.7472	4.692	4.7415
Pyrrolidine	5.9556	5.9602	5.8782	6.0388	5.9294	5.9484	5.836	6.0165	5.9618	5.9008	5.9422	5.8508	5.8932	5.9736	6.0274	5.9646	5.8733	5.9753	5.8549	6.0452	6.0149	5.7759	5.9705	5.895	5.8674	5.9282	5.9728	6.0106	6.0731	5.8239	5.9912	6.0089	5.8728	5.8719	5.962	6.0542	5.887	5.8797	5.9688	6.0348	6.0486	6.685	6.7302	6.7106	6.734	6.7157	6.9181	6.7968	6.6792
Aspartyl-L-proline	1.9505	4.8037	5.1292	1.9301	4.9288	3.4452	3.1373	1.9211	3.9674	3.68	1.9143	5.0608	1.9099	3.271	1.9124	3.9823	3.5063	3.2405	4.1376	3.8213	3.5375	3.8843	4.292	3.5744	3.3671	1.9152	1.9249	3.1897	3.4981	4.4496	3.697	3.26	4.6775	3.7667	3.2388	5.1261	3.4952	4.73	1.8973	3.65	3.2423	4.7644	4.1688	4.6084	4.4759	4.6057	3.7063	4.8366	3.8622
3-(Pyrazol-1-yl)-L-alanine	5.9567	5.7706	5.9063	5.8902	5.9668	5.935	5.8902	5.9357	5.9397	6.0315	6.077	5.9944	5.989	6.0692	5.9619	5.9629	5.9778	5.9843	5.8155	5.9317	5.8508	5.8849	5.8456	5.9841	6.0022	5.916	6.0684	6.0173	5.7771	5.9437	5.9798	5.9746	5.9892	6.0484	5.9891	6.0541	6.0452	6.2252	5.988	5.9792	5.9937	5.3344	5.2995	5.4085	5.7519	5.0898	5.6939	5.6353	6.0729
Acetylcarnitine	7.2178	8.0346	7.4197	7.5156	7.4418	7.303	7.444	7.557	7.2793	7.1925	7.0729	7.0516	7.0619	7.2322	7.1057	7.4305	7.4715	7.4787	7.4613	7.1295	7.6588	7.8697	7.231	7.3885	7.1853	6.9602	7.5371	7.1289	7.6331	7.2424	7.4084	7.5146	7.3231	7.4191	7.3118	7.2378	7.2434	7.1956	7.5612	7.3518	7.9929	7.1834	7.0408	7.2463	7.287	6.933	6.9139	6.9833	7.15
Succinylcarnitine	5.045	5.9725	5.2753	5.3727	5.2748	5.1052	5.3236	5.3988	5.0816	4.782	4.9005	4.8812	4.8946	5.0499	4.8713	5.2795	5.3001	5.2952	5.3766	4.8901	5.5504	5.7703	5.0665	5.2677	5.0078	4.664	5.4064	4.9515	5.4658	5.1142	5.2237	5.3703	5.1017	5.2675	5.1412	5.0416	5.0633	5.0157	5.3408	5.1682	5.8869	2.6446	2.6728	2.6672	2.6435	2.6863	2.6831	2.6445	2.6587
(+/-)-2-Methylthiazolidine	4.2	4.4518	4.2535	4.3029	4.2516	4.2487	4.3531	4.3141	4.3048	4.0556	4.4534	4.2608	4.2796	4.3292	4.3457	4.3372	4.4845	4.2664	4.0589	4.0859	4.1965	4.1968	4.2653	4.2308	4.2262	4.0175	4.133	4.2654	4.0916	4.1797	4.1886	4.2939	4.0344	4.1155	4.2998	4.2754	4.2304	4.283	4.0591	4.3906	4.1812	2.6632	2.6913	2.6857	4.8236	2.7049	4.2935	2.9765	2.6773
Fumarylacetic acid	5.8058	5.6089	5.5681	5.819	5.6755	5.3927	5.3859	5.4522	5.5243	5.2638	5.537	5.3923	5.472	5.5345	5.6172	5.6126	5.4545	5.1636	5.7409	5.6533	5.8218	5.4718	5.7233	5.7573	5.5774	5.6226	5.4638	5.6305	5.5718	5.3165	5.0686	5.8462	5.3863	5.2438	5.731	4.5376	5.223	4.9994	5.5693	5.4114	5.2592	3.038	3.0102	3.5083	2.7212	2.7641	2.7609	3.1455	4.021
(R)-(+)-2-Pyrrolidone-5-carboxylic acid	6.3729	6.31	6.3203	6.2698	6.2327	6.2746	6.2868	6.2419	6.2462	6.1503	6.3029	6.263	6.2318	6.2824	6.3581	6.343	6.3719	6.294	6.311	6.2925	6.3567	6.2792	6.3057	6.3385	6.2904	6.3226	6.3598	6.3402	6.2705	6.3735	6.3749	6.4056	6.3755	6.4271	6.3628	6.3362	6.2863	6.3269	6.2633	6.3688	6.3936	6.0746	6.1522	6.0683	6.0894	6.1543	5.9951	6.0827	6.0714
6-[(3-formyl-1-oxo-1H-isochromen-7-yl)oxy]-3,4,5-trihydroxyoxane-2-carboxylic acid	4.2882	4.1542	4.1696	4.2131	4.1038	3.9507	4.1655	4.2247	4.1582	3.7882	4.2294	4.0276	4.1935	4.3388	4.3555	4.1711	4.2426	4.033	4.0773	4.0331	4.2665	4.256	4.1908	4.2583	4.1874	4.2293	4.036	4.1386	4.1731	4.3508	4.1351	4.1097	4.1421	4.1299	4.2836	4.2792	3.8909	4.0857	4.0991	4.2846	4.1965	4.2473	4.194	4.327	4.7843	4.0647	4.1012	4.1911	4.1956
5-(hydroxymethyl)-2-Furancarboxylic acid	6.0467	6.0407	5.9957	6.0697	6.0228	6.0551	6.07	6.0318	6.0352	6.0041	6.0737	6.0921	6.0627	6.0388	6.0351	6.033	6.0669	6.0561	6.0366	6.068	6.1054	6.0623	6.0988	6.0548	6.0427	6.0294	6.0538	6.0845	6.0912	6.0744	6.0446	6.1047	6.0767	6.0512	6.0565	6.0353	6.0433	6.0578	6.0044	6.0564	6.0583	6.1141	6.1919	6.0701	6.157	6.1714	6.0049	6.0078	6.0543
Phenylenediamine	5.6948	5.5149	5.5018	5.5566	5.6935	5.8947	5.4493	5.4157	5.5858	5.5573	5.7781	5.8896	5.8508	6.2001	5.9517	6.2798	6.1679	5.8828	6.371	5.8843	6.2059	5.584	5.9358	6.0261	6.2496	6.3691	6.1203	6.1238	6.071	6.014	6.3952	6.1548	5.8592	6.3564	5.9478	5.9699	5.5726	5.8298	5.9459	6.0458	5.9201	4.7928	5.1311	5.0371	5.1146	5.0001	5.1552	5.1608	5.0885
2-Amino-4-[(2-hydroxy-1-oxopropyl)amino]butanoic acid	6.4026	6.2163	6.2013	6.2769	6.4081	6.618	6.1374	6.1118	6.2908	6.2725	6.4948	6.6195	6.5836	6.9465	6.6922	7.0227	6.9109	6.6168	7.1142	6.6174	6.9441	6.3044	6.6731	6.7577	6.9928	7.1112	6.8658	6.8663	6.8107	6.7539	7.1389	6.8995	6.5854	7.0994	6.6785	6.6987	6.2788	6.5579	6.6788	6.7769	6.655	5.8496	6.0798	5.9799	5.9639	5.8825	6.0017	6.1154	6.0594
Cotinine	1.5353	2.8668	3.2007	2.565	4.0324	2.7417	4.1581	2.5819	2.1978	3.0504	2.8626	2.5945	1.4955	2.5516	3.2685	2.6448	1.4956	2.3977	2.2633	2.5449	2.7893	1.4831	3.605	2.1065	1.5018	1.5008	2.074	1.5116	1.5094	2.2367	2.3409	3.6197	1.482	2.6032	2.4687	4.0488	2.3299	2.2593	2.5447	4.0226	2.7232	5.946	1.6902	1.6847	1.6615	2.8298	1.7004	5.679	1.6764
Glutamylserine	3.433	4.326	4.2862	3.4416	4.2274	4.4752	4.4145	4.445	4.5457	4.7458	3.2817	4.2229	3.6207	3.369	3.4351	3.623	4.1785	4.2089	3.5604	3.6486	3.6426	3.9125	3.8617	3.813	4.1006	3.6769	3.6076	3.9817	4.1769	4.1251	4.1491	4.049	4.0866	3.5898	4.1605	4.3176	4.1098	4.0625	4.2674	4.1066	3.8181	3.0891	3.1173	3.1117	3.088	3.1308	3.1277	3.089	3.1032
1-Methylguanine	4.1485	4.0547	4.1406	3.9801	3.984	3.8598	4.0329	3.9641	4.0404	3.8741	3.8699	4.0705	4.0714	3.8969	4.0725	4.1327	4.0863	4.0767	4.3801	4.1285	4.0799	4.1523	4.2756	4.2914	4.1327	4.2381	4.2877	4.2459	4.0385	4.3269	4.2806	4.1427	4.1082	4.3265	4.2719	4.2024	4.2278	4.1218	4.2697	4.3043	4.1382	4.2987	4.0653	4.0596	4.0359	4.0788	4.0756	4.3414	4.3815
Isoleucyl-Asparagine	3.6702	3.5784	3.5199	3.6304	4.0911	4.0405	3.5058	3.7491	3.9518	4.0618	3.917	3.5116	3.48	3.6928	4.0185	4.6715	3.7456	3.4662	4.3315	4.1637	3.945	3.4237	4.4242	4.1848	3.8046	4.2431	3.9406	3.8655	4.364	3.5963	4.4243	3.831	3.6143	4.4658	4.091	4.6014	3.873	3.6231	4.366	4.0019	3.5504	3.6082	3.6364	3.7258	3.607	3.6499	3.6467	3.608	3.6223
1-Methylhypoxanthine	3.383	2.7226	3.3413	2.8798	2.79	2.8999	3.3362	3.5236	3.3179	3.132	2.9782	3.3394	3.2834	2.8825	3.4788	3.4066	3.4579	2.8513	3.2783	3.2882	3.5108	3.0065	3.3253	3.3678	3.4258	3.5799	3.5651	3.2766	2.8949	3.6085	3.4926	3.3908	3.503	3.6822	3.4221	3.7127	3.2388	3.282	3.6269	3.7565	3.3867	2.9064	2.9345	2.9289	5.0165	2.9481	2.9449	2.9062	2.9205
1-(2-Furyl)butan-3-one	2.9313	3.1269	2.9878	3.0471	3.0055	3.0911	2.6717	2.7705	2.6261	2.8623	2.9924	2.9562	2.7884	3.0818	2.9317	2.8133	2.7462	3.0608	2.9268	2.9422	3.0165	2.8737	2.7959	2.4784	2.9892	2.8301	2.5938	2.8306	2.5691	2.8854	2.7568	2.8707	2.4852	2.7795	2.8921	2.6805	2.7471	3.0877	2.5952	2.8629	2.8158	3.5206	3.3548	3.6155	5.8427	2.7525	3.2928	3.613	3.2691
Adenosine	4.7664	4.627	4.7912	4.9899	4.642	4.6162	4.5928	4.6114	4.6416	4.57	4.6505	4.654	4.5872	4.6641	4.7474	4.6627	4.6399	4.5281	4.5418	4.9554	4.6326	4.6114	4.6285	4.5893	4.5149	4.5694	4.554	4.5131	4.5736	4.5335	4.5338	4.5168	4.593	4.5452	4.5045	4.5301	4.5517	4.4447	4.5438	4.5087	4.4802	4.6309	4.659	4.6534	4.6297	4.6726	4.6694	4.6307	4.645
Cytidine 2'-phosphate	4.0443	3.2674	3.8467	3.4596	4.094	3.4864	3.6854	3.3702	3.6835	3.8102	3.9892	4.0946	4.0011	4.2359	4.1603	4.7011	3.7682	3.7355	4.0726	3.5763	3.906	3.6903	3.7982	3.9476	3.9655	4.3661	4.3224	3.9047	4.2791	3.6583	4.3617	3.9523	3.9671	4.2884	3.5287	3.8613	3.6747	3.5046	4.0204	3.9455	3.8296	3.4514	3.4796	3.474	3.4503	3.4932	3.49	3.4513	3.4655
Tetrahydrodipicolinate	4.0293	4.1486	4.2252	4.3652	4.0997	3.9729	4.0788	4.2871	4.2646	4.3568	4.1823	3.9848	4.1147	4.1626	4.2074	4.1956	4.2911	4.1079	4.2047	4.0501	4.034	3.9109	4.2813	4.1492	4.2632	4.0967	4.1315	4.1548	4.6643	4.1173	4.0918	4.3172	4.0226	4.1136	4.0728	4.0958	4.2037	4.0652	4.0676	4.1909	4.1839	2.5183	2.575	2.518	2.4944	2.5371	2.534	2.4954	2.5096
S-Allyl-L-cysteine	5.4828	5.6308	5.4822	5.4086	5.4499	5.3213	5.4507	5.4986	5.4337	5.3485	5.4161	5.2558	5.3361	5.3698	5.4088	5.2374	5.285	5.625	5.2495	5.2838	5.3729	5.6394	5.264	5.345	5.3217	5.2477	5.3519	5.2551	5.1773	5.2215	5.159	5.2824	5.2359	5.3395	5.3086	5.2877	5.3595	5.2325	5.2611	5.2474	5.7823	3.351	3.5087	3.2132	3.1563	3.4783	3.338	3.5569	3.5652
2-(3,5-dihydroxy-4-methoxyphenyl)-4H-chromen-4-one	4.6827	3.754	4.9784	4.1667	4.784	4.6646	4.3441	4.8214	4.3983	4.6086	4.3546	4.0004	4.3842	3.8963	4.5949	4.1836	4.4204	4.5787	4.2163	4.5325	3.7758	4.4421	4.6228	4.3084	4.2107	4.5673	4.179	4.3966	3.4754	4.5761	4.5115	4.1455	4.9535	4.5081	4.6511	5.1901	4.7746	4.7529	4.6522	4.7979	4.9509	2.3282	2.3563	2.3507	2.3271	2.5214	2.3666	2.3281	2.3423
Tetrahydroneopterin	4.4599	3.7852	3.7063	4.1439	4.2836	4.0556	3.6896	3.3661	3.8987	3.3615	4.142	3.8765	4.5497	4.3733	4.5024	4.7316	3.8251	3.8214	4.3171	4.1212	4.4882	3.0588	4.2432	4.2798	4.0968	4.612	4.5563	4.1399	4.5401	3.9908	4.7945	4.325	4.1137	4.5009	4.1282	4.3792	3.6156	3.9838	4.2781	4.118	4.574	3.2432	3.2713	3.2657	3.242	3.2849	3.2817	3.243	3.2572
3,4-Dimethoxyphenyl methyl ketone	2.6976	2.5627	2.6666	2.8289	2.5114	2.9016	2.8762	2.3365	2.8152	2.6691	2.5623	3.0619	2.577	2.7011	2.9149	2.439	1.612	3.1015	3.0936	2.5531	2.6363	2.5341	2.8063	2.6948	2.6667	2.7014	2.8353	2.8449	1.2142	2.7714	2.5837	2.7011	2.7019	2.7402	2.8813	0.8883	2.8007	2.7235	3.0108	2.2016	2.7928	1.0406	5.4177	1.0611	1.0395	1.0787	1.0758	1.0404	1.0534
N-Acetylleucine	4.1329	3.8412	3.0048	3.5062	4.137	3.6313	2.5528	3.171	4.0392	3.4096	3.6538	3.7907	3.8488	3.9013	3.9215	4.7276	3.8487	3.7326	4.3385	3.2223	4.0361	3.5591	3.7806	3.6998	3.8859	4.0935	3.9585	3.9975	4.06	3.6658	4.0481	3.8471	3.8248	4.6581	3.7592	3.8632	3.5325	3.8977	3.9403	3.6843	3.9106	2.7846	2.7499	2.7884	2.7206	2.7635	2.7603	2.7216	2.7359
Dinorpromazine	5.287	5.1509	5.223	5.1562	5.2096	5.0724	5.2486	5.2972	5.3944	5.0666	5.1664	5.1709	5.176	5.1885	5.2024	5.299	5.1762	5.2358	5.3044	5.2433	5.1176	5.2826	5.2809	5.3378	5.1811	5.3996	5.4359	5.2096	5.2798	5.2205	5.3512	5.1747	5.2825	5.2785	5.1999	5.3334	5.2578	5.2476	5.4991	5.3227	5.2691	5.2647	5.2928	5.2872	5.2635	5.3064	5.3032	5.2645	5.2787
2-Propene-1-thiol	3.5876	3.7125	3.8677	3.9671	3.9019	3.6929	3.8396	3.7813	3.8085	3.8011	4.0226	3.7278	3.8395	3.8596	3.6558	4.0308	3.6839	3.5214	3.9525	3.9877	3.8433	3.9913	3.9222	3.6669	3.8182	3.7498	3.8624	3.8136	3.9566	3.4409	3.5031	3.6942	3.47	3.5197	3.745	3.0896	3.6398	2.9958	3.397	3.6068	3.3053	3.1818	3.2099	3.2043	3.1806	3.2235	3.2203	3.1816	3.1958
3-O-Methyl-L-DOPA	4.1467	4.3402	4.1953	4.2006	4.249	4.0061	4.1108	4.0274	4.3217	4.1007	4.3191	4.2283	4.2305	4.1435	4.151	4.1256	4.0417	4.1856	4.3808	3.967	4.0701	4.2667	4.3106	4.1295	4.1869	4.1746	4.3746	4.065	4.142	4.1434	4.1141	4.169	4.0917	4.252	3.9869	4.2969	4.1821	4.2401	4.0163	4.1587	4.2386	4.152	4.1802	4.1746	4.1508	4.1938	4.1906	4.1519	4.1661
Threoninyl-Methionine	4.2795	4.238	4.0645	4.4585	3.7143	3.3431	3.0857	3.2741	3.4226	4.1574	3.5285	3.7363	3.3128	3.7529	3.9264	4.6121	5.0564	5.0518	4.7813	4.0804	3.9217	4.004	4.1896	4.001	5.1335	4.354	4.025	5.0477	4.812	4.6524	5.0239	4.7827	4.2341	4.0574	5.011	5.1985	4.4944	4.8157	5.0659	4.9736	4.2754	3.255	3.2832	3.2775	3.2538	3.2967	3.2935	3.2548	3.2691
Dihydro-2(3H)-thiophenone	3.1151	3.2186	4.3421	3.3572	3.4527	3.2668	3.4311	3.2529	3.2167	3.3599	3.5262	4.2965	3.2891	3.405	5.411	4.4185	3.2439	3.3718	3.2202	3.2942	4.7258	3.2814	4.2423	3.6034	4.3361	5.4774	3.4846	3.5504	3.9107	3.1864	3.1047	3.2777	3.2916	3.1406	3.2571	3.2651	3.2831	3.3857	3.3358	4.6356	3.1874	0.5511	0.5716	2.3434	0.5503	0.5815	2.5099	0.551	0.5613
Demethoxyegonol	4.6448	4.743	4.7156	4.5661	4.6324	4.6591	4.7227	4.7179	4.7888	4.2726	4.7036	4.6016	4.4548	4.5423	4.724	4.7338	4.8704	4.6674	4.3366	4.4504	4.5207	4.5816	4.676	4.5219	4.6094	4.4972	4.4578	4.6389	4.3068	4.5296	4.67	4.7276	4.5078	4.7243	4.7067	4.8448	4.5656	4.7872	4.5967	4.8888	4.7465	4.4641	4.4923	4.4867	4.4629	4.5058	4.5027	4.4639	4.4782
L-2-Amino-5-(methylthio)pentanoic acid	3.3978	3.2133	3.6752	4.764	4.103	3.904	3.1758	4.2465	3.3316	3.7105	4.0885	3.6994	4.102	4.0861	4.302	3.7954	4.4707	4.3236	4.9201	3.228	3.1543	3.3477	4.2413	3.8184	4.0137	4.5654	4.4209	3.6065	3.6951	3.5999	3.8086	3.5795	3.8501	3.7491	3.7142	3.9522	4.6756	3.7648	3.9196	3.6568	3.91	0.8905	3.8499	4.5984	1.8704	3.4294	4.8937	0.9555	0.9028
5-Hydroxyindoleacetic acid	5.2381	5.0133	5.1517	5.3091	5.2121	4.9492	4.9851	5.1278	5.2797	5.014	5.1918	5.1705	5.1767	5.0951	5.2359	5.0503	5.2537	4.9683	5.1479	4.835	4.9826	5.0939	5.4258	5.1211	5.2675	5.0364	5.2489	5.2799	5.3486	5.0482	5.0765	5.2445	5.0531	5.1811	5.1735	5.2575	5.2124	5.1383	4.9222	5.4047	4.9741	5.0209	5.049	5.0434	5.0197	5.0626	5.0594	5.0207	5.0349
Benzaldehyde	5.0315	4.846	4.8219	4.9221	4.8104	4.7894	4.7765	4.9329	4.865	4.7517	4.8635	4.7976	4.7941	4.7868	4.8621	4.8421	4.8613	4.7612	4.6721	4.7468	4.8632	4.7533	4.8946	4.8047	4.7917	4.762	4.8067	4.8512	4.8854	4.7756	4.8172	4.9465	4.7719	4.8064	4.8186	4.7474	4.8115	4.8112	4.7995	4.9481	4.8204	3.8688	3.4997	3.6764	3.8633	3.2673	3.8585	3.8459	3.772
8-Hydroxy-5,6-octadienoic acid	4.7667	4.5682	4.5831	4.601	4.5087	4.4599	4.4861	4.6356	4.5658	4.4397	4.5475	4.505	4.507	4.4877	4.5815	4.5716	4.6048	4.5005	4.3966	4.3965	4.578	4.4504	4.6224	4.5293	4.5194	4.4722	4.5246	4.5592	4.5919	4.4662	4.5219	4.6525	4.4747	4.5137	4.5676	4.4693	4.4958	4.5029	4.5637	4.6693	4.548	3.8989	3.6823	3.7516	3.8879	3.4954	4.0995	3.9266	3.8484
Prolyl-Arginine	3.7448	4.4012	4.3438	4.5379	4.7403	4.6691	4.2999	4.6419	4.2975	4.4692	4.2399	4.3057	4.1288	4.3937	4.4013	4.8776	4.3868	4.0651	4.8973	4.8251	4.3269	3.9363	4.5122	3.899	4.1845	4.465	4.2982	4.5407	4.8353	4.3167	4.5334	4.7274	4.1814	4.2258	4.2475	4.2079	3.9485	4.5707	5.0876	4.5911	4.3172	2.4795	2.5076	3.6791	2.4784	2.5212	2.518	2.4794	2.4936
Butyryl-L-carnitine	6.1357	6.3551	6.1924	6.5493	6.3333	6.1511	6.1287	6.4461	6.504	6.4248	6.2729	6.2833	6.1036	6.1702	6.4728	6.4487	6.4333	6.1347	6.4142	6.5294	6.1713	6.1151	6.2612	6.0868	6.5321	5.966	6.5162	6.2288	6.5354	6.114	6.4529	6.3228	6.2502	6.2932	6.2042	6.5752	6.2788	6.1734	6.2532	6.6348	6.2484	6.1323	6.1605	6.1548	6.1311	6.174	6.1708	6.1321	6.1464
Glycylproline	4.8121	4.5724	4.6584	4.667	4.888	4.9893	4.5332	4.4459	4.7242	4.8286	4.8535	4.8216	5.0646	5.0921	5.0845	5.138	5.0249	4.9105	5.3311	4.8317	5.3044	4.6273	5.2472	5.0939	5.293	5.3356	5.1603	5.1123	4.8622	5.0679	5.3354	5.3288	4.8832	5.2738	5.1966	5.2246	4.6677	4.9892	5.0321	5.0364	5.2278	2.6892	2.7173	2.7117	2.688	2.7308	2.7276	2.689	2.7032
1-Carbapen-2-em-3-carboxylic acid	4.1396	4.1443	4.1518	4.152	4.0935	4.0872	4.178	4.1495	4.1023	4.0773	4.0689	4.1768	4.0853	3.8903	4.098	4.1399	4.1517	4.0108	4.0605	3.9784	4.0457	3.9621	4.1505	4.0127	4.1308	4.0178	4.0317	4.1191	4.0638	4.4666	4.0411	4.1107	4.0317	4.0028	4.0528	3.9748	4.0341	4.1204	4.044	4.0024	3.9341	2.6097	5.0612	2.5978	2.5741	4.9735	4.7825	2.5751	2.5894
Serylvaline	5.2791	5.4195	5.0618	5.2861	5.7712	5.1066	5.2055	4.5347	6.2456	4.929	5.6625	5.4592	5.7768	5.5425	5.5383	5.5982	5.8245	5.2045	5.8228	5.012	5.6752	6.1437	5.6245	5.7419	5.6159	5.6646	5.8649	5.5773	5.664	5.8855	5.8534	5.8653	5.5688	6.6644	5.6774	5.9433	5.2364	5.8519	5.1949	5.4478	5.7725	4.3923	4.636	3.6044	4.5363	4.3274	4.4521	3.4118	4.1217
2-Naphthylamine	4.1821	4.1582	4.1533	4.2363	4.1342	4.1656	4.1245	4.1818	4.1654	4.1009	4.0902	4.2086	4.0999	4.0872	4.1431	4.2159	4.1623	4.1719	4.1336	3.9989	4.102	4.0792	4.1558	4.0701	4.1074	4.172	4.141	4.1868	4.0797	4.1133	4.1985	4.2513	4.1045	4.0017	4.1491	4.1497	4.1606	4.1739	4.1239	4.1819	4.1779	5.9423	4.8847	5.8447	4.657	4.6238	5.8591	6.1332	5.9886
2-Pyridylacetylglycine	4.4381	4.2176	4.3716	4.504	4.421	4.4402	4.1652	4.2265	4.4791	4.578	4.5527	4.4425	4.4156	4.341	4.4797	4.5465	4.3926	4.3459	4.6913	4.3797	4.4557	4.5397	4.641	4.4917	4.428	4.4391	4.4663	4.5064	4.5081	4.3605	4.504	4.3398	4.3954	4.4546	4.5603	4.4435	4.3435	4.2898	4.3536	4.344	4.4906	4.3346	4.3627	4.3571	4.3334	4.3763	4.3731	4.3344	4.3487
Hydroxyprolyl-Valine	5.6674	5.2543	5.3715	5.3316	5.4792	5.5027	5.4444	5.6881	5.9537	5.6405	5.0912	5.6382	5.748	5.5439	5.6794	5.5954	5.6388	5.374	5.4092	5.2689	5.7555	4.5443	5.4798	5.2763	5.4184	5.563	5.6686	5.6012	5.1566	5.1909	5.4901	5.323	5.446	5.4958	5.3242	5.655	5.4217	5.7579	5.5365	5.7942	4.9258	3.7897	4.2081	3.8206	4.2127	3.6642	3.6631	3.6059	3.2455
Gamma-Glutamyl-beta-aminopropiononitrile	4.0776	3.9266	3.9702	3.9901	4.1057	4.28	3.9445	3.9139	4.0778	4.0147	4.1811	3.825	4.3495	4.2427	4.258	4.0906	4.1802	4.0573	4.5293	4.1084	4.4763	3.9082	4.4613	4.2555	4.38	4.3547	4.3903	4.2978	4.0219	4.211	4.449	4.4437	4.0476	4.5084	4.3699	4.4499	3.8466	4.1687	4.1221	4.2209	4.4871	2.5041	2.5322	2.5266	2.6341	2.5457	2.5425	2.504	2.5182
Tyrosol 4-sulfate	3.6389	3.9688	3.8022	4.652	4.0909	3.7553	3.7941	3.8242	4.6068	3.9494	4.7103	3.7978	3.7615	3.776	3.7543	3.7331	3.849	3.7644	3.8493	4.5132	3.8376	3.7919	4.2217	4.3509	3.7799	4.4339	4.1765	3.7619	3.7889	3.7515	3.7278	3.803	4.4137	3.7753	3.7752	4.3365	3.7429	5.0405	3.858	3.9121	4.9298	0.0119	0.0127	0.0126	0.0119	0.0131	0.013	1.604	2.911
5'-Deoxy-5'-(methylthio)adenosine	5.1042	5.3238	5.1303	5.2005	5.1861	5.1767	5.1835	5.4767	5.4185	4.8622	5.1335	5.2141	5.0942	4.9708	5.064	5.2329	5.3758	4.813	5.6281	5.2161	5.1224	5.1001	5.2333	5.063	5.176	5.2734	5.332	5.2627	5.2397	4.9101	5.147	5.2623	4.5145	5.2155	4.984	5.0788	5.0444	5.0611	5.057	5.2778	4.96	4.7001	4.7283	4.7227	4.699	4.7419	4.7387	4.7	4.7142
Arginyl-Aspartic acid	4.5339	3.8788	3.8672	4.08	4.4713	4.1702	3.8633	3.5805	4.0284	3.7239	4.2642	3.9542	4.5724	4.5428	4.6022	4.845	3.8974	4.0214	4.3358	4.249	4.4253	3.4079	4.3323	4.3906	4.1701	4.6005	4.6585	4.2265	4.6267	3.9692	4.8154	4.4106	4.1485	4.5472	4.0927	4.4329	3.7863	4.1928	4.2861	4.2347	4.6419	3.5924	3.6206	3.615	3.5912	3.6341	3.6309	3.5922	3.6065
Lysinoalanine	3.9171	3.4278	3.5951	3.5642	4.1151	4.0565	3.0342	2.8411	3.8742	4.0256	3.8779	2.8809	4.1203	3.8566	3.9962	3.8313	3.8131	4.0616	3.7073	4.0362	4.356	3.6789	4.185	3.9814	3.8968	4.1089	4.1536	4.1572	4.1297	3.6949	4.3736	4.1644	3.9036	4.0579	4.2165	4.4352	3.6067	3.9733	4.2149	3.8585	4.4894	3.0012	3.0294	3.0237	3	3.0429	3.0397	3.0011	3.0153
3,7,8,15-Scirpenetetrol	4.7909	4.9471	4.8845	4.0055	4.0666	4.2527	4.9384	5.1079	5.0426	3.7036	4.7697	4.9316	4.9534	5.1136	4.7366	5.0229	4.3917	5.0135	5.2726	4.715	4.7457	4.7497	5.0635	5.0778	4.5802	5.0342	5.0479	4.6917	4.7504	5.0302	5.0339	5.0301	4.8429	4.9344	4.958	4.9544	4.9496	4.7992	4.9447	4.6753	4.4706	3.9069	3.9351	3.9295	3.9058	3.9487	3.9455	3.9068	3.921
3-Indoleacetonitrile	4.3331	4.2201	4.2956	4.3612	4.2784	4.2876	4.2816	4.3248	4.2511	4.2013	4.3843	4.3391	4.4122	4.3173	4.3248	4.2883	4.2303	4.2896	4.2904	4.4783	4.2931	4.2689	4.3425	4.2905	4.3017	4.2852	4.3001	4.3942	4.2518	4.293	4.2077	4.4474	4.3577	4.3084	4.3618	4.3429	4.4179	4.34	4.1991	4.3206	4.271	4.3761	4.4042	4.3986	4.3749	4.4178	4.4146	4.3759	4.3902
6-Chloroapigenin	4.5047	4.359	4.5145	4.5931	4.5052	4.5074	4.5226	4.4371	4.3967	4.5195	4.5122	4.5188	4.5687	4.6629	4.4799	4.516	4.4026	4.5518	4.5906	4.3149	4.3952	4.4589	4.4953	4.5505	4.5372	4.5596	4.4697	4.6161	4.5522	4.5077	4.4485	4.6179	4.5451	4.498	4.5451	4.49	4.5954	4.6689	4.3832	4.5136	4.4467	4.5008	4.529	4.5233	4.4996	4.5425	4.5393	4.5006	4.5149
Nicotinuric acid	4.1209	3.8392	4.264	4.5174	4.3505	3.7169	4.0119	4.5503	4.4068	4.4114	4.3865	3.7574	4.297	4.1433	4.5259	4.4052	4.384	3.7822	4.2813	4.7151	3.7001	4.0199	4.4717	4.0095	4.2628	4.2093	4.5043	4.411	4.7533	4.0122	4.3787	4.3771	4.2796	4.1165	4.0571	4.5415	4.5372	4.3175	4.5064	4.6291	3.4582	2.43	2.666	2.5469	2.4687	2.3426	2.4735	2.536	2.3016
Tyrosyl-Glutamate	4.3294	3.5467	3.6712	3.9693	2.8998	3.8877	2.4092	3.0314	2.4096	3.1515	4.0709	3.9098	3.6627	3.6585	3.8425	3.5052	3.3227	2.7822	4.9922	3.5402	3.1487	2.809	3.2014	3.6845	3.6057	3.7403	3.6591	3.4672	3.9274	2.4036	3.4696	3.0731	3.9914	3.7008	3.8372	2.4369	3.4598	2.3925	2.3942	3.7125	2.9186	2.578	2.6061	2.6005	2.5768	2.6196	2.6165	2.5778	2.5921
Gly Asp Leu	3.6761	3.5486	4.0863	4.167	3.7602	3.8256	3.226	3.9977	4.381	3.8439	3.7982	3.8357	3.9922	3.7493	4.2488	3.9874	4.2038	3.6743	4.0598	3.9457	3.9428	3.6052	4.0501	4.0302	3.9194	4.2647	4.0751	4.2865	3.6345	3.5491	4.0414	3.627	3.7991	3.9531	3.582	4.6768	4.1068	4.2799	4.1728	4.7085	3.7086	3.3953	3.4235	3.4179	3.6167	3.437	3.4338	3.3952	3.4094
N-Acetylpyrrolidine	6.6851	6.3684	6.2709	6.0292	6.5873	6.0294	5.984	5.8195	5.8312	5.9151	6.5927	5.7644	5.7315	6.5852	5.7327	5.7492	6.4844	6.4058	6.2292	6.6531	6.3103	6.0844	5.7813	5.8213	5.7517	5.7643	5.7676	5.7606	5.7861	5.7813	5.7463	5.7914	5.7357	5.7445	5.7569	5.7688	5.7176	6.3821	6.3007	6.3745	6.3488	5.83	5.8085	5.7908	6.0915	6.014	5.8004	5.8055	5.8172
Glycine xylidide	3.2656	4.8588	3.2148	3.5046	3.015	3.2768	3.3628	3.2227	3.0438	3.2894	3.201	3.4631	3.1164	2.9953	3.2612	3.0569	3.0415	3.2291	3.301	2.7796	3.4904	3.179	3.2856	3.3685	3.2185	3.3167	4.2779	3.0732	3.1699	3.1608	3.1738	3.2587	3.2905	3.0645	2.9605	3.3368	3.2567	2.9718	3.3197	3.0968	3.1382	2.8444	2.7927	2.7871	2.7634	2.8063	2.8031	2.7644	2.7786
Pro Asn Lys	4.0622	5.118	4.0676	4.1594	3.8061	3.651	3.8604	4.1515	3.7409	3.7426	4.0743	4.0996	4.0342	4.0551	3.7733	4.2014	4.9442	4.0194	3.9455	3.956	3.9441	4.1014	4.5437	3.8848	4.0305	4.0095	4.0814	4.1117	3.9595	4.5061	4.0557	4.0864	4.1817	4.5696	4.0544	4.1516	4.0274	4.1396	4.1546	4.0203	3.8348	3.8468	3.875	3.8694	3.8457	3.8886	3.8854	3.8467	3.8609
L-Tyrosine	4.5609	4.4702	4.4316	4.4736	4.5357	4.523	4.4125	4.3614	4.4128	4.4958	4.5132	4.4589	4.5459	4.5444	4.4996	4.6216	4.5001	4.451	4.5089	4.419	4.6677	4.4483	4.5403	4.4827	4.5043	4.5887	4.5231	4.4981	4.5948	4.4511	4.6567	4.5394	4.4064	4.5289	4.5397	4.5172	4.3642	4.4219	4.4932	4.4756	4.5371	3.5203	3.5537	2.645	3.644	3.619	3.5979	3.0302	3.164
Gln Gln Pro	3.0199	5.312	4.1776	3.7146	2.6092	2.5123	3.5304	3.8541	3.6001	3.0687	4.013	2.5415	3.4392	3.0255	3.1959	4.1376	5.4674	2.5173	3.9846	3.0331	2.6663	2.8832	3.9101	3.6193	3.2773	3.4081	3.8134	3.8239	4.0766	4.0845	4.022	3.484	3.7732	4.0829	2.9831	2.9635	3.8691	3.9016	3.2235	3.2449	3.1695	2.7077	2.7358	2.7302	2.7065	2.7493	2.7461	2.7075	2.7217
Gamma-Glu-Leu	5.4705	5.1827	5.4439	5.3812	5.4641	5.4259	5.2627	5.4571	5.4743	5.2263	5.3886	5.2085	5.2562	5.3909	5.5582	5.4526	5.3506	5.4383	5.3012	5.5064	5.33	5.1973	5.4058	5.2973	5.2029	5.286	5.5178	5.4807	5.5394	5.1923	5.5511	5.484	5.2978	5.4062	5.3824	5.6649	5.304	5.328	5.4062	5.6637	5.5781	3.4443	3.4725	3.4669	5.3907	3.486	3.4829	3.4442	3.4584
Hippuric acid	4.0654	4.0138	4.0485	4.0136	4.0631	4.0361	4.0329	4.0294	4.0092	4.0141	4.0571	4.0458	3.9727	3.9946	4.1656	3.9745	4.0361	3.9983	3.9975	4.0282	4.024	4.0121	4.055	4.0121	3.9711	4.0102	4.0064	4	4.0364	4.031	3.9851	4.0094	3.9864	3.9539	4.0236	4.3075	4.0075	3.9834	3.9361	4.008	3.9954	4.5434	3.1127	5.0958	2.8475	3.2114	3.135	4.6788	5.2955
Dihydrozeatin-7-N-dihydrozeatin	3.3432	5.0413	4.0918	3.6002	2.5768	2.4972	3.6091	3.7166	3.286	2.9476	3.9573	3.0967	4.0439	3.2424	3.2658	4.0938	5.4772	2.4965	4.1519	2.8519	3.3285	2.4354	3.8862	3.6456	3.3504	3.494	3.7996	3.7795	4.0151	3.7493	3.8878	3.2648	3.611	4.095	3.5425	2.6675	3.7894	3.8512	3.2933	3.083	2.4816	2.6193	2.6474	2.6418	2.6182	2.661	2.6578	2.6192	2.6334
1,11-Undecanedicarboxylic acid	4.1285	3.706	3.9141	3.6298	3.7753	4.6916	3.928	3.7561	4.1503	4.4078	3.8104	3.4118	3.2495	3.2637	3.3804	3.5191	3.927	3.6714	3.8974	4.233	4.1283	4.6734	3.6998	4.0498	4.1683	3.8954	4.3436	3.675	3.7937	3.8511	3.8461	3.9719	4.4431	4.273	3.7129	4.3034	3.8221	3.9175	3.973	3.4883	3.3786	3.421	3.4492	3.4436	3.4199	3.4628	3.4596	3.4209	3.4351
3,4-Methyleneadipic acid	4.0337	3.9988	4.4219	3.8768	4.3276	3.7557	3.7298	3.8389	3.8789	4.1905	4.5755	3.9771	4.3663	4.2138	4.6814	3.8529	4.8479	3.7891	3.854	3.9362	3.9945	3.8232	3.8021	3.726	3.6905	3.7401	4.1198	3.8502	3.7026	3.8292	3.7999	3.7275	3.6696	3.8653	3.8223	3.9705	3.726	3.684	3.8415	3.8532	3.7555	2.9233	2.9515	2.9459	2.9222	2.965	2.9618	2.9232	2.9374
3,4-Methylenesebacic acid	4.4323	4.6352	4.5328	4.6687	4.3576	4.5355	4.7101	5.0965	4.6056	4.1619	4.634	4.6069	4.5744	4.7048	4.8286	4.4377	4.6055	4.4539	4.9351	4.6691	4.6826	4.2924	4.844	4.6149	4.8414	4.6476	4.673	4.6424	4.2627	4.8746	4.5309	4.7079	4.4785	4.7534	4.6873	4.766	4.7487	4.8334	4.5039	4.9922	4.6657	3.8095	3.8377	3.8321	3.8084	3.8513	3.8481	3.8094	3.8236
D-4-Hydroxyphenylglycine	4.2993	4.2963	4.6193	4.289	4.3263	4.2417	4.2561	4.2191	4.2075	4.3948	4.5649	4.3141	4.5043	4.2261	4.6875	4.7233	4.8296	4.185	4.258	4.243	4.447	4.1622	4.2102	4.1672	4.1536	4.1533	4.3981	4.3752	4.1888	4.1798	4.1437	4.211	4.1732	4.1997	4.2181	4.2139	4.1629	4.1667	4.1426	4.2085	4.1268	2.6331	2.688	2.9515	2.6319	3.2488	3.1261	2.6329	2.6471
Phenylalanyl-Histidine	5.6587	5.0114	5.3263	5.1295	5.7345	5.6728	4.9686	4.3758	5.4226	5.4251	5.6927	3.3705	5.9328	5.1003	5.4296	3.3751	4.8	5.4181	5.3611	5.366	5.91	5.2072	5.8751	5.6268	5.5353	5.2502	5.6785	5.7347	4.4652	5.3649	5.5623	5.8544	5.3241	5.3708	5.8713	5.8533	5.232	5.6603	5.2872	5.1427	5.7358	3.537	3.5652	3.5595	4.2624	3.5787	3.5755	3.5368	3.5511
Dimethylethanolamine	3.3513	3.412	3.2212	3.3703	3.3307	3.3545	3.3473	3.3811	3.3837	3.2897	3.3174	3.3959	3.39	3.3297	3.3722	3.3013	3.3714	3.309	3.241	3.3378	3.4032	3.3601	3.3438	3.3471	3.3295	3.3758	3.3787	3.3227	3.3133	3.4133	3.2903	3.4518	3.2841	3.3833	3.3476	3.3514	3.311	3.3628	3.3642	3.2999	3.3397	3.694	3.7408	3.7849	3.8725	3.6303	3.7934	3.8394	3.7519
Vanillyl alcohol	2.9505	3.0934	3.1325	3.1074	3.0718	3.052	3.0963	3.0526	3.0714	3.0586	3.0011	3.0767	3.1247	2.9975	3.1235	2.9997	2.9838	3.0643	3.0562	3.0421	3.1413	3.0487	3.1283	3.0745	3.1068	3.1415	3.0292	3.0815	3.0851	3.1569	3.0822	3.1914	3.0932	3.0692	3.1085	3.0985	3.0207	3.1024	3.0391	3.0801	3.0505	2.4953	4.5524	2.6077	2.6707	2.5369	2.5337	2.4951	2.5093
DL-2-Aminooctanoic acid	2.8731	2.8876	2.8243	3.002	3.0539	2.9614	3.0579	3.1006	3.0733	2.7656	3.2133	3.0758	3.4021	2.9425	3.2794	3.1439	3.0125	2.8986	2.8896	2.9219	3.0746	3.1138	3.178	2.847	3.1144	3.1827	3.2744	2.9631	3.0459	3.0339	2.9705	3.0794	3.0369	2.9104	2.8846	3.0658	2.9922	3.0447	3.0196	3.0367	2.9949	3.9	3.8591	3.9705	4.0404	4.8428	3.9852	4.0267	3.9508
ACRL Toxin II	4.5904	4.2421	4.3539	4.1746	4.4098	4.4097	3.947	4.1787	3.92	4.4314	4.4549	4.6399	4.0656	4.5599	4.4407	4.8999	4.6829	4.5212	4.6193	4.4111	4.5657	4.8161	4.3376	4.6466	4.46	4.7774	4.5998	4.4625	4.6161	4.6628	4.8503	4.4175	5.0157	4.8456	4.5985	4.7185	4.5253	4.5081	4.8792	4.6658	4.8466	4.0889	4.1171	4.1115	4.1039	4.1307	4.1275	4.0888	4.103
Indole-5,6-quinone	4.4863	4.1798	4.2748	4.8995	4.5416	4.2673	4.4011	4.4343	4.6681	4.6901	4.5463	4.6689	4.1601	4.2151	4.3541	4.6511	4.311	4.5369	4.2479	5.0649	4.4349	4.509	4.4175	4.2717	4.6247	4.0792	4.252	4.636	4.7836	4.427	4.4711	4.3149	4.7952	4.4863	4.0605	4.2568	4.1995	3.9486	4.3944	4.4619	4.2293	3.7131	3.3826	3.2118	3.9238	3.2741	3.5029	3.6885	3.649
DIMP	3.7372	3.4876	3.3042	3.3311	3.4355	4.4298	3.5413	3.4544	3.478	3.6822	3.5242	3.1926	3.1916	2.9975	3.3548	3.5929	3.3638	3.4434	3.1527	3.0756	3.7481	5.4653	3.4403	3.5425	3.7292	3.6867	3.4215	3.1108	3.0955	3.6069	3.4714	3.4831	4.1291	3.5953	3.0785	3.5259	3.2689	3.9067	3.4986	3.5656	3.6429	3.199	3.2114	3.2058	3.1821	3.225	3.2218	3.1831	3.1974
Cysteinyl-Histidine	6.2133	6.2283	6.1823	6.2073	6.2129	6.1844	6.1936	6.203	6.2021	6.1601	6.2296	6.2205	6.2015	6.2054	6.2165	6.2257	6.1933	6.1961	6.2455	6.1939	6.2323	6.22	6.2354	6.2283	6.215	6.2254	6.2381	6.1977	6.1924	6.2563	6.1808	6.229	6.1554	6.2225	6.2144	6.1969	6.1645	6.199	6.2031	6.2231	6.1815	3.8207	3.2915	4.7859	5.9003	3.1844	3.116	4.6652	4.776
2-Octenedioic acid	3.9821	3.9876	3.912	3.9988	3.9268	3.9723	3.9334	3.9394	3.9572	3.9027	3.9753	3.9639	3.9057	3.9463	3.8931	3.9431	3.9423	3.9283	3.9277	3.9674	3.8893	3.8735	3.9286	3.9521	3.9669	3.973	3.9448	3.9121	3.9152	3.9145	3.8924	3.9912	3.9255	3.9873	3.9586	3.9196	3.883	3.947	3.9054	3.9626	3.93	3.6818	4.8165	2.6619	2.7042	5.5862	5.6188	3.2686	3.496
7-Methylinosine	3.3604	2.5689	3.6781	4.788	4.9058	3.2907	4.1346	3.8014	4.1559	4.4155	3.7617	4.059	2.7095	2.2722	3.9023	4.3801	3.8001	4.2558	4.6058	4.6477	4.1482	3.9299	4.187	3.989	4.4027	3.3951	4.0142	4.4534	3.9108	3.2	3.8098	4.1554	4.11	3.9938	2.2722	3.8443	3.8306	3.3587	3.5142	4.6637	3.3944	2.4366	2.4647	2.4591	2.4354	2.4782	2.475	2.4365	2.4507
Glutaminylproline	5.4226	2.7569	2.8618	2.7622	2.5482	2.7832	2.7582	2.8195	2.679	2.679	2.6817	2.5022	2.6353	2.4417	2.4953	2.4979	2.3383	2.4035	2.5336	2.9942	2.415	2.5859	1.9824	2.9854	2.1873	2.348	2.4395	2.1512	2.7876	2.4414	2.4372	2.7613	2.5249	2.6026	2.3275	2.0655	2.5679	2.5033	2.3784	2.1092	1.9732	1.9829	2.0108	2.0052	1.9818	2.0242	2.0211	1.9828	1.9969
Tetrahydrothiophene sulfoxide	4.2482	3.9185	5.0311	3.8187	3.5486	3.3652	3.65	3.9822	3.8976	3.8283	4.0524	3.5156	2.2665	3.4318	3.3597	2.1944	3.6331	3.7592	3.6528	3.522	3.8946	3.7785	3.781	4.0728	3.8533	3.7351	3.7142	3.0993	2.5354	2.7125	2.188	3.4048	3.1542	3.8961	3.1525	3.0936	4.3632	3.3047	3.3824	3.4913	3.4131	2.3555	2.3835	2.3779	2.8762	2.397	2.3939	2.3553	2.3695
5-Hydroxy-p-mentha-6,8-dien-2-one	4.6025	4.5445	4.7059	4.675	4.5752	4.5263	4.597	4.7095	4.812	4.5066	4.6095	4.729	4.6845	4.4824	4.7169	4.5426	4.6092	4.5193	4.6281	4.5088	4.55	4.6329	4.5694	4.5279	4.5932	4.6128	4.6199	4.6161	4.462	4.6139	4.4891	4.5917	4.5889	4.5163	4.496	4.6768	4.541	4.594	4.5514	4.5685	4.5594	3.3474	3.3756	3.37	3.3462	3.3891	3.386	3.3473	3.3615
Asparaginyl-Phenylalanine	4.5343	3.916	4.043	4.0882	4.5825	4.5669	3.7736	2.9392	4.2693	4.4046	4.6691	4.6091	4.8374	5.0076	4.6605	5.1751	4.7738	4.5925	4.9844	4.451	4.9971	4.3298	4.6085	4.8239	4.9544	5.2085	4.9593	4.9081	5.0098	4.6144	5.2316	4.9757	4.6197	5.0478	4.8095	4.7428	4.2692	4.5618	4.7044	4.599	4.6892	3.0994	3.1275	3.1219	3.3482	3.1411	3.1379	3.0992	3.1135
Dextrorphan	4.9908	3.5569	3.4896	3.5818	3.5755	3.4927	3.5051	3.6056	3.5527	3.416	3.5785	3.5843	3.4577	3.5822	3.5389	3.5061	3.4274	3.4594	3.4137	3.4587	3.6034	3.5629	3.6417	3.5923	3.6167	3.5398	3.44	3.4095	3.5173	3.6514	3.5574	3.642	3.5636	3.5359	3.5998	3.504	3.4744	3.5661	3.5044	3.4693	3.5808	3.5645	3.5927	3.5871	3.5634	3.6063	3.6031	3.5644	3.5786
1-(4-methoxyphenyl)pentan-3-ol	3.8308	3.5985	3.6094	3.6661	3.6617	3.718	3.7114	3.6917	3.6098	3.8948	3.6994	3.6969	3.6578	3.7456	3.7196	3.8117	3.6869	3.6704	3.5421	3.6435	3.6625	3.604	3.6902	3.6672	3.5692	3.6899	3.6569	3.6222	3.6856	3.6228	3.6418	3.6729	3.6974	3.6136	3.608	3.6397	3.6849	3.6281	3.5192	3.6726	3.6559	4.5305	2.756	2.7504	3.2269	3.1407	3.343	4.5458	2.7419
Blumealactone A	3.6367	3.0125	4.1014	4.824	4.1825	4.1591	4.1277	3.6739	3.9043	4.9337	4.1428	4.0454	4.2443	3.8417	3.9064	3.8779	3.7279	3.9967	3.9319	3.4333	3.7647	3.4119	4.4168	3.9641	3.5448	3.8738	3.7055	3.0416	3.9342	4.5684	3.8771	3.0595	3.8834	4.7938	3.2357	4.4883	3.7771	3.8653	5.3191	4.0659	3.8175	3.1965	3.2247	3.219	3.1953	3.2382	3.235	3.1963	3.2106
(+/-)-Hexanoylcarnitine	5.8208	6.2334	6.4457	6.258	6.0961	6.126	6.0453	6.275	6.0027	5.9847	5.6884	5.6936	5.6347	5.9716	5.7796	6.242	6.1244	6.3884	6.1545	5.7521	6.3009	6.4213	6.0308	6.0387	5.5531	5.8377	6.2722	5.9398	6.2303	5.885	6.5996	6.2345	5.9995	6.255	6.1652	5.9712	5.7713	5.7399	6.3189	6.1999	6.3659	5.633	5.6612	5.6556	5.868	5.6748	5.6716	5.6329	5.6471
Phenethylamine glucuronide	4.7716	4.0081	4.1441	4.0143	4.4401	4.2503	3.3444	3.8985	3.7897	4.7355	4.4849	4.7971	4.3522	4.7443	4.668	5.2422	4.4034	4.3388	4.7391	4.2478	4.4234	4.4763	4.2397	4.5271	4.3931	4.8434	4.7191	4.4939	4.8942	4.5895	4.8565	4.3581	4.9054	4.7585	4.5615	4.5757	4.3052	4.3427	4.781	4.4959	4.702	3.192	3.2202	3.2146	3.1909	4.4491	3.2306	3.1919	3.2061
Gly Leu	4.232	3.7534	3.908	3.9005	4.276	4.341	3.5992	3.2946	4.0296	4.3108	4.1527	3.9136	4.318	4.3352	4.2584	4.5661	4.1133	4.269	4.2863	4.2499	4.5559	3.9034	4.4257	4.2699	4.2361	4.4686	4.4288	4.3567	4.6715	4.012	4.7229	4.478	4.1633	4.3935	4.3456	4.4791	3.7687	4.1174	4.4361	4.1645	4.7057	3.3153	3.3434	3.3378	3.3141	3.357	3.3538	3.3151	3.3294
Cyclic 6-Hydroxymelatonin	5.4644	2.6223	2.9592	3.0866	2.6903	2.4232	3.0209	2.6689	2.7492	2.4646	2.7989	2.8142	2.8518	2.8595	2.7527	2.4404	2.4994	3.0163	2.7971	2.8315	3.0509	3.0837	2.8441	2.6659	3.0801	2.8083	2.9993	3.1168	2.7184	2.7194	2.8109	2.8893	3.011	2.9158	2.8782	2.8064	3.0039	3.1081	3.0274	2.7513	3.0919	2.3585	2.3866	2.6845	2.3573	2.4001	2.7805	2.5803	2.3954
Humulinic acid A	4.6535	4.5196	4.7138	4.2892	4.4003	4.1426	4.5713	4.9247	4.8739	4.0857	4.5217	4.7766	4.6929	4.8702	4.816	4.632	4.4642	4.6662	5.0102	4.5286	4.4739	4.3829	4.7256	4.8859	4.5007	4.5654	4.7926	4.6973	4.5177	4.7687	4.7498	4.808	4.7196	4.7474	4.732	4.7959	4.4917	4.5717	4.7499	4.6039	4.7992	3.9356	3.9638	3.9582	4.2582	3.9774	3.9742	3.9355	3.9497
Thioguanine	2.229	0.0028	2.7886	3.0644	0.0029	2.0884	3.0801	0.003	3.3987	3.4634	0.0029	3.2318	0.0029	3.7366	2.4218	2.6995	2.9855	3.9183	3.8614	3.841	3.9825	0.0028	3.3592	3.933	4.2376	4.4128	3.9433	3.7667	0.1175	3.4822	3.7542	3.9635	3.7419	4.3166	2.3922	4.2221	3.8151	4.6433	4.368	4.3245	2.1143	0.0043	0.0046	0.0046	0.0043	0.0048	0.0047	0.0043	0.0045
CL(10:0/10:0/11:0/18:2(9Z,11Z))	3.8411	4.1581	3.1991	3.9378	3.9681	3.1312	3.5497	3.582	2.8692	3.4999	4.0098	4.3132	4.5568	4.3328	4.2118	6.3389	7.2632	3.9818	5.201	3.1567	3.0398	4.2011	2.7715	3.6201	4.1107	3.0463	3.1061	2.9609	3.5818	3.8315	3.5284	3.5327	4.6764	2.8428	3.8181	3.8591	3.9837	3.0375	3.8767	4.1357	3.5078	2.9131	2.9413	3.2714	2.912	2.9548	2.9516	2.913	2.9272
Chrysoidine free base	4.6434	4.9466	4.003	4.5304	4.7462	4.5286	4.7331	4.6623	4.5572	5.0825	4.1927	5.0676	4.1546	4.6716	5.3255	5.1764	4.0091	4.3142	4.9367	4.4329	4.5141	4.9955	4.2719	4.9852	5.3003	4.7023	5.099	5.0667	5.6053	5.2204	4.9083	4.8591	4.7135	4.5421	4.9551	4.7734	4.7983	4.3602	4.5599	5.3148	4.7673	4.1807	4.2088	4.2032	4.1795	4.2224	4.2192	4.1805	4.1948
Isoleucyl-Tyrosine	4.8543	4.7316	4.4876	4.737	4.6987	4.1619	3.8458	4.4362	4.1746	4.7158	4.7288	4.3857	4.3794	4.4336	4.4251	4.1903	3.9974	4.5466	5.2206	4.2312	4.2952	4.3717	4.1241	4.4241	4.501	4.4505	4.3215	4.2655	4.5585	3.9488	4.1903	3.9111	4.3166	4.2775	4.3675	4.0098	4.4358	4.0789	4.2361	3.967	4.1992	3.8154	3.8436	3.838	3.8142	3.8571	3.8539	3.8152	3.8295
2-(3-Hydroxy-4-methylphenyl)-5-methyl-4-hexen-3-one	3.2383	2.9864	3.0804	3.0222	3.3012	2.9819	3.1382	3.1022	3.1433	3.1044	2.7618	3.1137	3.2805	3.2188	3.3076	3.1421	2.5536	3.2784	2.9893	3.0774	3.167	3.1056	3.1505	3.2946	3.1964	3.1951	3.2042	3.2712	3.2138	3.2655	3.3009	3.1771	3.0706	3.1714	3.2635	3.2773	3.229	3.0416	2.646	3.2069	2.6515	5.183	2.753	5.1312	2.9168	5.2303	5.2852	5.1842	5.1683
Cys Phe His	4.9579	3.8445	4.2282	4.4434	4.7194	4.3275	1.6216	1.6304	3.5506	4.834	4.8835	4.1309	4.4034	4.9307	4.9098	4.4278	4.8648	4.738	5.3527	4.5241	4.2447	4.3327	4.2779	4.8983	4.9189	4.917	4.8346	4.6713	5.0192	4.3917	4.8002	4.3629	4.8768	4.942	4.6799	4.3165	4.4697	4.4137	4.3663	4.4297	4.6357	1.7876	3.1962	1.8098	1.7865	1.8287	1.8256	1.7875	1.8015
3-[(1E)-buta-1,3-dien-1-yl]-5-hydroxy-1H-isochromen-1-one	4.236	3.5712	3.8628	4.1513	3.6621	3.8178	2.9884	3.7207	3.1464	4.3126	4.1597	3.9535	3.7652	3.955	3.9164	3.7276	3.839	3.7727	4.7784	3.5908	3.8592	3.8149	3.4938	3.8389	3.9011	3.7942	3.6248	3.9685	4.1279	3.535	3.5314	3.0992	3.8787	3.8541	4.1647	3.0264	3.8199	3.4794	3.0332	3.4422	3.6807	4.0447	3.3899	3.1801	3.1564	3.7774	3.1961	4.2113	4.0726
3'-N'-Acetylfusarochromanone	5.7683	5.1769	5.3541	5.6025	5.4367	5.5021	4.4145	5.2872	4.8957	5.7869	5.7715	5.1423	5.379	5.4319	5.5698	4.8124	5.3932	5.3472	6.3233	5.3105	5.2159	5.6019	5.441	5.4954	5.5461	5.1835	5.3126	5.5968	5.3726	5.2169	5.1385	5.2093	5.4876	5.4396	5.6656	5.3081	5.4219	5.4849	4.96	5.1568	5.5169	5.3503	5.4253	5.1325	5.0887	5.1006	4.7461	5.6844	5.4234
ETHYL-p-COUMARATE	4.7252	4.4628	4.3872	4.0826	4.4723	4.3183	4.1708	4.3476	4.063	4.163	4.4409	4.2833	4.868	4.4655	4.6857	4.3526	4.0377	4.5624	4.3532	4.2554	4.0145	4.1584	4.169	4.498	4.0862	4.059	4.318	4.2587	4.0181	4.2482	4.3708	4.4903	4.3743	3.9892	4.2252	4.6154	4.2975	4.614	4.0695	4.03	4.362	4.1561	4.1933	4.1786	4.5038	4.1978	4.1946	4.1559	4.1702
Phosphoric acid	3.9536	3.8989	3.8959	3.8779	3.8907	3.9044	3.9327	3.8881	3.9591	3.883	3.9131	3.9305	3.9056	3.9094	3.936	3.9285	3.8749	3.8949	3.9409	3.9411	3.9675	3.8872	3.9652	3.9032	3.9243	3.9272	3.9489	3.9389	3.9351	3.9266	3.9257	3.9635	3.9595	3.934	3.9311	3.9354	3.9691	3.9358	3.9609	3.9529	3.9306	4.6544	2.739	4.5846	3.2504	4.6629	4.7297	4.7009	4.6358
Triethyl phosphate	3.9402	3.9568	3.8536	3.8939	3.8439	3.9012	3.9386	3.8732	3.8654	3.8608	3.8438	3.845	3.8122	3.8567	3.8591	3.9078	3.1042	3.7948	3.8659	3.8369	3.8884	3.7977	3.8927	3.8058	3.7756	3.847	3.8226	3.8559	3.8395	3.8518	3.8814	3.8606	3.7892	3.7844	3.8161	3.7108	3.738	3.7399	3.7537	3.7708	3.7243	5.3163	2.6762	5.267	3.0996	5.3545	5.3878	5.3412	5.3025
Bufotenin	3.2892	3.4105	3.4553	3.4055	3.1629	3.167	3.8348	3.3979	3.6343	3.734	4.267	3.7084	3.6695	4.311	3.7987	3.7282	3.9861	3.7428	4.2169	3.6715	3.8378	3.3483	3.5596	4.7042	3.7676	3.4248	3.466	3.2651	4.0089	4.3228	3.6089	3.9503	3.8843	3.6962	4.5412	3.2935	3.8363	3.9025	3.8341	3.7041	4.121	3.0773	3.1055	3.0998	3.0761	3.119	3.1158	3.0771	3.0914
3'-Ketolactose	5.219	4.6784	4.7687	5.0427	4.7458	4.8434	3.8995	4.6812	4.521	5.2668	5.1569	4.9495	4.6865	4.9631	4.891	4.8279	5.0286	4.9064	5.7194	4.6682	4.911	4.8958	4.7128	4.9172	4.9845	4.8463	4.6348	5.0804	5.1053	4.6909	4.8299	4.6618	4.9007	4.8779	5.1396	4.4418	4.8964	4.7214	4.5821	4.5987	4.8435	4.9854	4.6309	3.5145	4.1983	4.6488	4.2564	5.2116	4.9969
Ethyl 3-hydroxydodecanoate	3.0365	2.6832	2.9794	2.2813	2.5286	3.1779	2.7448	2.8348	2.2636	2.2852	2.3443	2.2661	2.7073	2.5573	2.4693	2.3824	2.4806	2.2419	3.0075	2.9705	2.2855	2.2482	2.4273	2.8035	2.2673	2.3515	2.4082	2.3847	2.7922	2.3793	2.7457	2.9553	2.7001	2.2657	2.2675	2.7982	2.3588	2.8845	2.2483	2.269	2.7089	4.4645	3.3202	2.4543	3.6171	2.9345	3.0408	4.1238	4.5139
Diethylphosphate	4.6772	4.7116	4.6749	4.6962	4.6394	4.6327	4.7089	4.6741	4.6659	4.5794	4.6781	4.6603	4.6922	4.6494	4.6367	4.6569	4.6784	4.6413	4.6346	4.6815	4.7078	4.6017	4.6931	4.6859	4.6753	4.6883	4.6549	4.7023	4.6856	4.6793	4.6571	4.7406	4.6146	4.649	4.6874	4.6872	4.6474	4.6841	4.6837	4.7284	4.6923	3.7351	4.4628	3.3036	4.0767	2.6494	2.9076	3.8732	3.7617
10-Hydroxy-8-nor-2-fenchanone glucoside	3.5906	2.9769	3.1374	3.5449	3.3843	3.6452	1.7704	2.9014	2.9548	3.8549	3.7374	2.7541	3.3123	3.2578	3.5253	2.7504	3.3218	3.2998	4.0982	3.2078	3.0838	5.1396	3.574	3.5205	3.2671	3.2174	3.2175	3.4761	3.6495	3.0794	3.2236	3.0653	4.4896	4.6308	3.9996	4.7532	4.241	4.6149	4.0702	4.0043	3.87	3.5374	3.6925	2.8451	1.9363	2.8361	1.9755	3.9282	3.359
6-Pentyl-2H-pyran-2-one	5.1202	5.1304	5.0922	5.1301	5.107	5.1266	5.1528	5.1335	5.0873	5.0509	5.0654	5.1293	5.0802	5.0815	5.0802	5.104	5.1023	5.0812	5.0126	5.1022	5.111	5.0718	5.1352	5.08	5.1028	5.0995	5.105	5.0991	5.1205	5.09	5.0928	5.126	5.0752	5.104	5.0812	5.0796	5.0899	5.1043	5.0545	5.1074	5.0693	0.5369	0.5571	0.553	0.5361	0.5669	0.5646	2.9243	0.5469
P-Butylaminobenzoic acid	4.3659	4.3254	4.3136	4.4093	4.3865	4.3586	4.4257	4.3307	4.3293	4.2486	4.2975	4.4063	4.3729	4.3173	4.2945	4.3117	4.3152	4.2923	4.2972	4.3222	4.3181	4.3057	4.3433	4.3305	4.353	4.3538	4.2958	4.3222	4.326	4.3474	4.2737	4.3597	4.2987	4.3325	4.3032	4.2782	4.3004	4.3237	4.2765	4.286	4.3327	4.4452	3.6955	3.4982	3.4866	3.7407	3.839	4.4552	4.5
(+/-)-Octanoylcarnitine	3.9658	4.1474	4.3009	4.3448	4.3259	4.1321	4.3815	4.6801	4.6833	4.0213	4.1831	4.2641	4.2006	4.4305	4.7869	4.479	3.9308	4.0309	4.3185	4.0117	3.3759	3.5941	4.0995	4.3587	4.0487	4.568	4.4259	4.3088	4.7284	3.9649	4.5532	3.9318	4.0791	4.5479	4.408	4.3039	4.284	4.027	3.8822	4.9498	3.8581	3.0489	3.0771	3.0715	3.8196	3.0906	3.0875	3.0488	3.063
UMBELLIFERONE	3.729	3.7728	3.7279	3.7013	3.7141	3.6703	3.7842	3.6816	3.7849	3.7926	3.7942	3.7678	3.8149	3.8271	3.7873	3.7836	3.8157	3.774	3.7372	3.7563	3.8456	3.7461	3.8208	3.807	3.788	3.7543	3.7563	3.7866	3.7789	3.7843	3.7002	3.8453	3.8192	3.7766	3.8319	3.7376	3.8375	3.8252	3.8285	3.7514	3.7478	5.2806	3.5605	3.7632	3.7366	3.8794	3.8431	5.2851	5.309
Gly Asp Ala Asp	4.8913	3.9389	4.2645	4.7033	4.4886	4.2526	3.0746	4.1612	3.8914	4.9556	4.8148	4.2485	4.3267	4.5919	4.6933	4.2211	4.2613	4.1959	5.234	4.2013	3.7772	4.0257	4.0912	4.4098	4.4732	4.2777	4.461	4.2707	4.5797	3.8439	4.1678	3.8353	4.4846	4.3118	4.4776	4.0226	4.4773	4.2048	3.7665	4.0483	4.4412	3.2439	4.1001	4.5894	3.2427	4.6793	4.3313	3.2437	3.258
(8alpha,10beta,11beta)-3-Hydroxy-4,15-dinor-1(5)-xanthen-12,8-olide	3.6825	3.6685	3.6338	3.714	3.6987	3.7101	3.7749	3.8325	3.6336	3.5938	3.6885	3.7406	3.4055	3.6669	3.5076	3.7529	3.6997	3.7439	3.6798	3.7194	3.6939	3.6207	3.6812	3.7687	3.7398	3.7095	3.6418	3.7986	3.6826	3.6136	3.7456	3.5282	3.6204	3.7176	3.7188	3.7506	3.7391	3.6745	3.6802	3.7702	3.7762	4.7422	3.6053	3.5997	3.576	3.6189	3.6157	4.7486	4.7101
Phe Ala	4.7161	4.0576	4.1413	4.4639	4.3347	4.5156	3.4847	3.874	3.8536	4.7533	4.5485	4.1059	4.2613	4.4269	4.3691	4.5153	4.302	4.3369	4.8269	4.2753	4.4869	4.1116	4.249	4.3857	4.272	4.3935	4.3856	4.451	4.7411	4.0954	4.6364	4.2347	4.3906	4.3258	4.6395	4.2979	4.2475	4.1691	4.4176	4.0314	4.777	2.8588	2.8869	2.8813	2.8576	2.9005	2.8973	2.8586	2.8728
2-DECENOL	4.989	4.9641	4.9398	4.9877	4.9471	4.8822	4.9888	5.0243	4.9529	4.909	4.8937	4.9513	4.8417	4.8264	4.863	4.7776	4.8939	4.807	4.7808	4.8653	4.8456	4.8723	4.9276	4.816	4.9865	4.8103	4.8265	4.8982	4.8773	4.9117	4.9237	4.8805	4.8933	4.9256	4.9345	5.0806	5.011	4.9203	4.9018	4.8694	4.9798	3.3299	2.7801	2.7745	3.4966	2.7937	2.7905	3.5295	3.601
(S)-10,16-Dihydroxyhexadecanoic acid	5.3137	5.3056	5.2552	5.2917	5.2572	5.6378	5.3642	5.2581	5.6627	5.614	5.2099	5.2699	5.2233	5.1526	5.1862	5.0991	5.2749	5.131	5.1757	5.1742	5.1527	5.3894	5.515	5.1983	5.4534	5.2215	5.2557	5.2619	5.2563	5.2963	5.2357	5.2494	5.3702	5.3903	5.3476	5.2864	5.349	5.3062	5.2897	5.2007	5.1913	3.7095	3.7377	3.7321	3.7084	3.7513	3.7481	3.7094	3.7236
Phe Cys His	4.7842	3.5278	3.9514	4.2523	4.6479	4.1893	3.442	3.451	3.4424	4.4916	4.8263	4.056	4.4675	4.9515	4.8352	4.5564	4.9696	4.7004	5.3822	4.4789	4.5126	4.2762	4.2625	4.9099	4.9573	5.0351	4.9599	4.7816	5.1016	4.3938	5.0435	4.4677	4.8692	4.9973	4.7343	4.393	4.5384	4.4344	4.6283	4.4001	4.8263	3.6113	3.6395	3.6339	3.6102	3.6531	3.6499	3.6112	3.6254
Methenamine	5.5346	5.528	5.5081	5.5438	5.5111	5.5082	5.5619	5.5235	5.5133	5.4662	5.516	5.544	5.5252	5.5028	5.5123	5.5213	5.5247	5.5131	5.4535	5.5289	5.5397	5.4699	5.5523	5.5349	5.5178	5.5197	5.5238	5.5407	5.5317	5.5325	5.5067	5.5698	5.5169	5.5081	5.5243	5.5088	5.5143	5.5242	5.4999	5.5383	5.5143	5.6475	5.6756	5.67	5.6463	5.6892	5.686	5.6473	5.6616
(+/-)-Ribaline	6.011	6.0067	5.9825	6.0186	5.9806	5.9991	6.0417	6.0063	5.971	5.927	5.978	6.0111	5.9835	5.9618	5.9692	5.9819	5.9932	5.9888	5.9252	5.9834	6.0226	5.9644	6.0226	5.9978	5.9899	5.9848	5.9876	5.9968	5.9856	6.0024	5.97	6.0286	5.9765	5.9815	5.994	5.9869	5.9764	5.9825	5.961	6.0135	5.9837	1.8092	1.837	1.8314	1.808	1.9318	1.8472	1.809	1.8231
Dihydroisomorphine-3-glucuronide	4.8925	2.7158	4.2086	5.1835	2.7315	2.8211	3.8929	4.9038	4.6494	3.1699	3.1992	4.8993	5.7409	4.5947	4.4808	4.1773	4.7958	4.7938	5.2669	3.856	4.4242	2.7154	4.496	4.8955	5.359	5.1054	5.1681	5.2661	2.7425	4.7469	5.4367	3.8377	4.8598	4.3047	5.2957	4.9314	5.2324	4.6792	5.3079	5.2061	4.6534	2.8996	2.9278	2.9222	4.1843	2.9413	2.9381	2.8995	2.9137
L-Octanoylcarnitine	6.1901	5.8878	6.1913	6.0176	5.7953	5.7669	6.0561	6.4829	6.433	5.4119	6.1887	6.3859	6.6383	6.6034	6.3493	6.3265	6.2623	6.0408	6.5192	6.1875	5.85	5.7243	6.3416	6.302	5.9202	6.2026	6.2994	6.2248	5.732	6.1444	6.3245	6.2418	6.0879	6.2472	6.2567	6.3288	6.0351	6.292	6.5762	6.2357	6.0983	3.0277	4.5099	4.7409	6.4146	4.3624	3.7692	3.0275	3.2002
Artenolide	4.0925	4.1964	4.0712	4.1517	4.0599	4.6035	4.15	4.2817	4.2402	5.0554	3.8156	4.0037	4.0728	4.6388	4.1967	4.2089	4.194	4.177	4.039	3.7314	4.7806	3.7263	4.2498	3.8623	4.1075	3.461	4.1725	6.2263	4.1623	4.1318	3.9232	4.1096	4.0924	3.9009	3.5734	3.5066	3.3446	3.8963	3.798	4.0345	4.3149	3.8609	3.3785	3.3729	3.3492	3.3921	3.3889	3.3502	3.3645
Hexyl glucoside	3.9365	4.0553	4.6409	4.3059	4.0733	4.1872	4.1185	4.2263	4.0694	3.9861	3.9826	3.6561	3.8683	3.8569	3.8983	4.3955	4.1261	4.7199	4.2119	3.8513	4.2231	4.4166	4.1072	4.0146	3.5613	4.1089	4.1617	3.9297	4.1346	3.8706	4.8055	4.2829	4.0526	4.4125	4.251	3.9545	3.6788	3.9353	4.3978	4.3193	4.073	3.1927	2.8443	2.8386	4.2943	3.5348	3.6111	2.816	3.3515
Tetrahydrocortisone	4.4799	4.5101	4.1583	4.0135	3.9633	4.3959	4.3246	4.3524	4.462	3.9452	4.396	3.8765	3.9764	3.9587	3.9878	4.2679	1.4716	4.0033	4.4107	3.9852	4.6607	4.4191	4.4851	3.9819	4.3122	4.4738	4.3545	4.1331	5.009	4.3611	4.28	4.229	4.4673	4.3882	4.1882	3.395	4.4061	4.0655	4.5573	4.0882	4.5245	3.5855	3.7058	3.9508	4.5471	3.7008	1.6761	3.8308	3.6469
Artabsinolide D	7.0154	7.0101	6.9813	7.0101	6.9727	6.9837	7.0294	6.9815	6.9901	6.9366	6.9789	7.0053	6.9811	6.956	6.973	6.9762	6.9977	6.9818	6.9471	6.9741	7.0339	6.9702	7.0299	6.9876	6.9769	6.9723	6.9768	6.9884	6.9751	6.9933	6.9827	7.0157	6.9656	6.9764	6.9771	6.9798	6.9625	6.9623	6.9626	6.9821	6.9725	3.0742	3.1023	3.0967	3.073	3.7101	3.1127	3.074	3.0883
10,11-Dihydroxycarbamazepine	4.4563	3.5909	3.6464	3.9243	4.0426	4.2276	1.9973	2.0063	2.9152	4.6334	4.3824	3.7563	4.1592	4.2821	3.9837	4.1555	4.2966	4.0939	4.9645	3.9646	4.3387	4.2678	4.0417	4.2983	4.3028	4.3675	4.1379	4.3777	4.5432	3.8952	4.3413	3.9753	4.138	4.2716	4.4831	3.9147	3.7809	4.0027	4.0458	3.555	4.3247	2.1653	2.1933	2.1877	2.1641	2.2068	2.2036	3.9424	2.1793
ASARYLALDEHYDE	4.0235	4.12	4.1125	4.149	4.2443	4.2369	4.301	4.6124	4.6334	4.3606	4.1111	4.0195	4.0194	4.3015	4.1812	4.1765	4.5642	4.2658	4.6343	3.9991	4.2908	4.2248	3.9345	4.251	3.9168	4.3027	4.7778	4.2809	4.2809	4.077	4.4464	4.4949	4.275	4.3814	4.1891	4.8167	3.9037	3.6898	4.1796	4.4439	4.3241	4.5192	4.1915	4.6188	4.9729	4.6444	3.8047	4.562	4.688
16,17-Dihydro-16a,17-dihydroxygibberellin A4 17-glucoside	4.4785	4.4828	4.7096	4.5814	4.819	4.697	4.7286	5.1952	5.137	4.8109	4.5488	4.4614	4.4728	4.8031	4.5629	4.5584	5.1045	4.7607	5.1468	4.3923	4.7536	4.6954	4.3715	4.62	4.5026	4.7532	5.3132	4.7608	4.8199	4.3253	4.8996	5.0159	4.7191	4.7955	4.6577	5.3066	4.3108	4.1566	4.6302	4.8447	4.8548	5.1198	4.7796	5.1826	5.6072	5.187	4.4247	5.1375	5.214
(1S,2R,4R,8S)-p-Menthane-2,8,9-triol 2-glucoside	5.9123	5.9057	5.8776	5.9203	5.8629	5.8955	5.9359	5.8922	5.8658	5.8294	5.8629	5.9007	5.8683	5.8502	5.8672	5.8666	5.8812	5.8673	5.8384	5.8616	5.9258	5.8508	5.9155	5.8667	5.8713	5.8619	5.8742	5.8795	5.8655	5.886	5.8557	5.8953	5.8543	5.8649	5.8556	5.8512	5.8568	5.8419	5.8343	5.8695	5.8552	3.8742	3.9105	3.8898	3.9563	3.7079	3.7668	3.7945	3.926
Decanoylcarnitine	5.199	4.9261	5.4692	5.1917	5.0159	5.0181	5.0841	5.6425	5.4651	4.5062	5.176	5.1864	5.3769	5.3515	5.2494	5.4338	5.3137	5.2768	5.2592	4.9254	4.894	5.03	5.299	5.3158	4.8748	4.9074	5.3238	5.071	5.0203	4.9307	5.3403	5.254	5.14	5.3231	5.3251	4.95	4.9133	5.293	5.392	5.3609	5.1152	5.2125	5.1321	5.1782	5.4532	4.9359	4.9288	5.4374	5.236
2-Hydroxy-6-pentadecylbenzoic acid	4.3555	4.3762	4.8962	5.3842	4.8581	4.5909	5.1458	4.7913	4.7595	4.9531	5.0077	5.0799	4.8472	4.6716	4.517	4.7929	4.869	5.2152	4.9077	4.4231	5.2723	5.2848	4.7718	4.7519	4.7296	4.6593	5.0756	5.0692	4.7601	4.9726	5.067	4.8011	4.8197	4.8458	4.6733	4.9141	4.4829	4.1775	4.5576	4.7853	4.5639	4.2193	4.5878	4.8073	5.1439	4.5798	4.7716	4.7355	4.946
16-Hydroxy hexadecanoic acid	6.028	6.0198	5.9828	6.0063	5.9683	6.2316	6.0112	5.9387	6.3292	6.271	5.9303	5.9591	5.9356	5.9214	5.9218	5.9241	6.0028	5.903	5.9332	5.9078	5.9106	6.126	6.0869	5.9164	6.1423	6.0194	5.9791	5.9753	5.9908	6.0197	5.9757	5.942	5.9804	5.9591	6.0108	5.9972	6.0036	6.013	6.0308	5.9125	5.909	5.2061	4.6375	5.1057	4.7254	4.8241	4.6772	4.6752	4.5961
3-(L-Menthoxy)-2-methylpropane-1,2-diol	5.0066	5.0422	4.8757	4.979	4.8518	5.0817	4.9785	4.8717	5.0191	5.2792	4.9898	5.1087	5.075	4.8617	4.8125	5.329	4.8298	4.7974	5.0711	4.8509	5.208	4.9062	5.0326	5.0201	5.0657	5.3078	4.999	5.0158	5.2463	4.9769	5.2586	5.0276	4.7988	5.1623	4.8072	4.8818	4.7268	4.8841	5.1814	4.8043	4.8274	4.2218	4.2567	4.4574	4.7177	4.425	4.367	4.3503	4.3371
Sterebin A	5.7737	5.5548	6.2189	6.059	6.0549	5.9974	5.6852	5.9759	5.7203	5.4888	5.9861	5.5918	5.7167	5.7365	5.6636	5.9056	5.8701	5.8161	5.6963	5.3976	5.8383	6.0222	5.915	5.9788	5.3967	5.3797	6.0915	5.7184	6.0367	5.5351	5.8977	5.7172	6.2437	5.8279	5.982	5.554	5.6266	5.6119	5.6284	5.7159	5.9702	5.6107	5.4012	5.6454	5.6654	5.2501	5.2548	5.5664	5.7635
Glycyl-Lysine	4.7306	4.8407	4.6931	4.7113	4.7356	4.6747	4.7583	4.7573	4.735	4.7313	4.7102	4.7338	4.669	4.651	4.7311	4.7617	4.7948	4.6386	4.565	4.7734	4.7309	4.6706	4.7021	4.6984	4.7164	4.6556	4.6535	4.6722	4.6274	4.7638	4.6598	4.7222	4.7633	4.7202	4.7047	4.6376	4.8085	4.7543	4.7434	4.7649	4.6504	5.7715	5.8676	5.7979	5.8671	5.8894	5.9792	5.7792	5.851
Glycyl-Serine	6.2559	6.2511	6.2198	6.2631	6.2327	6.2363	6.2871	6.2405	6.2297	6.1822	6.2271	6.2513	6.2247	6.2073	6.224	6.2217	6.2375	6.225	6.1791	6.2374	6.2674	6.2034	6.2687	6.2339	6.2377	6.2221	6.2274	6.2381	6.2343	6.2382	6.2141	6.2647	6.2275	6.2165	6.2269	6.2179	6.2232	6.2212	6.2009	6.243	6.2249	3.035	3.5834	3.1766	3.6409	3.9948	2.6495	2.8958	3.5797
Pentadecanoic acid	4.5347	4.497	4.3066	4.4748	4.4385	4.5928	4.3627	4.3378	4.6666	4.6535	4.4254	4.5067	4.332	4.4174	4.4649	4.6942	4.4723	4.3788	4.439	4.3026	4.3673	4.5873	4.4449	4.5261	4.6264	4.8306	4.4974	4.4631	4.5917	4.4967	4.627	4.4239	4.4901	4.6018	4.4334	4.7332	4.4865	4.4832	4.5432	4.4401	4.5633	3.6758	3.7039	3.6983	3.965	4.0164	3.7143	3.6756	3.6899
Ichangin 4-glucoside	5.8436	4.9873	5.3514	5.8942	5.5179	4.6826	4.336	5.5696	4.919	5.95	5.7045	5.3908	4.9972	5.5387	5.7155	4.8021	5.0399	5.2288	6.2689	5.041	3.6105	5.3469	4.5426	5.2785	5.1509	4.7462	5.2114	5.1807	5.4649	4.7341	4.4219	4.2463	5.5038	4.8934	5.305	4.3935	5.5917	5.0143	3.9682	4.9413	4.8831	5.5767	4.5276	4.9285	4.1896	5.2053	3.796	5.8425	5.6327
(+)-(S)-Carvone	4.4207	4.4301	4.4031	4.4387	4.2974	4.3958	4.4347	4.3163	4.3054	4.0867	4.4504	4.2561	4.3172	4.3	4.2255	4.4021	4.3617	4.3891	4.36	4.4079	4.3916	3.9491	4.2565	4.3557	4.4161	4.2968	4.3802	4.3216	4.3582	4.376	4.3863	4.3681	4.3344	4.283	4.3028	4.2602	4.403	4.3409	4.2454	4.3932	4.4077	5.5563	5.6272	5.591	5.6598	5.644	5.7087	5.5737	5.5696
Serylthreonine	6.2005	6.2035	6.1668	6.1956	6.1827	6.1636	6.2089	6.1707	6.1772	6.1305	6.1877	6.1879	6.1645	6.1511	6.1575	6.1749	6.172	6.1817	6.1234	6.1897	6.2175	6.1286	6.1986	6.1799	6.1747	6.1544	6.1673	6.1786	6.1736	6.1736	6.1603	6.221	6.1754	6.154	6.1719	6.1407	6.1532	6.1773	6.1436	6.1904	6.1732	2.6507	2.6788	2.6732	2.6495	2.6924	2.6892	2.6506	2.6648
Dodecanoylcarnitine	5.7628	6.0854	6.408	6.3059	6.1114	6.3539	5.9712	6.0869	5.7819	5.747	5.7576	5.527	5.6369	5.6161	5.753	5.9459	6.1044	6.4239	6.052	5.5012	6.0748	6.3994	5.9925	5.7687	5.3415	5.6904	5.9846	5.7377	6.1969	5.7985	6.4233	6.143	5.9512	6.1939	6.1992	5.8213	5.5703	5.6364	6.1581	6.0258	6.2658	5.9797	5.4178	5.4905	5.8737	5.1739	5.4678	5.695	5.7889
Primin	4.5051	4.3661	4.3031	4.5069	4.6536	4.496	4.5845	5.142	4.8229	4.4772	4.4279	4.308	4.6438	4.5548	4.762	4.4989	4.5386	4.4797	4.7265	4.419	4.6127	4.2135	4.5785	4.3816	4.419	4.3062	4.4544	4.4279	4.4329	4.494	4.4814	4.5855	4.5174	4.4677	4.4388	4.4717	4.3556	4.3581	4.3697	4.4927	4.3568	4.6673	4.7814	4.9484	5.1579	5.0627	4.4268	4.9839	4.8242
1-Heptanol	4.7897	4.6981	4.7098	4.7325	4.6218	4.7117	4.739	4.7004	4.7015	4.6795	4.6874	4.7044	4.6656	4.5607	4.6036	4.5507	4.6751	4.6448	4.5652	4.5822	4.6979	4.5686	4.6616	4.6865	4.6264	4.6753	4.6118	4.6159	4.6445	4.6081	4.683	4.6741	4.7262	4.7102	4.6458	4.5893	4.6836	4.7155	4.6867	4.6724	4.6745	5.9198	5.9973	5.9334	6.0226	6.0124	6.0551	5.9507	5.9474
(+/-)-Myristoylcarnitine	5.2918	5.9191	5.6857	5.8472	5.6307	5.8503	5.6056	5.6656	5.4531	5.4698	5.3379	5.1673	5.14	5.35	5.3774	5.4675	5.6402	5.7687	5.7161	5.3651	5.8054	6.0872	5.5535	5.4173	5.1844	5.3187	5.7528	5.4683	5.7208	5.5109	5.9475	5.6961	5.5365	5.8013	5.9504	5.6854	5.4494	5.2149	5.671	5.7388	5.909	4.3981	4.4262	4.4206	4.3969	4.4398	4.4366	4.3979	4.4121
Alpha-Trisaccharide	5.9167	4.9281	5.4363	5.1549	5.4147	5.4523	3.0702	4.301	4.814	5.74	5.624	4.6219	5.2115	5.251	5.1879	4.7717	4.8431	5.1398	6.0892	4.9601	5.0785	5.388	4.9521	5.2179	5.2617	4.872	5.0868	5.5768	5.2002	4.7892	4.5678	4.7923	5.0893	4.9992	5.5295	3.0947	4.951	5.1518	2.8409	2.9588	5.1078	5.398	5.2841	5.3015	4.9817	5.2077	5.1422	5.7191	5.7298
Lucidenolactone	6.2953	6.2188	6.1575	6.2189	6.2311	6.1693	6.167	6.1811	6.1314	6.1652	6.152	6.2435	6.2522	6.2262	6.2504	6.2099	6.2401	6.1212	6.1323	6.1135	6.1763	6.2164	6.2256	6.1391	6.2162	6.2258	6.2005	6.207	6.2485	6.2284	6.2237	6.1748	6.2111	6.1573	6.1384	6.2018	6.208	6.2317	6.1629	6.1508	6.1427	5.5896	5.5565	5.6006	5.6014	5.596	5.593	5.7398	5.6559
1b,3a,7b-Trihydroxy-5b-cholanoic acid	6.6858	6.5758	6.4994	6.4868	6.3409	6.4686	6.4061	6.4365	6.3923	6.2839	6.3656	6.6988	6.4046	6.3274	6.4484	6.411	6.5125	6.3533	6.3865	6.3305	6.4541	6.5083	6.4813	6.401	6.5346	6.4634	6.3747	6.4234	6.3622	6.3836	6.4626	6.4089	6.4261	6.2348	6.4101	6.3252	6.355	6.4406	6.2981	6.2288	6.3709	6.8097	6.774	6.7544	6.7849	6.7508	6.7626	6.7918	6.7774
3-hydroxyhexadecanoyl carnitine	5.7421	6.2487	6.0944	6.1305	5.9884	6.0546	5.9491	6.0593	5.9244	5.7949	5.635	5.6402	5.3977	5.7362	5.6188	5.7954	5.9221	6.2005	6.0184	5.6186	6.2888	6.4767	5.9436	5.9158	5.6888	5.7671	6.0903	5.9109	5.9569	5.9147	6.2495	6.0598	5.9618	6.2319	6.2937	5.8904	5.8099	5.6913	5.9657	5.9946	6.4282	4.5472	3.8588	4.5039	5.1647	5.0596	4.215	4.4298	4.6218
Glandulone C	3.4818	3.2674	3.2585	4.8889	3.2831	3.2557	3.2821	3.2912	3.2825	3.2481	3.2843	4.7997	5.2722	3.2656	4.5846	3.2896	4.5612	4.4819	4.5116	3.2657	3.3045	3.267	4.2768	4.7214	4.6496	4.4854	3.2951	4.2999	3.2942	4.9064	4.1579	3.3144	4.582	3.2846	5.0868	5.169	5.1034	3.5669	4.8357	5.1304	4.2474	5.0485	4.0945	4.9505	3.4503	4.3367	5.1367	3.4513	4.7694
Carvyl propionate	4.4237	4.3255	4.0911	4.4715	4.4277	4.3834	4.4695	4.3576	4.4162	4.3977	4.3749	3.9863	4.2516	4.2127	4.3007	4.2732	4.3418	4.2291	4.0365	4.3202	4.2158	4.0134	4.3478	4.1582	4.3017	4.059	4.2345	4.05	4.1974	4.2735	4.2612	4.3463	4.2779	4.2823	4.2034	4.4937	4.2325	4.1567	4.3977	4.296	4.3401	5.3269	5.3987	5.3664	5.4252	5.4623	5.4755	5.3595	5.3561
Arginyl-Glutamine	6.2542	6.1744	6.1255	6.2024	6.1664	6.1718	6.1857	6.1596	6.171	6.1725	6.1815	6.1785	6.1692	6.1581	6.1726	6.1833	6.1843	6.1809	6.1147	6.1643	6.2186	6.156	6.2064	6.1798	6.1648	6.1695	6.1679	6.1961	6.1924	6.1751	6.1567	6.2182	6.1474	6.1637	6.1687	6.1662	6.1695	6.1521	6.1564	6.1847	6.1849	3.4896	3.6611	3.0824	3.9353	3.3927	3.3996	3.0597	3.5455
Kinetensin 1-3	5.3281	5.2643	5.2906	5.3671	5.2381	5.2761	5.3255	5.3145	5.2895	5.2213	5.3007	5.3045	5.3232	5.2713	5.3667	5.3974	5.2956	5.3119	5.2705	5.3325	5.3585	5.2778	5.3933	5.3037	5.3083	5.2908	5.311	5.3619	5.291	5.3257	5.284	5.3004	5.2745	5.3037	5.2664	5.3278	5.2426	5.2832	5.3568	5.3691	5.3751	5.4065	5.4347	5.4291	5.4054	5.4483	5.4451	5.4064	5.4206
(1S,2S,4R,8R)-p-Menthane-1,2,9-triol	5.6812	5.5943	5.5878	5.6374	5.6342	5.6162	5.6202	5.597	5.5713	5.6143	5.6616	5.6351	5.6544	5.6189	5.638	5.6645	5.6119	5.6477	5.5618	5.6356	5.6422	5.591	5.6408	5.6216	5.59	5.5713	5.6112	5.6481	5.6114	5.6264	5.6178	5.6441	5.6224	5.6132	5.5847	5.6428	5.6228	5.6368	5.6073	5.6612	5.677	3.5197	3.5479	3.5423	3.5186	4.2563	3.5583	3.5196	3.796
MG(a-21:0/0:0/0:0)[rac]	5.7111	5.6455	5.585	5.6889	5.6257	5.7121	5.522	5.5718	5.813	5.7946	5.5952	5.5506	5.64	5.5238	5.5493	5.5178	5.6328	5.5611	5.6043	5.58	5.5555	5.7039	5.6913	5.5049	5.7837	5.6618	5.6999	5.7045	5.7165	5.7175	5.6369	5.6428	5.5867	5.5724	5.5988	5.5534	5.6604	5.6887	5.6173	5.5431	5.522	5.5535	5.5817	5.5761	5.5524	5.5953	5.5921	5.5534	5.5676
LysoPC(0:0/18:0)	6.0982	5.3755	5.6857	6.0971	5.8465	5.9986	5.9763	5.9511	5.9538	5.904	5.9253	6.077	6.0652	6.1825	6.2119	6.2282	5.8987	5.9937	5.9562	6.1788	6.2	5.8903	5.8352	6.0294	6.0345	6.1553	6.071	6.0184	6.0176	5.9878	5.9862	6.1333	5.8672	6.1177	6.028	6.0355	5.9743	6.1149	6.2065	6.0536	5.9904	5.9089	6.0997	5.8826	6.1112	5.9117	5.955	5.7217	6.0231
PC(20:5/0:0)	5.239	5.7746	5.7813	5.6205	5.6505	6.0165	5.709	6.2232	6.0514	5.5968	5.5581	5.5368	5.7481	5.8869	6.0579	5.87	5.4542	5.4256	5.6263	5.9213	5.4606	5.3289	5.3976	5.4583	5.5554	5.5885	5.5042	5.5527	5.5097	5.5485	5.5841	5.5377	5.7359	5.4833	5.6735	5.6359	5.69	5.6121	5.4372	5.1925	5.2644	6.4259	6.0978	6.4081	6.3031	6.7373	5.5939	6.2759	6.9703
(2E,6E,9xi)-Farnesol	4.0937	3.9523	4.0033	3.7365	3.9203	3.9259	3.3653	3.8336	3.9665	4.0691	4.0141	4.0308	3.4439	4.0613	4.0456	3.3432	3.8477	4.0449	3.7247	3.9401	4.0005	3.8172	4.2491	3.8159	3.949	3.6627	3.7445	4.0333	3.2718	3.9442	3.9381	4.1638	3.8287	3.7415	3.8876	3.2583	3.8234	3.6712	4.1109	3.9417	3.8203	4.8134	4.8854	4.856	4.8883	4.7672	4.9894	3.4289	4.5065
Oleyl alcohol	5.0366	4.9198	4.933	4.9872	4.9947	4.905	4.931	4.9524	5.0475	5.0191	5.0071	5.0086	4.8887	4.8638	4.9518	4.9727	4.9159	4.8585	4.8594	4.9266	4.7749	4.9067	4.9367	4.8094	5.0365	4.9577	4.9274	4.9743	4.8834	4.9626	4.8723	4.9569	4.8441	4.819	4.9253	4.9962	4.9825	4.9486	4.9231	4.9627	4.858	4.9219	4.9501	4.9445	4.9208	4.9637	4.9605	4.9218	4.936
Eicosanoyl-EA	6.5633	6.459	6.4093	6.4831	6.4787	6.5366	6.4338	6.3822	6.5799	6.5736	6.4775	6.4756	6.4204	6.4367	6.4489	6.6283	6.4819	6.4271	6.4494	6.4012	6.3749	6.4493	6.4656	6.4257	6.5534	6.7084	6.5027	6.4916	6.5137	6.4753	6.4923	6.3903	6.4125	6.4351	6.4242	6.45	6.459	6.4756	6.4652	6.4248	6.4664	6.5021	6.5303	6.5246	6.5009	6.5438	6.5406	6.5019	6.5162
Phe Cys Pro Tyr	5.547	4.594	4.9911	5.2619	5.2148	4.9113	3.6492	4.844	4.4482	5.5315	5.4005	4.9853	4.888	5.1827	5.2718	4.969	4.8783	4.891	5.6156	4.8432	4.3577	4.7712	4.5737	5.0387	4.9751	4.8328	5.0478	4.861	5.1014	4.327	4.711	4.3237	5.162	4.8813	5.0765	4.827	4.9868	4.6487	4.4469	4.2702	5.1661	5.3256	4.7467	5.0061	4.5756	3.8603	3.8571	3.8184	3.8326
6-Dimethylaminopurine	4.7074	4.6626	4.621	4.663	4.6203	4.6093	4.6808	4.6784	4.6104	4.6271	4.628	4.6693	4.6793	4.6131	4.6595	4.6562	4.6621	4.6742	4.613	4.6193	4.6927	4.6151	4.664	4.6682	4.6748	4.6295	4.6641	4.6979	4.6642	4.7045	4.6249	4.7433	4.6847	4.662	4.6615	4.6437	4.6918	4.693	4.6787	4.6463	4.6725	2.6375	2.6656	2.66	2.6363	2.6791	2.676	2.6373	2.6515
LysoPE(0:0/15:0)	5.5599	5.3323	5.4209	5.3986	5.2895	5.0339	5.1408	5.3697	5.026	5.3849	5.387	5.4925	5.4624	5.121	5.4032	5.5052	5.3951	5.3356	4.9793	5.3438	5.3956	5.3266	5.5331	5.2855	5.507	5.554	5.2477	5.4894	5.5058	5.3326	5.4271	5.454	5.4809	5.518	5.2116	5.357	5.4666	5.1881	5.2797	5.3118	5.0979	2.1198	2.1478	3.4804	2.4368	2.1612	4.0174	4.4109	3.9833
Girinimbine	6.2364	6.1767	6.1417	6.1777	6.1657	6.1667	6.1835	6.1624	6.1855	6.1693	6.1702	6.1716	6.1606	6.1632	6.1842	6.197	6.1702	6.1518	6.1131	6.1333	6.1832	6.1529	6.1798	6.1803	6.1588	6.1453	6.154	6.1723	6.1703	6.1743	6.1528	6.1976	6.1463	6.1425	6.1442	6.1434	6.1562	6.1393	6.1194	6.1567	6.1658	4.8396	4.9457	4.9782	5.1148	5.0704	5.2308	4.9578	4.8725
Preisocalamendiol	4.8055	4.8165	4.7526	4.7555	4.7244	4.7811	4.7819	4.7599	4.761	4.7697	4.751	4.7968	4.7535	4.7868	4.7816	4.757	4.7674	4.7466	4.6963	4.743	4.8019	4.7786	4.7992	4.7772	4.7526	4.7298	4.7797	4.7906	4.7533	4.797	4.7037	4.8055	4.806	4.7436	4.7748	4.7443	4.7664	4.7289	4.7625	4.7838	4.7908	4.0656	4.8901	3.6771	4.911	4.6707	3.8393	4.4906	4.5874
2-Undecen-1-ol	6.0892	5.9631	5.8847	5.9181	5.9803	5.9428	5.9178	5.9321	5.9933	6.0088	5.9376	5.992	5.9332	5.9096	5.9594	6.219	5.9698	5.9544	5.9265	5.8627	5.8849	5.9297	5.9584	5.9969	6.1088	6.274	6.0696	6.0407	6.0828	5.9951	6.02	5.94	5.9057	5.9724	5.9147	5.9899	5.9866	5.9172	5.9186	5.943	6.0103	6.0319	6.0601	6.0545	6.0308	6.0737	6.0705	6.0318	6.046
Pubescenol	5.2438	5.2069	5.2008	5.266	5.1818	5.1587	5.2612	5.2623	5.1611	5.1188	5.2037	5.2219	5.2303	5.2443	5.2239	5.2573	5.1788	5.153	5.1775	5.1363	5.223	5.1308	5.2209	5.1943	5.202	5.1998	5.1633	5.2557	5.2442	5.1638	5.1984	5.2289	5.2125	5.221	5.1901	5.2332	5.1674	5.1874	5.1851	5.1981	5.2412	4.838	4.8634	5.2306	4.4467	4.2908	4.015	4.5548	3.9906
1-(2,6,6-Trimethyl-2-cyclohexen-1-yl)-1,6-heptadien-3-one	3.1957	3.6651	3.6103	3.8179	3.7487	3.5521	3.5496	4.0128	3.2325	3.888	4.2493	3.5625	3.1157	3.4726	3.6037	3.0069	3.7326	3.1213	4.8165	3.8373	3.6911	3.6302	4.8567	2.9993	3.7779	3.8796	4.0256	4.4593	4.0114	3.6399	3.4946	3.6533	3.0751	3.4091	4.0355	3.2269	3.3607	3.3578	3.0367	3.5145	2.999	4.717	5.209	4.1065	5.2709	5.1581	5.1668	5.0587	5.1223
Valyl-Serine	6.5154	6.4524	6.3986	6.4606	6.4317	6.4435	6.4508	6.424	6.4351	6.4302	6.4343	6.4489	6.4287	6.4143	6.4272	6.4473	6.4337	6.425	6.37	6.4202	6.474	6.4368	6.469	6.4409	6.4138	6.4199	6.4242	6.4514	6.4533	6.4405	6.4217	6.4876	6.4112	6.4238	6.4238	6.4277	6.4245	6.422	6.4107	6.4454	6.4363	3.7252	3.0437	4.4792	3.8014	3.0883	3.9372	3.4189	3.0907
8-iso-PGA1	5.1192	5.054	5.0106	5.1187	5.0885	5.0279	5.1081	5.059	5.0644	5.0036	5.0602	5.0935	5.0958	5.0881	5.1299	5.2814	5.1017	5.0472	4.9574	5.0495	5.0501	5.015	5.1082	5.0728	5.076	5.0227	5.0615	5.0805	5.0802	5.0746	4.9992	5.1562	5.0985	5.0282	5.0593	5.0325	5.0696	4.9985	5.0222	5.0682	5.1091	3.5866	3.5943	3.5887	3.5649	3.6078	3.6047	3.566	3.5802
Myristic acid	4.596	4.4358	4.5499	4.5727	4.5282	4.5053	4.5232	4.5176	4.5299	4.5548	4.496	4.4564	4.5082	4.4996	4.5083	4.5253	4.5404	4.5021	4.4095	4.4825	4.4776	4.5183	4.5923	4.5733	4.5168	4.4296	4.4806	4.477	4.5237	4.5709	4.4977	4.5493	4.5749	4.4841	4.5364	4.5525	4.4971	4.4666	4.4158	4.4952	4.5825	5.3546	5.421	5.4032	5.4738	5.453	5.5174	5.4509	5.3681
Annocherin A	6.1319	6.0441	5.9673	6.0493	6.0165	6.0476	6.0713	6.0095	6.0428	6.0036	5.965	6.0498	6.0019	5.9601	6.0121	6.0033	5.9876	5.9814	5.9717	5.9953	6.0103	5.975	6.0019	5.9912	6.0181	6.04	5.9603	6.0346	5.9604	5.9987	5.9833	6.0043	5.9509	6.0208	6.0465	6.0043	5.9787	5.9538	5.9687	6.0405	6.0264	6.1167	6.1449	6.1392	6.1155	6.1584	6.1552	6.1165	6.1308
PE(18:4(6Z,9Z,12Z,15Z)/P-18:1(11Z))	7.4006	7.3583	7.3024	7.3539	7.3497	7.3338	7.3436	7.3163	7.3268	7.3087	7.3189	7.338	7.3141	7.2972	7.3136	7.3161	7.3171	7.2974	7.2816	7.3128	7.34	7.2844	7.3473	7.3137	7.3102	7.3084	7.3179	7.3301	7.3237	7.3019	7.2926	7.3408	7.2813	7.2982	7.3166	7.3009	7.2884	7.2864	7.2737	7.3032	7.298	5.099	5.1045	4.9162	5.1887	5.0325	4.9167	4.8397	4.9589
(3S,7E,9S)-9-Hydroxy-4,7-megastigmadien-3-one 9-glucoside	5.7256	5.713	5.6533	5.6683	5.681	5.6498	5.6345	5.6456	5.6543	5.5969	5.6267	5.6456	5.5783	5.6034	5.5879	5.6577	5.6702	5.5996	5.5418	5.6106	5.5926	5.5579	5.703	5.5251	5.5788	5.5242	5.5576	5.6349	5.6006	5.6101	5.6361	5.6068	5.6029	5.7449	5.6016	5.7484	5.7158	5.552	5.5688	5.6224	5.6046	5.6905	5.7729	5.8428	5.9246	5.8622	5.9348	5.8005	5.7965
PC(22:6/0:0)	6.227	6.722	6.5981	6.3177	6.5255	6.6883	6.5068	6.5221	6.5801	6.2055	6.4925	6.2356	6.6268	6.65	6.4739	6.3394	6.2726	6.4903	6.5045	6.3472	6.4849	6.5992	6.1517	6.5561	6.1859	6.3229	6.4141	6.3475	6.4042	6.5129	6.5143	6.4583	6.3852	6.4264	6.5029	6.5611	6.4627	6.5394	6.2735	6.2891	6.5609	6.8594	6.7177	6.8375	6.6727	6.887	6.5768	6.7583	7.2109
O-Arachidonoyl Glycidol	4.381	4.9437	5.1473	4.99	5.0155	4.9405	5.0319	5.034	4.9304	4.9598	4.9453	4.8786	4.8929	5.0052	4.8754	4.9588	5.0477	4.9983	4.9611	4.9393	4.8073	4.9913	4.927	4.9432	5.0724	5.0656	5.0256	4.8016	5.0726	5.0913	4.8486	4.6695	4.77	5.0525	4.9509	4.7226	5.1018	4.8556	4.9974	4.7714	4.9603	4.9367	4.8955	5.0633	4.9551	4.7423	4.7359	4.7431	5.0269
LysoPE(0:0/22:5(4Z,7Z,10Z,13Z,16Z))	4.9314	5.2597	5.4014	5.4878	5.1334	5.4632	5.4246	5.418	5.0124	5.1359	5.2018	5.2892	4.971	5.5145	5.397	5.1193	5.4894	5.3293	5.6423	5.5222	5.407	5.4814	5.2104	5.271	5.7219	5.668	5.219	5.1467	5.2202	5.2061	5.1277	4.7813	5.2609	5.4952	5.1566	4.8848	5.612	5.0558	5.4183	5.1884	5.4989	5.2556	4.9093	5.2859	5.385	4.8193	4.9683	5.2274	5.5787
4-Methoxycinnamoyloleanolic acid methyl ester	5.7809	5.6754	5.5746	5.6824	5.5861	5.6665	5.6347	5.6438	5.5602	5.5799	5.5767	5.6417	5.5462	5.5327	5.6247	5.5854	5.6157	5.6044	5.4914	5.6158	5.739	5.5374	5.6231	5.6232	5.596	5.6125	5.6204	5.605	5.6957	5.6108	5.5123	5.6496	5.4484	5.5805	5.6264	5.4714	5.5996	5.5174	5.6046	5.594	5.6098	0.513	0.5327	0.5287	2.5364	2.4566	0.7557	0.5129	2.5638
1alpha,25-dihydroxy-26,27-dimethyl-22-oxavitamin D3	5.4379	5.089	4.7273	5.3982	5.3134	4.8632	5.0128	5.2252	4.1175	4.7417	5.1323	5.1682	5.1692	5.2237	4.9674	5.199	5.1348	5.1671	4.8659	4.394	5.292	5.1949	5.5663	4.805	5.081	5.3781	5.158	5.258	5.268	5.079	5.5009	5.2482	4.9249	5.427	5.2636	5.3291	5.0551	5.1292	5.4817	5.3547	5.3812	5.3412	5.3093	5.7503	5.1588	5.4121	5.1671	5.3855	5.3537
S-(11-hydroxy-9-deoxy-delta12-PGD2)-glutathione	5.1785	5.2338	5.1107	5.1492	4.9988	5.0973	5.3195	5.1538	5.2542	5.1703	5.0549	5.1248	5.0375	4.7178	5.1835	5.0673	5.1723	5.0962	4.9934	5.1198	5.057	4.7701	4.9829	5.1016	4.9292	4.9405	5.0492	5.1262	5.0269	5.0485	4.9721	5.1297	5.0394	4.7406	5.2026	4.9167	5.0971	4.99	4.8165	4.9662	5.0325	5.4956	5.8769	5.2984	5.9647	5.9518	6.1915	5.5892	5.5492
Pipericine	4.7741	4.8328	4.3538	4.6665	4.8096	4.8079	4.2609	4.8471	4.7725	5.226	4.3643	4.4501	4.3877	4.8786	4.6659	4.1058	4.7752	4.1705	4.1864	4.8367	4.8779	4.6643	4.5541	4.4631	5.0658	5.3629	4.191	5.1192	4.9421	4.5034	4.8842	4.4094	5.0658	4.4593	5.0436	4.2731	4.9114	5.0665	4.6638	5.1765	4.6152	4.3429	4.4926	4.3515	3.9334	4.6032	4.6682	4.2239	4.2284
PE(14:0/P-18:0)	4.7056	4.4695	4.0215	4.4029	4.3484	4.1873	4.7294	4.6098	4.4817	4.7257	4.6544	4.1933	4.0315	4.4471	4.458	4.6531	4.4589	4.7439	4.0091	4.8277	4.275	4.6677	4.4851	4.7181	4.0379	4.1199	4.3445	4.7586	4.4592	4.1516	4.0347	4.2999	4.4086	4.3308	4.7081	4.7653	4.7716	4.4318	4.7581	4.5832	4.5772	5.4849	5.5603	5.511	5.5783	5.5754	5.6368	5.5369	5.4847
LysoPC(14:0/0:0)	5.3136	4.8576	4.4076	5.118	3.6146	0.5095	4.951	5.0204	4.1574	4.5123	3.7516	0.53	1.6076	4.1178	4.9676	5.2341	0.5264	4.0816	1.4053	4.6564	4.5832	4.5942	5.9513	3.8657	1.8515	4.862	4.1738	4.8598	5.5619	4.0288	3.775	0.5509	3.9601	4.1298	0.531	0.5269	4.8799	3.9011	4.8739	4.8238	4.1333	0.6537	0.6757	3.8803	3.9654	4.1904	3.8847	0.6535	3.8652
PE(P-16:0/0:0)	4.9251	4.7375	4.8122	4.6972	5.299	4.5369	4.9362	4.6892	4.8596	5.1308	5.1491	4.9955	5.0516	5.0025	5.0052	5.2475	5.1203	5.0025	4.4493	4.9555	4.7646	4.3891	5.0523	4.9377	4.7749	4.6123	4.5883	4.9985	4.8901	4.9732	4.0332	4.4459	4.7978	4.8503	4.7277	4.4002	5.0808	5.0406	4.6058	4.0696	4.0533	3.9191	3.9683	4.4757	3.918	3.9658	4.206	4.6646	4.5143
Eicosapentaenoyl PAF C-16	6.6454	6.4873	6.508	6.673	6.5438	6.8182	6.4639	6.5872	6.3564	6.7289	6.622	6.6495	6.4447	6.3988	6.2238	6.6274	6.818	6.8031	6.7209	6.5912	6.6599	6.51	6.8671	6.5069	6.4563	6.4078	6.6671	6.5382	6.6672	6.5617	6.5855	6.572	6.4089	6.5634	6.4714	6.4888	6.4111	6.5855	6.6501	6.4951	6.467	4.8826	4.9107	4.9051	4.8814	4.9243	4.9211	4.8824	4.8967
PC(P-16:0/0:0)	5.3649	6.2291	6.0323	5.7422	5.8362	5.9762	5.9195	5.8889	5.7797	5.7547	5.8025	5.575	5.7506	5.7615	5.6791	5.9544	5.9571	6.0379	6.064	5.5198	5.7794	6.1989	5.6111	6.0477	5.5271	6.0296	5.8836	5.8222	5.7482	5.956	5.8026	5.7308	5.8383	5.8141	6.032	5.8526	5.8005	5.8422	6.0387	5.7516	5.9105	6.1289	6.2217	6.1151	6.1869	5.9603	5.8154	5.9319	6.2407
(3beta,5alpha,9alpha,22E,24R)-3,5,9-Trihydroxy-23-methylergosta-7,22-dien-6-one	6.0478	5.9445	5.7041	5.9018	5.9267	5.6695	5.7154	5.756	4.7957	5.2585	5.5263	5.4909	5.7507	5.743	5.437	5.8449	5.6059	5.6021	5.6708	5.2191	5.935	6.0532	5.9055	5.7418	5.5517	5.9546	5.7649	5.5607	5.6749	5.7308	5.9634	5.658	5.6682	5.8245	5.8282	5.803	5.4882	5.4724	6.0943	5.7223	6.0454	6.3145	6.3254	6.5748	6.3506	6.4013	6.4043	6.3909	6.1379
LysoPC(P-16:0)	6.3316	6.7889	6.8913	6.6215	6.8185	6.7223	6.8061	6.6229	6.8229	6.6624	6.9307	6.6647	6.8844	6.8099	6.8062	6.8109	6.8265	6.968	7.0067	6.7413	6.6675	6.921	6.6695	6.936	6.7558	6.9564	6.8515	6.815	6.7675	6.9406	6.7942	6.7183	6.9051	6.8345	6.9165	6.8651	6.8816	7.0131	6.7713	6.7563	6.7442	6.1885	6.0507	6.0196	5.5368	5.7383	5.6775	6.2829	6.2406
MG(0:0/22:6(4Z,7Z,10Z,13Z,16Z,19Z)/0:0)	6.3855	6.4129	6.2645	6.288	6.1613	6.3174	6.3223	6.2895	6.1639	6.1815	6.0633	6.1112	6.0607	6.0806	6.053	6.2074	6.2081	6.166	6.1513	6.0301	6.3574	6.3181	6.2027	6.2147	6.0396	6.1754	6.2065	6.212	6.1966	6.1449	6.1402	6.1977	6.1422	6.1532	6.2104	6.1356	6.1246	5.9797	6.2702	6.139	6.2704	6.1659	6.1941	6.1884	6.1647	6.2076	6.2044	6.1657	6.18
Isopropyl linoleate	6.1084	6.0792	6.0324	6.0957	6.0467	6.0608	6.0964	6.1147	6.031	6.0079	5.9582	6.0087	6.0381	6.0365	6.0034	6.0438	5.9475	5.9766	5.9541	5.9817	6.0784	6.0787	6.1013	6.0219	5.988	6.0337	5.9989	6.0609	6.0765	6.0545	6.0044	6.0506	5.9978	5.9878	5.9861	6.0435	6.0356	5.9662	6.0396	6.0036	6.025	6.1191	6.1473	6.1416	6.1179	6.1608	6.1576	6.1189	6.1332
Lyso-PAF C-16	5.9199	6.25	6.5556	6.2968	6.5412	6.3106	6.3307	6.2555	6.5219	6.2721	6.5221	6.3238	6.5896	6.4543	6.5522	6.4944	6.3991	6.5953	6.8283	6.5523	6.1847	6.2929	6.4	6.5606	6.5392	6.4523	6.4716	6.4528	6.3654	6.6582	6.414	6.3435	6.6236	6.489	6.4957	6.472	6.6024	6.712	6.4685	6.4972	6.2993	5.7075	5.4486	5.5126	4.4571	4.8827	5.0121	5.8278	5.8529
PC(18:0/0:0)	6.8792	7.4143	7.6737	7.3621	7.4738	7.5758	7.5202	7.552	7.3915	7.3959	7.4306	7.4714	7.5999	7.6685	7.6117	7.4088	7.4151	7.5034	7.6685	7.5725	7.4747	7.4462	7.4531	7.6011	7.5754	7.532	7.4724	7.5281	7.4623	7.5206	7.5488	7.4424	7.5976	7.5967	7.5053	7.5172	7.632	7.631	7.6144	7.4991	7.643	7.9732	7.8599	7.9104	7.7334	7.6989	7.5466	7.8453	8.1802
(6E,8E)-4,6,8-Megastigmatriene	5.6699	5.6323	5.5682	5.5903	5.5903	5.6192	5.602	5.5843	5.5801	5.5013	5.5177	5.5657	5.5075	5.5375	5.5714	5.5736	5.454	5.4954	5.4709	5.5628	5.5821	5.5528	5.5518	5.5287	5.5642	5.5554	5.5197	5.534	5.5776	5.5158	5.5294	5.5898	5.5214	5.5357	5.5421	5.5671	5.5381	5.5255	5.4975	5.4824	5.4939	5.6256	5.6538	5.6481	5.6244	5.6673	5.6641	5.6254	5.6397
Vulgarole	4.9328	4.8249	4.7861	4.8149	4.8358	4.7989	4.8413	4.8411	4.7719	4.7946	4.7669	4.7764	4.8036	4.8303	4.8112	4.7686	4.6124	4.7392	4.666	4.795	4.8376	4.8113	4.8448	4.8015	4.7607	4.7834	4.8306	4.8329	4.8571	4.7861	4.8181	4.8436	4.8214	4.7908	4.7965	4.8334	4.7744	4.7792	4.7725	4.7743	4.6964	4.7839	4.8121	4.8065	4.7828	4.8257	4.8225	4.7838	4.798
PE(16:0/22:5(4Z,7Z,10Z,13Z,16Z))	6.8918	6.8644	6.8119	6.8364	6.8397	6.8166	6.8445	6.7925	6.7947	6.7807	6.802	6.7954	6.7648	6.7755	6.7768	6.81	6.8027	6.7513	6.7731	6.7822	6.8055	6.7766	6.8185	6.7925	6.7988	6.793	6.8034	6.788	6.8005	6.7665	6.7762	6.8271	6.7661	6.7841	6.7754	6.7806	6.7477	6.76	6.7604	6.7895	6.7813	4.6239	4.468	4.5609	4.6357	4.5117	5.0354	4.6484	4.1987
Oryzalexin E	5.8203	5.7869	5.7703	5.763	5.7783	5.7523	5.767	5.7699	5.7205	5.7033	5.7299	5.7668	5.7442	5.7458	5.7464	5.7307	5.5912	5.6718	5.7072	5.7578	5.784	5.7494	5.8008	5.7593	5.7116	5.739	5.7758	5.7782	5.7693	5.7573	5.7501	5.7632	5.7397	5.7246	5.794	5.7757	5.6387	5.7083	5.6699	5.7044	5.6688	5.7627	5.7909	5.7853	5.7616	5.8045	5.8013	5.7626	5.7768
DG(20:2(11Z,14Z)/18:4(6Z,9Z,12Z,15Z)/0:0)	6.6401	6.612	6.573	6.6036	6.5785	6.5709	6.6017	6.5577	6.5327	6.5262	6.5775	6.564	6.5409	6.5558	6.5333	6.572	6.5373	6.5185	6.5269	6.5407	6.5635	6.5638	6.5891	6.5675	6.5334	6.5641	6.5725	6.5812	6.5624	6.5208	6.5478	6.5806	6.5302	6.5629	6.5877	6.5631	6.4625	6.5143	6.5119	6.5745	6.5499	6.6532	6.6813	6.6757	6.652	6.6949	6.6917	6.653	6.6672
PE(14:0/16:1(9Z))	6.0986	6.0317	5.9956	6.0058	6.0274	6.0042	6.0551	6.0374	6.0413	5.9604	6.0563	5.9904	6.0018	6.0421	6.0255	6.0697	5.976	5.9897	5.9852	6.0372	6.0895	6.0533	6.1296	6.0315	5.9996	6.0728	6.0818	6.1508	6.0825	6.0543	6.0494	6.066	6.0622	5.9996	6.0718	6.0557	5.8766	5.9826	5.9364	6.0203	5.9515	6.0672	6.0954	6.0898	6.0661	6.109	6.1058	6.0671	6.0813
(1S,2R,4R,8S)-p-Menthane-2,8,9-triol 9-glucoside	6.5811	6.554	6.5307	6.5482	6.5514	6.5096	6.5563	6.5081	6.4897	6.4847	6.5035	6.5282	6.4898	6.4762	6.4911	6.4956	6.4732	6.4752	6.472	6.4843	6.5202	6.4749	6.511	6.4895	6.4949	6.4935	6.502	6.4941	6.5062	6.4778	6.4884	6.5206	6.4731	6.4959	6.5051	6.4902	6.4544	6.4738	6.4695	6.4956	6.4987	6.6447	6.6729	6.6673	6.6436	6.6865	6.6833	6.6446	6.6588
N-Acetyl-b-glucosaminylamine	7.1153	7.0845	7.059	7.0929	7.08	7.0547	7.0935	7.0609	7.0596	7.0388	7.0696	7.0814	7.0642	7.0407	7.0496	7.062	7.0265	7.0497	7.0397	7.0656	7.0992	7.0484	7.0845	7.065	7.0621	7.0586	7.0664	7.076	7.0823	7.0684	7.0594	7.1011	7.0614	7.0658	7.0674	7.0653	7.0504	7.0627	7.0512	7.0661	7.0577	7.1981	7.2263	7.2207	7.1969	7.2399	7.2367	7.198	7.2122
2,3-Dimethyl-2-cyclohexen-1-one	4.8307	4.7958	4.7327	4.7582	4.7626	4.7202	4.8874	4.9186	4.7869	4.8623	4.9279	4.9144	4.8644	4.8749	4.9104	4.8983	4.7433	4.8368	4.8676	4.9356	4.9397	4.8286	4.915	4.7643	4.8926	4.773	4.7485	4.851	4.7713	4.6784	4.6695	4.8649	4.6941	4.6746	4.6098	4.5423	4.654	4.5443	4.5771	4.5655	4.6321	6.9695	7.0428	7.0038	7.0881	7.0565	7.122	7.0086	6.9961
5-Ethyl-2-methylpyridine	6.4077	6.3378	6.4501	6.3885	6.4736	6.414	6.5266	6.4528	6.4364	6.3912	6.4722	6.5284	6.451	6.4895	6.5202	6.5249	6.554	6.5261	6.4681	6.6624	6.6771	6.554	6.6254	6.5594	6.6394	6.571	6.5586	6.566	6.5303	6.4735	6.4604	6.547	6.5211	6.4316	6.4483	6.4065	6.4798	6.4719	6.4646	6.5038	6.5062	6.6937	6.7177	6.6671	6.748	6.7078	6.8293	6.6345	6.6942
Acetamidopropanal	6.2859	6.2661	6.2239	6.2587	6.23	6.2346	6.2602	6.1999	6.1853	6.1479	6.194	6.2032	6.1858	6.1769	6.1833	6.2003	6.2052	6.1799	6.1738	6.1721	6.2009	6.1655	6.2145	6.2013	6.2052	6.2001	6.2103	6.1971	6.1952	6.1652	6.1907	6.2329	6.1794	6.2092	6.1962	6.182	6.1614	6.1796	6.175	6.2032	6.2047	5.2798	5.3449	5.2119	5.2567	5.3378	5.3735	5.225	5.2976
2-Hydroxypyridine	5.6471	5.6116	5.5747	5.6342	5.6086	5.5838	5.6291	5.5779	5.5711	5.5247	5.5535	5.5511	5.5348	5.5249	5.5535	5.5614	5.5873	5.5357	5.5208	5.5317	5.5516	5.5167	5.5927	5.5582	5.5711	5.5692	5.5606	5.5709	5.5955	5.564	5.5636	5.6098	5.5626	5.5558	5.5754	5.5758	5.5635	5.547	5.5655	5.5712	5.5624	3.4063	2.982	3.0272	2.856	3.0258	2.8957	2.9236	3.3631
Histidinal	5.3117	5.3004	5.2694	5.3001	5.2643	5.2816	5.3155	5.2639	5.235	5.2111	5.2291	5.2559	5.2173	5.2308	5.2506	5.2693	5.2669	5.2222	5.2146	5.245	5.2452	5.212	5.2722	5.24	5.2426	5.245	5.2507	5.2431	5.251	5.2468	5.2504	5.2709	5.2173	5.2379	5.2461	5.2574	5.2221	5.2528	5.2179	5.2466	5.2359	5.389	5.4172	5.4115	5.3878	5.4307	5.4275	5.3888	5.4031
Orcinol	4.6039	4.5829	4.539	4.6209	4.5949	4.5938	4.5778	4.6203	4.6303	4.5749	4.6579	4.6703	4.6573	4.6148	4.6119	4.6252	4.6742	4.6196	4.5886	4.6805	4.709	4.6059	4.6593	4.6044	4.6283	4.6807	4.6402	4.6492	4.6488	4.6402	4.6362	4.638	4.6401	4.6143	4.6661	4.6306	4.6127	4.6004	4.6015	4.6578	4.6351	4.732	4.7602	4.7546	4.7308	4.7738	4.7706	4.7319	4.7461
3-O-Acetylepisamarcandin	5.1932	5.0152	5.1624	5.0502	5.0826	5.0584	5.1182	5.1785	5.1115	5.1393	5.0632	5.2844	4.7622	5.3709	5.1764	5.2202	5.4354	5.0518	5.4562	4.8241	5.2481	5.0652	5.4391	5.3196	5.4522	5.5325	5.1329	5.1188	5.2547	5.5079	5.4648	5.3317	5.4032	5.1909	5.6351	5.584	5.3686	5.3309	5.1738	5.1324	4.9471	4.3576	3.6775	4.0817	3.6482	3.895	3.6879	4.2249	4.1903
2-Cyclopentene-1,4-dione	5.4175	5.3705	5.3415	5.3997	5.373	5.3716	5.3833	5.385	5.4018	5.3922	5.3962	5.3985	5.3745	5.3651	5.3787	5.4087	5.416	5.3907	5.3541	5.3895	5.4065	5.3795	5.4203	5.4128	5.3764	5.3762	5.3778	5.3999	5.4113	5.405	5.3918	5.4459	5.4051	5.3744	5.3711	5.3747	5.3987	5.414	5.3997	5.3989	5.3853	5.0761	5.0845	5.081	5.1512	5.133	5.1169	5.0631	5.0648
3E-Hexene-2-one	4.8983	4.8408	4.7981	4.8753	4.8473	4.8084	4.7809	4.9105	4.9069	4.8748	4.9075	4.9424	4.9536	4.9105	4.9232	4.9061	4.8911	4.9347	4.9322	4.9875	4.9645	4.8938	4.8913	4.9083	4.974	4.9532	4.939	4.9312	4.9196	4.8436	4.8684	4.8943	4.906	4.9257	4.9481	4.8874	4.8226	4.8294	4.8399	4.9094	4.9296	4.0673	4.0262	4.2023	4.1962	4.251	4.1609	4.1041	4.2087
1,2,3-Trihydroxybenzene	5.8464	5.8161	5.7417	5.798	5.7732	5.7767	5.7863	5.7701	5.7991	5.808	5.8211	5.8125	5.7452	5.7284	5.7522	5.7876	5.7959	5.7545	5.7336	5.7735	5.7757	5.7389	5.7858	5.754	5.7637	5.7576	5.7469	5.7296	5.7716	5.7415	5.7686	5.7829	5.7282	5.7757	5.7536	5.7679	5.7483	5.7384	5.7874	5.7819	5.7855	5.6877	5.7478	5.7177	5.7629	5.6994	5.7141	5.653	5.6648
Diallyl Trisulfide	3.8901	3.9212	3.8606	3.9014	3.882	3.8346	3.8766	3.8984	3.934	3.8098	3.9555	3.9081	3.8424	3.9055	3.8451	3.8736	3.976	3.9759	3.9101	3.8929	3.9249	3.9626	3.9124	4.0002	3.9286	3.9584	3.9122	3.9243	3.9268	3.8414	3.923	3.9584	4.01	3.9723	3.9648	3.902	3.9644	3.9442	3.9698	3.98	4.0001	4.4362	4.5048	4.4946	4.6189	4.603	4.657	4.4806	4.4851
Glutaminylhistidine	6.128	6.0827	6.0455	6.1043	6.0667	6.0614	6.0826	6.0794	6.0814	6.0623	6.0955	6.1223	6.0889	6.0688	6.0711	6.0939	6.1151	6.0799	6.0789	6.1096	6.1283	6.0858	6.1177	6.1079	6.0954	6.1017	6.0952	6.108	6.1018	6.0914	6.0775	6.1416	6.0935	6.1018	6.0778	6.0957	6.0855	6.0948	6.0727	6.1071	6.091	6.1099	6.1787	6.1229	6.2123	6.1861	6.2375	6.1383	6.121
Betaine aldehyde	5.3727	5.331	5.3125	5.3566	5.344	5.3289	5.3437	5.3719	5.3626	5.3612	5.3712	5.3916	5.3853	5.3554	5.363	5.3604	5.38	5.3753	5.3594	5.3968	5.4187	5.371	5.3915	5.3612	5.3826	5.3792	5.3879	5.3845	5.3801	5.3673	5.3513	5.4056	5.3671	5.3716	5.3756	5.3625	5.347	5.3606	5.3544	5.3778	5.3744	6.1233	6.1701	6.1334	6.2099	6.1923	6.198	6.1372	6.1326
LysoPC(18:1(11Z))	4.7868	5.4832	5.7834	5.287	5.6179	5.5348	5.5047	5.565	5.4975	5.2534	5.6433	5.3583	5.5014	5.5522	5.5301	5.5757	5.4897	5.5446	5.7067	5.5894	5.3811	5.4627	5.293	5.6018	5.6358	5.5852	5.4992	5.3444	5.4335	5.5976	5.5323	5.3065	5.7073	5.6565	5.5706	5.4788	5.6044	5.7131	5.4569	5.4873	5.4585	6.0666	5.9774	5.9521	5.6851	5.5818	5.5104	5.8833	6.1604
PC(18:2/0:0)	4.0535	4.9038	5.2165	4.554	4.9637	4.6944	5.1081	4.9732	5.1366	4.8339	5.1234	4.9709	5.2993	5.1736	4.972	5.1396	5.057	4.899	5.2528	4.9172	4.5703	4.4435	4.2848	5.0005	5.0147	5.0091	4.9222	4.8242	4.5219	5.0067	4.9997	4.7297	5.0778	4.9702	4.913	4.9746	5.0749	5.174	4.8566	5.0039	4.5448	6.238	6.0087	6.0407	5.6868	5.9069	5.8634	6.0553	6.0048
Deterrol	5.9289	5.8453	5.8399	5.9092	5.8762	5.7952	5.9136	5.8824	5.8391	5.8368	5.8676	5.8791	5.8119	5.8003	5.8328	5.8777	5.9141	5.8584	5.8274	5.8542	5.8598	5.7624	5.9332	5.8624	5.8902	5.8436	5.8554	5.8694	5.9231	5.8883	5.8104	5.8764	5.8623	5.8782	5.8492	5.843	5.8604	5.8523	5.8746	5.8909	5.8516	5.9469	5.9751	5.9695	5.9458	5.9887	5.9855	5.9468	5.961
Solavetivone	5.4136	5.3662	5.3294	5.3879	5.3553	5.339	5.3605	5.3041	5.27	5.266	5.3055	5.3271	5.2939	5.3049	5.3068	5.3318	5.3592	5.3008	5.294	5.3021	5.3483	5.3023	5.3482	5.31	5.3433	5.3095	5.3212	5.3096	5.3282	5.3193	5.3064	5.3193	5.2948	5.3318	5.3038	5.2827	5.2802	5.2985	5.3179	5.3061	5.3095	2.8696	3.3636	2.8857	3.2573	3.4409	3.5122	2.863	3.3152
Phenobarbital	5.3672	5.328	5.3318	5.3445	5.3021	5.3518	5.3682	5.2715	5.2994	5.2805	5.3273	5.3053	5.2912	5.2952	5.2935	5.3289	5.3113	5.2775	5.2836	5.284	5.3212	5.2965	5.3276	5.3008	5.3294	5.2977	5.3222	5.2966	5.316	5.3015	5.3225	5.3553	5.2919	5.3193	5.2886	5.2761	5.2863	5.2391	5.318	5.2844	5.2994	1.8925	2.668	1.6281	1.6049	1.8451	1.8037	1.6059	2.2908
Cis-and trans-Ethyl 2,4-dimethyl-1,3-dioxolane-2-acetate	5.0392	5.0055	4.9907	5.0117	5.0339	4.975	4.9821	4.9866	4.9397	4.9134	4.9574	4.9608	4.866	4.9309	4.9504	4.9769	4.9833	4.9369	4.9402	4.9337	4.9802	4.9353	4.9847	4.9301	4.9684	4.9158	4.937	4.9108	5.0112	4.9574	4.9693	4.9993	5.0138	4.9543	4.9376	4.9071	4.989	5.0154	4.968	4.9579	4.9422	5.0377	5.0658	5.0602	5.0365	5.0794	5.0762	5.0375	5.0517
4-Hydroxyisoleucine	5.4378	5.4043	5.3785	5.4176	5.3847	5.4015	5.4294	5.3509	5.3483	5.3163	5.3347	5.3236	5.3099	5.3026	5.3334	5.3473	5.3709	5.3106	5.3167	5.3092	5.3479	5.3194	5.3602	5.3278	5.3243	5.3567	5.3435	5.3453	5.3393	5.3674	5.3444	5.3951	5.3455	5.3571	5.3493	5.3404	5.3511	5.3619	5.3516	5.3744	5.3471	2.8172	2.8453	2.8397	2.816	2.8588	2.8557	2.817	2.8312
(+/-)-2-(2-Furanyl)pyrrolidine	5.0348	4.9607	4.9401	4.9851	4.9938	4.964	4.9758	4.987	4.9342	4.9225	4.932	4.9592	4.9602	4.9124	4.9312	4.9528	4.9881	4.9387	4.9255	4.9401	4.9577	4.9289	4.9909	4.9532	4.9986	4.9486	4.9402	4.9397	5.0292	4.9443	4.964	4.9837	4.9696	4.9699	4.9487	4.933	4.9607	4.959	4.9595	4.9347	4.9342	5.0947	5.1229	5.1173	5.0936	5.1365	5.1333	5.0946	5.1088
Psi-Pelletierine	4.0083	3.8642	3.74	3.9645	4.0108	3.9803	3.9107	3.8632	3.9065	3.9124	3.9579	4.0471	3.9266	3.685	3.8593	3.9361	3.9517	4.0577	3.9195	3.9682	3.847	4.0656	3.9233	3.9726	3.9039	4.0406	3.7408	3.9316	3.9301	3.9935	3.9012	4.0249	3.913	3.9277	4.0141	3.9257	3.9933	3.8851	3.8578	3.9309	3.9623	5.3134	5.4343	5.416	5.5177	5.4682	5.5387	5.3851	5.3282
Coniine	6.811	6.7689	6.7503	6.7848	6.7702	6.7515	6.7927	6.7514	6.7635	6.7344	6.7656	6.7747	6.7588	6.7328	6.7506	6.7515	6.7254	6.7428	6.7365	6.7568	6.7867	6.7308	6.778	6.752	6.7554	6.7438	6.7626	6.7565	6.7717	6.7544	6.7406	6.7841	6.7476	6.7504	6.7558	6.7507	6.737	6.7415	6.7343	6.75	6.7431	5.1046	5.1721	5.1438	5.1976	5.0897	5.2387	5.1139	5.129
3-Ethyltoluene	5.6337	5.6658	5.5787	5.6219	5.5754	5.561	5.6021	5.5502	5.5409	5.5273	5.5724	5.5772	5.531	5.4903	5.5234	5.5321	5.5346	5.5605	5.5158	5.5034	5.5359	5.4607	5.5199	5.5215	5.5703	5.5301	5.5641	5.5678	5.5606	5.5364	5.5248	5.5818	5.5547	5.5743	5.5708	5.5312	5.5305	5.5454	5.5703	5.5979	5.5651	5.6452	5.6734	5.6678	5.6441	5.687	5.6838	5.6451	5.6593
2,6-nonadienal	6.2608	6.2494	6.1877	6.211	6.1974	6.1647	6.1918	6.1908	6.1617	6.1261	6.2046	6.1958	6.1894	6.1315	6.1656	6.2007	6.1647	6.2023	6.1889	6.1493	6.1816	6.126	6.1671	6.2032	6.1863	6.1704	6.1893	6.1825	6.1984	6.186	6.1525	6.2144	6.1603	6.183	6.2005	6.1828	6.1708	6.1738	6.1842	6.1937	6.202	6.3089	6.3371	6.3315	6.3078	6.3507	6.3475	6.3088	6.323
Triethylamine	7.9646	7.9205	7.9033	7.943	7.925	7.909	7.9533	7.918	7.936	7.9109	7.9399	7.9464	7.9354	7.9107	7.9282	7.9329	7.9051	7.9198	7.909	7.9359	7.9646	7.9083	7.9603	7.933	7.935	7.9175	7.9339	7.9281	7.948	7.9267	7.9127	7.9565	7.9214	7.9117	7.9255	7.9065	7.9073	7.9128	7.9039	7.9215	7.9146	8.8063	8.8869	8.8381	8.9282	8.8933	8.9545	8.8382	8.8267
1-Methyl-1,3-cyclohexadiene	5.1498	5.0863	5.0884	5.1249	5.1101	5.0543	5.0916	5.0954	5.1872	5.1273	5.1263	5.1104	5.1028	5.1076	5.0832	5.1285	5.049	5.088	5.1045	5.0927	5.1328	5.0848	5.1448	5.0977	5.088	5.1011	5.1365	5.1274	5.1049	5.0964	5.0915	5.1818	5.138	5.1288	5.112	5.0943	5.0818	5.0955	5.1022	5.0954	5.095	6.5122	6.5991	6.5497	6.5957	6.6226	6.6697	6.5397	6.5592
6-Hydroxypentadecanedioic acid	7.5122	7.4733	7.443	7.4833	7.4693	7.4455	7.4848	7.4501	7.4583	7.4333	7.4599	7.4712	7.4524	7.4266	7.4414	7.4532	7.4132	7.4337	7.4258	7.45	7.4877	7.4449	7.4784	7.4539	7.448	7.4483	7.4555	7.4634	7.4719	7.4593	7.4438	7.4926	7.4436	7.4498	7.4521	7.4547	7.4384	7.4453	7.436	7.4536	7.4438	7.5848	7.613	7.6074	7.5836	7.6266	7.6234	7.5847	7.5989
Undecanedioic acid	5.9565	5.9197	5.9248	5.9367	5.9463	5.8985	5.9404	5.8841	5.8842	5.8782	5.8987	5.9094	5.883	5.8714	5.8846	5.8831	5.8486	5.8741	5.8837	5.8898	5.9322	5.8753	5.9077	5.8729	5.8819	5.8899	5.9006	5.8971	5.8915	5.8815	5.8892	5.925	5.8624	5.8864	5.8909	5.8768	5.8769	5.8885	5.8582	5.8836	5.8704	6.0202	6.0484	6.0428	6.019	6.062	6.0588	6.0201	6.0343
PG(a-13:0/i-12:0)	6.0456	5.989	5.9332	5.9575	5.9796	5.9201	5.9598	5.891	5.8677	5.876	5.946	5.9043	5.8873	5.8404	5.8881	5.9576	5.8392	5.8879	5.8742	5.9058	5.9014	5.9357	5.9301	5.9146	5.8953	5.9609	5.971	5.9302	5.8968	5.8777	5.9223	5.9259	5.9802	5.8647	5.9456	5.903	5.7974	5.8617	5.8704	5.9057	5.8924	5.988	6.0162	6.0106	5.9868	6.0297	6.0266	5.9879	6.0021
DG(18:1(11Z)/18:2(9Z,12Z)/0:0)	6.0822	6.0409	6.0143	6.0445	6.0408	5.9991	6.0529	5.9762	6.0079	5.9669	6.0009	5.9984	6.0239	5.9918	5.9879	6.0015	5.7838	5.9135	5.9654	6.0034	6.0322	6.0027	6.0531	5.981	5.9613	6.0213	6.0257	6.0299	6.0175	5.9567	6.0264	6.0147	5.9738	5.9584	6.0248	6.0486	5.8443	5.9476	5.9085	5.9495	5.8965	5.9554	5.9836	5.9779	5.9542	5.9971	5.9939	5.9552	5.9695
(R)-1-O-[b-D-Apiofuranosyl-(1->2)-b-D-glucopyranoside]-1,3-octanediol	8.2424	8.2089	8.1823	8.2141	8.2072	8.1718	8.2157	8.1761	8.1733	8.1567	8.1832	8.1963	8.1717	8.152	8.1691	8.1736	8.1384	8.1513	8.1498	8.1733	8.1977	8.1492	8.1905	8.1666	8.1687	8.1682	8.1788	8.1813	8.1812	8.1713	8.1668	8.1979	8.1597	8.1687	8.1721	8.1619	8.1454	8.1563	8.1503	8.168	8.1632	8.31	8.3382	8.3325	8.3088	8.3517	8.3485	8.3098	8.3241
DICTAMNINE	6.611	6.5863	6.5512	6.5833	6.5601	6.5476	6.5872	6.5327	6.512	6.4897	6.5188	6.5424	6.5226	6.5105	6.5287	6.5312	6.4732	6.501	6.5059	6.5134	6.5422	6.5022	6.5486	6.5229	6.5349	6.5343	6.5488	6.5406	6.526	6.5183	6.5243	6.5554	6.5151	6.5433	6.5286	6.5247	6.506	6.5137	6.5124	6.5436	6.5385	6.6447	6.6729	6.6673	6.6436	6.6865	6.6833	6.6446	6.6588
3-Hydroxynonyl acetate	6.933	6.9004	6.8717	6.9041	6.8907	6.8661	6.9026	6.8625	6.8374	6.8192	6.8514	6.8636	6.8382	6.8239	6.8369	6.842	6.8077	6.8211	6.8119	6.8432	6.8648	6.8242	6.8673	6.8348	6.8439	6.8405	6.8528	6.8523	6.8525	6.8401	6.8421	6.8715	6.8326	6.8405	6.8414	6.839	6.8238	6.8339	6.8312	6.8511	6.8475	6.9793	7.0075	7.0019	6.9781	7.0211	7.0179	6.9792	6.9934
2,4,6,8-decatetraenal	5.0455	4.9742	4.8926	4.9844	4.9276	5.0001	4.9439	4.9712	4.9566	4.8652	4.8844	4.8951	4.9343	4.8814	4.9063	4.9749	4.7861	4.8778	4.7792	4.9142	4.9576	4.9167	4.9467	4.8726	4.9216	4.8671	4.8911	4.9294	4.9481	4.9361	4.8785	4.9313	4.8736	4.8189	4.8991	4.9367	4.8943	4.9007	4.857	4.8875	4.8023	4.9576	4.9858	4.9802	4.9565	4.9994	4.9962	4.9575	4.9717
PC(18:3(6Z,9Z,12Z)/20:1(11Z))	6.8631	6.8865	7.0473	7.0239	7.0801	7.0013	6.9879	7.0414	6.9659	6.9134	7.1697	6.9156	6.7464	6.6211	6.8038	6.8946	6.8527	6.9508	7.1009	7.0543	7.029	6.8154	7.0698	6.6923	6.8823	6.8718	7.1006	6.8371	6.9129	6.9282	6.9556	6.8458	6.8902	6.864	6.7942	6.6556	6.6472	6.95	6.939	6.7845	6.7646	6.4269	5.7039	6.7937	6.9674	4.711	5.1459	6.31	5.7946
(4S,8R)-8,9-Dihydroxy-p-menth-1(6)-en-2-one	6.763	6.6885	6.6346	6.7032	6.6725	6.6664	6.7156	6.6613	6.703	6.6559	6.689	6.6896	6.6826	6.6275	6.6696	6.6761	6.6388	6.6495	6.6248	6.6743	6.7297	6.681	6.7244	6.6798	6.6689	6.6751	6.6829	6.6927	6.7092	6.6886	6.6525	6.7269	6.6565	6.6443	6.6669	6.6838	6.6696	6.6485	6.6538	6.67	6.6436	6.8104	6.8386	6.833	6.8093	6.8522	6.849	6.8103	6.8245
PC(P-18:0/0:0)	4.839	5.5974	5.8279	5.3901	5.6005	5.4432	5.6097	5.4576	5.4428	5.318	5.6437	5.2515	5.5954	5.5769	5.5073	5.6317	5.4668	5.878	5.9162	5.6613	5.5566	5.7174	5.5557	5.7742	5.5652	5.6092	5.5027	5.5629	5.6523	5.786	5.4958	5.4346	5.7682	5.7916	5.5537	5.5236	5.7257	5.6997	5.6459	5.5512	5.985	5.8304	5.5806	5.5999	4.8972	4.7151	4.4906	5.6168	6.1799
PC(20:1/0:0)	5.1178	5.7705	6.6073	5.5802	5.9655	6.1359	6.0162	5.8252	5.9863	5.6919	6.2195	5.7413	6.0565	6.0814	6.0854	5.9823	5.5457	6.179	6.1495	6.0985	6.0848	5.7667	5.9274	6.0883	6.1626	6.0596	5.832	5.9141	6.0052	6.1195	6.0432	5.8937	6.205	6.2328	6.0169	5.9396	6.2002	6.1903	5.8545	5.8921	6.2264	5.148	4.8959	5.2118	4.0243	4.3403	4.064	4.8644	5.903
Hypoglycin	6.4721	6.3762	6.3174	6.3663	6.3406	6.3076	6.3209	6.3364	6.398	6.3883	6.3828	6.3677	6.3559	6.328	6.3487	6.3749	6.3519	6.321	6.312	6.3499	6.3723	6.3027	6.3661	6.3617	6.3815	6.3599	6.3924	6.3799	6.3651	6.3046	6.3524	6.3971	6.2918	6.3478	6.3649	6.3357	6.3052	6.3068	6.3231	6.3578	6.3194	4.0264	3.9586	3.5992	4.1856	3.5457	3.1685	3.9485	3.8092
13E-Docosenamide	5.5375	5.5588	5.4591	5.5644	5.4897	5.5355	5.5352	5.5428	5.4705	5.5441	5.3812	5.3947	5.5345	5.503	5.4408	5.5165	5.4144	5.4179	5.392	5.5754	5.6175	5.5351	5.5535	5.4837	5.4758	5.7391	5.4331	5.6712	5.5806	5.498	5.4898	5.4518	5.5249	5.4383	5.5428	5.469	5.5472	5.5565	5.473	5.5371	5.4432	5.8843	5.8768	5.8908	5.5473	5.9849	5.951	5.9515	5.9768
Asparaginyl-Arginine	6.0566	6.0105	5.9637	6.0266	5.975	5.9941	6.0352	5.9901	5.9945	5.9627	5.9662	5.9754	5.9549	5.9522	5.9495	5.9857	5.9248	5.9502	5.919	5.961	6.0345	5.9984	6.0277	5.9759	5.9644	5.9686	5.975	5.9923	5.9924	5.9953	5.9656	6.0028	5.9702	5.9531	5.9599	5.9732	5.9745	5.9263	5.9657	5.9593	5.9667	6.0964	6.1246	6.119	6.0952	6.1382	6.135	6.0963	6.1105
3-(Acetyloxy)-2-hydroxypropyl icosanoate	5.7155	5.6628	5.5957	5.6119	5.6788	5.7519	5.6403	5.6656	5.5826	5.6371	5.693	5.7753	5.7307	5.7536	5.7404	5.934	5.6884	5.6105	5.6704	5.6623	5.7749	5.7287	5.72	5.795	5.761	6.1169	5.7268	5.707	5.7644	5.685	5.8322	5.6786	5.6615	5.7638	5.6179	5.7819	5.6812	5.6449	5.7124	5.7154	5.777	5.7516	5.7798	5.7741	5.7504	5.7933	5.7901	5.7514	5.7657
DG(15:0/18:3(6Z,9Z,12Z)/0:0)	6.014	5.653	5.2073	5.4984	5.5678	5.585	5.8221	6.257	4.7702	3.7827	5.0191	5.4878	5.6779	5.8586	5.3526	5.7029	5.1322	5.2008	5.3281	4.9246	4.5971	5.4126	5.6803	5.5172	5.281	5.6433	5.569	5.349	5.2256	5.5302	5.6916	5.3194	5.6295	5.809	4.9502	5.4984	5.3189	5.237	5.6832	5.4155	5.9233	6.3953	6.1176	6.5746	5.9759	6.3624	5.9806	5.8574	6.1981
24,25,26,27-Tetranor-23-oxo-hydroxyvitamin D3	5.6763	5.6183	5.546	5.5871	5.4891	5.5647	5.629	5.4822	5.4853	5.4725	5.3508	5.4012	5.3343	5.3574	5.3578	5.5077	5.5162	5.4386	5.461	5.3555	5.6391	5.5767	5.4898	5.4885	5.3211	5.4719	5.487	5.4745	5.5192	5.456	5.4418	5.4792	5.4238	5.4017	5.5026	5.4182	5.4097	5.2635	5.4779	5.3694	5.5137	5.4497	5.4778	5.4722	5.4485	5.4914	5.4882	5.4495	5.4638
Madlongiside C	5.3035	5.1738	5.0002	5.2687	5.1965	5.1611	5.238	5.0371	5.1724	5.1206	5.1972	5.1984	5.2019	5.1866	5.0145	5.1971	5.0906	5.1222	5.1444	5.0449	5.0625	4.9524	5.2053	5.1748	5.1961	5.1502	5.0236	5.0799	5.1121	5.1324	5.1585	5.1875	5.1327	5.157	5.2018	5.1407	5.1247	5.1788	5.1462	5.1033	5.1094	5.412	5.2703	5.545	4.8767	5.406	5.1711	5.0948	5.3492
PC(P-16:0/4:0)	2.3711	5.1985	6.0019	4.6475	5.1519	5.4993	5.3276	5.154	5.0981	4.6508	5.265	4.8536	4.8967	5.2022	5.1344	5.1809	4.6222	5.4814	5.3036	5.1397	5.5492	5.3031	4.8951	5.2493	5.1661	5.3123	4.9314	5.0531	5.1959	5.2913	5.2062	4.9706	5.3815	5.4478	5.2356	5.0952	5.3316	5.195	4.9592	4.8235	5.7361	6.0168	5.9093	6.1434	2.5	5.5196	4.9558	5.5821	6.5704
PC(17:0/0:0)	6.0517	6.7326	6.7365	6.4899	6.4491	6.8287	6.5179	6.9507	6.3634	6.6431	6.4016	6.341	6.2381	6.5702	6.234	6.4647	6.6152	6.6191	6.7614	6.377	6.5555	6.7781	6.1925	6.6553	6.2967	6.5184	6.5029	6.4962	6.3545	6.441	6.528	6.4391	6.537	6.4837	6.6472	6.4142	6.6118	6.3154	6.7915	6.4984	6.7991	6.8451	6.7344	6.8544	6.4019	6.6201	6.5146	6.5503	6.741
LysoPC(20:3(5Z,8Z,11Z))	4.3671	5.2345	5.2117	4.5704	4.6396	4.8454	4.9936	4.8612	4.6468	4.6556	4.4928	4.3124	4.2819	4.7297	4.3828	4.8933	5.0713	5.2996	5.1378	4.5392	5.1358	5.3055	4.3443	5.1669	4.0188	5.0075	4.7408	5.0218	5.0345	4.9602	4.8393	4.3	5.0439	4.9986	5.0226	4.5746	4.801	4.373	4.9888	4.7484	5.3382	4.6986	5.0933	5.2715	4.1829	4.9103	4.7906	4.1839	4.8048
5-Cholestene-3beta,7alpha,12alpha,24-tetrol	5.338	5.1951	4.7032	5.1438	5.1271	4.8929	4.9828	5.4631	3.8719	4.0865	4.645	4.8523	5.364	5.27	4.8545	5.1829	4.6134	4.7065	4.6592	3.86	4.0026	5.028	4.7536	5.279	5.1545	4.9493	5.0844	4.8383	4.7254	4.9906	5.2436	4.7777	4.8035	5.3422	4.7242	5.0281	4.7806	5.0932	5.2219	5.1417	5.2826	5.0943	4.6493	5.0221	4.0397	4.8363	4.0794	4.5439	4.8799
1-Hydroxypropan-2-yl 2-isopropyl-5-methylcyclohexyl carbonate	6.2287	6.1663	6.1127	6.1841	6.1279	6.1508	6.2027	6.135	6.1712	6.1265	6.1533	6.1595	6.138	6.1113	6.1408	6.1655	6.1129	6.1116	6.1179	6.1499	6.2157	6.1674	6.2089	6.154	6.1434	6.1458	6.1428	6.1794	6.1698	6.1631	6.1251	6.2041	6.1356	6.1217	6.1281	6.1621	6.1447	6.1254	6.1261	6.149	6.1083	6.2781	6.3063	6.3007	6.277	6.3199	6.3167	6.278	6.2922
LysoPC(P-18:1(9Z))	5.2239	5.6858	5.8969	5.4936	5.6879	5.5767	5.7337	5.5516	5.8366	5.467	6.0621	5.5024	5.9995	5.769	5.8134	5.773	5.8642	6.0739	5.9712	5.828	5.6764	5.8501	5.7445	5.9631	5.761	5.9461	5.7211	5.8058	5.933	5.979	5.8161	5.7044	5.9888	5.8863	5.9026	5.793	5.8925	6.042	5.7347	5.754	5.9065	4.9743	4.5814	4.5492	3.962	4.0049	4.0017	4.7941	4.9874
PC(16:0/18:2(9Z,12Z))	8.1974	8.2599	8.2957	8.3177	8.1893	8.2329	8.2347	8.3331	8.1576	8.2938	8.2249	8.3148	8.1537	8.3057	8.2805	8.2021	8.2563	8.279	8.2747	8.2887	8.2541	8.3097	8.2737	8.1555	8.2973	8.1702	8.2184	8.327	8.2925	8.1796	8.2441	8.2444	8.2987	8.288	8.2792	8.1054	8.3046	8.2269	8.173	8.3343	8.3529	8.0605	7.9007	7.8805	7.7377	8.0272	7.7949	7.9283	7.8544
2-Methyl-3'-hydroxyphenylpropionic acid	4.8132	4.7544	4.6669	4.7373	4.7224	4.7393	4.8085	4.7071	4.7233	4.6648	4.6763	4.6879	4.7294	4.74	4.7232	4.7359	4.7312	4.6883	4.6484	4.652	4.7534	4.7283	4.7533	4.6964	4.6344	4.6653	4.6875	4.762	4.7503	4.6909	4.6867	4.7823	4.6691	4.6651	4.7186	4.7193	4.7249	4.6385	4.6806	4.6773	4.6268	4.7966	4.8248	4.8192	4.7954	4.8383	4.8352	4.7964	4.8107
PC(16:0/0:0)	7.7356	7.9949	7.7713	7.8118	7.7154	7.9044	7.7914	7.8756	7.6675	7.6895	7.6234	7.6899	7.6742	7.7041	7.6786	7.7521	7.717	7.7358	7.7173	7.6343	7.7811	7.868	7.6935	7.7901	7.5964	7.7314	7.7484	7.7429	7.705	7.7499	7.7079	7.7707	7.6678	7.6992	7.7441	7.7045	7.6468	7.6394	7.8387	7.7129	7.7908	7.8622	7.9962	7.9414	8.2619	7.9957	7.9619	7.8031	7.9316
1alpha,25-dihydroxy-2beta-(5-hydroxypentyl)vitamin D3	5.5911	5.4617	5.3127	5.5783	5.5732	5.3914	5.3522	5.5964	4.5738	4.6198	5.268	5.2173	5.5892	5.5636	5.1391	5.5689	5.1356	5.4139	5.4855	4.9123	5.5334	5.7111	5.7226	5.3841	5.3495	5.7332	5.5033	5.2485	5.267	5.5279	5.6988	5.4068	5.4405	5.715	5.4467	5.5972	5.0758	5.3614	5.6827	5.48	5.7153	5.4704	5.2222	5.7578	5.198	5.2787	5.2335	5.4976	5.2865
PC(20:2(11Z,14Z)/0:0)	5.7315	6.1846	6.4161	6.1159	6.3403	6.299	6.3234	6.2029	6.515	6.257	6.4819	6.2532	6.5673	6.5477	6.4835	6.4435	6.38	6.2941	6.606	6.4248	6.2258	6.1516	6.4163	6.4683	6.5806	6.5384	6.3102	6.3281	6.2923	6.3171	6.4136	6.3028	6.4321	6.4907	6.4059	6.5736	6.5596	6.4651	6.4261	6.4699	6.128	5.6891	5.554	5.5739	6.0884	5.4543	5.3091	5.6098	5.7675
7,13-Eperudien-15-oic acid	4.471	3.7189	3.576	4.1129	4.2814	3.5732	4.2035	4.3265	4.7178	4.647	4.5354	4.3105	4.2792	4.6094	4.57	4.5687	4.559	4.2152	4.6949	4.928	3.622	4.2274	4.6061	4.3327	4.5376	4.5861	4.8272	4.5718	4.1349	4.2715	4.7403	4.6297	4.569	3.7789	4.6026	4.5883	4.6828	4.4836	4.4332	4.5919	4.7317	4.3965	4.1864	4.1521	3.7678	4.376	3.8075	4.6636	4.3729
(E)-2-Penten-1-ol	5.0336	5.2692	5.221	5.1896	5.2075	5.2592	5.2028	5.2302	5.2192	5.1778	5.2345	5.2233	5.2672	5.2854	5.2648	5.2558	5.2151	5.2673	5.3046	5.2834	5.2528	5.2699	5.2386	5.31	5.254	5.3004	5.2867	5.2698	5.2512	5.3189	5.2924	5.3215	5.2817	5.2805	5.2654	5.296	5.2903	5.293	5.2638	5.2623	5.2689	5.5618	5.635	5.6068	5.905	5.5083	5.54	5.5516	5.7028
MG(0:0/22:4(7Z,10Z,13Z,16Z)/0:0)	6.034	5.8586	5.7254	5.8793	5.8326	5.7647	5.835	5.8498	5.7095	5.77	5.6944	5.7551	5.7311	5.7376	5.7588	5.8607	5.829	5.6972	5.6174	5.6575	5.7966	5.8459	5.9169	5.7057	5.6833	5.7483	5.6632	5.7468	5.8147	5.6707	5.7554	5.729	5.7178	5.6988	5.7415	5.744	5.7311	5.6557	5.737	5.7633	5.7592	3.8518	3.8799	4.3471	3.8506	3.8935	3.8903	3.8516	3.8659
Sorbitan oleate	4.6066	4.4736	4.0386	4.2135	4.2396	4.2769	4.1929	4.101	4.5944	4.3053	4.1577	3.9972	3.9323	3.7026	3.5621	3.6106	4.4939	3.512	3.9175	4.1527	4.5006	4.3452	4.448	4.1988	4.3803	3.5617	4.5404	4.4282	4.4277	4.2014	3.2022	4.3823	3.9455	4.0523	4.1029	4.037	3.6716	4.1987	4.4137	4.1634	4.5685	5.2527	5.2312	5.3149	4.5398	5.2059	5.2729	5.0698	5.092
PC(16:0/22:5(7Z,10Z,13Z,16Z,19Z))	7.1911	7.1324	7.1039	7.2655	7.2036	7.2069	7.2662	7.1974	7.2805	7.2512	7.1585	7.3132	7.0964	7.063	7.1965	7.2459	7.178	7.2234	7.0949	7.3174	7.3246	7.2215	7.3374	7.0748	7.1027	7.1718	7.2846	7.1197	7.1727	7.0633	7.0604	7.1615	7.1191	7.1929	7.1335	7.074	6.9442	7.1792	7.116	7.1348	7.0573	4.554	4.8913	4.0351	5.3502	4.8902	5.2383	4.4951	4.4613
Phosphocholine	6.1429	6.4299	6.4933	6.3901	6.4319	6.4889	6.4291	6.4472	6.432	6.385	6.5101	6.4576	6.5011	6.5647	6.5561	6.4451	6.4371	6.514	6.5959	6.5485	6.4775	6.4448	6.4492	6.5488	6.5471	6.5016	6.5284	6.5242	6.4826	6.5573	6.5258	6.501	6.5601	6.5366	6.5139	6.5183	6.5583	6.5977	6.5428	6.538	6.549	5.8221	5.7215	5.8175	5.5343	5.7106	5.604	5.862	5.9385
2-Dodecylbenzenesulfonic acid	5.026	4.7726	4.8777	4.9026	4.7267	4.8902	4.8344	4.7601	4.8143	4.9103	4.7757	4.8377	4.5701	4.788	4.6148	4.8143	4.7774	4.6748	4.6262	4.3162	4.8074	4.7332	4.9004	4.7191	4.7353	4.6227	4.764	4.6038	4.9885	4.733	4.7211	4.8965	4.6696	4.8109	4.5204	4.4693	4.6949	4.6993	4.8424	4.8257	4.8796	4.502	4.5302	4.5246	4.5008	4.5438	4.5406	4.5019	4.5161
Citronellyl anthranilate	5.3518	5.1815	5.1141	5.2224	4.9891	5.0616	5.1884	5.1066	5.1491	5.1512	5.0199	5.0903	4.9416	4.8784	5.0944	5.039	5.1073	4.9573	4.8125	5.07	5.2093	5.0948	5.0962	4.9538	4.955	4.9971	4.9972	5.0279	5.1747	4.9683	4.8057	5.1456	4.9819	4.8999	4.9961	4.9217	4.8356	4.8832	4.9195	5.0599	5.0958	4.9741	5.0023	4.9966	4.9729	5.0158	5.0126	4.9739	4.9882
PC(16:0/20:4(8Z,11Z,14Z,17Z))	8.1168	8.1314	8.1665	8.1944	8.1869	8.1645	8.0926	8.2132	8.1726	8.1333	8.1657	8.1759	8.0339	7.9672	7.9777	8.0761	8.1954	8.0912	8.1753	8.2069	8.2102	8.1189	8.2935	8.0039	8.0423	8.0304	8.2118	8.1339	8.1365	8.0832	8.1752	8.0785	8.0623	8.0492	8.0457	8.0005	7.9245	8.0419	8.0352	8.1142	7.9963	5.6674	5.8395	5.2071	6.1402	5.7491	5.7677	4.822	5.7895
Debenzoylzucchini factor B	5.8588	5.7655	5.6887	5.7873	5.6906	5.7326	5.7504	5.7223	5.6644	5.7382	5.7117	5.734	5.6049	5.6109	5.7131	5.6979	5.7452	5.6743	5.5584	5.7031	5.8017	5.6984	5.805	5.7111	5.7074	5.7091	5.7072	5.663	5.6949	5.751	5.6996	5.7626	5.657	5.72	5.6781	5.6337	5.6513	5.615	5.7097	5.6939	5.7756	4.7081	4.3488	4.3801	3.3867	4.6525	4.1557	4.3046	4.4354
PGF2alpha Alcohol methyl ether	5.5535	5.5525	5.6515	5.541	5.5893	5.5223	5.6204	5.5044	5.5871	5.5087	5.6369	5.5523	5.6982	5.7932	5.6306	5.585	5.7479	5.4837	5.5487	5.5905	5.5422	5.4798	5.5578	5.6396	5.8409	5.5075	5.5981	5.5512	5.4358	5.5247	5.5477	5.5013	5.5318	5.6542	5.5858	5.6446	5.6709	5.5456	5.5941	5.6687	5.5137	5.1074	5.3085	5.1301	5.1983	5.1606	5.1508	5.0326	5.2296
GPCho(17:1/17:1)	5.733	5.8234	5.7215	5.8072	5.7576	5.7195	5.9582	5.7457	6.0158	5.995	5.7651	5.7148	5.6527	5.7097	5.7426	6.062	5.7802	5.7144	5.391	5.6283	5.9652	5.7233	5.6565	5.7336	5.4136	5.6674	5.6299	5.6846	5.7179	5.6212	5.4998	5.6473	5.6	5.7299	5.4882	5.7059	5.5129	5.6869	5.5586	5.6502	5.3854	5.5595	5.7165	5.4593	5.9469	4.9049	5.5327	4.4478	4.8766
PC(14:0/0:0)	5.4441	5.6635	5.5857	6.0627	5.724	6.2957	5.4593	6.0069	5.7915	5.9119	5.9521	6.0612	5.9905	6.0889	6.2285	5.8335	5.9766	5.4641	5.8179	6.1784	5.478	5.5603	5.836	5.6137	6.0835	5.9972	5.722	6.0543	5.8457	5.8198	6.0855	5.7342	5.8793	5.9392	5.9506	6.1988	6.1599	5.9256	6.0269	6.2712	5.3768	5.633	5.9236	5.8608	6.233	6.0261	6.1592	6.105	5.9604
Alpha-Vetivone	2.9359	3.8293	2.8736	3.2581	3.2829	3.6689	2.8972	2.9062	2.8976	2.8632	3.3572	2.9	2.8949	2.8807	3.3488	3.0853	2.895	2.8758	3.3018	2.8808	2.9195	2.8821	3.3627	3.383	2.9013	3.9045	2.9101	3.4103	3.0827	3.2185	3.3625	2.9294	3.222	2.8996	3.3557	3.3458	3.2956	2.8804	2.9473	3.0683	3.7288	5.0497	5.1712	5.1739	5.2402	5.1737	5.2487	4.9787	4.9038
Dihydrovaltrate	5.8844	5.7649	5.6532	5.7622	5.7291	5.7159	5.7044	5.6898	5.6808	5.6807	5.6285	5.7041	5.6471	5.688	5.6318	5.7161	5.6776	5.6326	5.4609	5.5935	5.5908	5.5713	5.6496	5.6686	5.6291	5.6091	5.5532	5.6619	5.651	5.6754	5.5955	5.7711	5.6191	5.7647	5.6427	5.8152	5.7665	5.5571	5.573	5.6334	5.6624	6.015	6.2233	6.1578	6.4225	6.3499	6.4993	6.2168	6.0568
PC(18:3/0:0)	5.1033	5.3829	6.1284	5.6371	5.6427	5.779	5.6695	6.0338	5.9636	5.5819	5.8484	5.8638	5.9242	6.1622	6.0678	5.8234	5.8948	5.6004	5.9475	6.1944	5.2326	5.2419	5.5841	5.8281	6.1874	5.9272	5.4978	5.805	5.2791	5.7361	5.8678	5.3743	5.9311	5.8611	5.7477	5.7803	6.061	6.0058	5.7994	5.7059	5.4007	6.3712	6.2036	6.2661	6.3737	6.1151	6.0951	6.339	6.3345
(R)-2-Hydroxysterculic acid	4.2286	3.2362	3.2273	3.269	3.4164	3.6593	3.2509	3.26	3.2513	3.4822	3.2531	3.2538	3.2486	3.2344	3.2512	3.4118	3.2487	3.2295	3.2263	3.2345	3.2732	3.2358	3.6018	3.3812	3.2551	3.254	3.2639	3.2652	3.3546	3.2454	3.2519	3.7597	3.5566	3.6351	3.4297	3.2494	3.6214	3.2342	3.2359	3.2567	3.2505	4.4976	4.9575	4.7051	5.1534	5.0924	5.1275	4.5734	3.9555
2-Hydroxyundecanoate	5.4952	5.3972	5.2812	5.4905	5.3516	5.4189	5.3509	5.3109	5.371	5.3681	5.4866	5.4646	5.3599	5.3378	5.3959	5.4275	5.3998	5.3842	5.2461	5.3316	5.4793	5.3731	5.806	5.3437	5.4053	5.3968	5.3727	5.4365	5.5041	5.3277	5.3763	5.4827	5.3994	5.3351	5.3876	5.3831	5.4079	5.2658	5.3169	5.3628	5.3669	5.9109	5.9702	5.9643	6.0296	5.9214	6.0086	5.9146	5.8534
Linoleamide	4.9021	4.9337	4.9241	4.9089	4.9002	4.9771	4.8323	4.9848	4.9887	4.7521	4.8611	4.9429	4.842	4.8631	5.0118	4.8955	4.8014	4.8677	4.6665	4.9687	4.8225	4.8975	4.8854	5.121	4.9874	4.9683	4.8373	5.0166	4.6415	4.9803	4.8721	5.0735	5.0286	4.9853	4.9814	4.9503	5.0271	4.974	4.9619	4.9682	5.0015	4.9805	4.8566	4.9433	4.8531	4.6051	4.8557	5.0647	4.7022
DL-Stearoylcarnitine	5.9646	6.1777	6.2136	6.1809	6.0918	6.031	6.1454	6.0659	6.0938	6.039	5.9215	5.8752	5.92	6.0867	5.9849	6.1125	6.1561	6.1691	6.4332	6.0583	6.1797	6.3314	6.1312	6.1566	5.961	5.9072	6.3065	6.0825	6.0593	6.0016	6.1906	6.0895	6.2376	6.2502	6.2199	6.1573	6.0246	6.0331	6.1247	6.1684	6.2811	6.0417	6.0699	6.0642	6.0405	6.0834	6.0802	6.0415	6.0558
Neryl glucoside	5.1075	4.9741	4.9634	4.9935	4.9988	5.0057	5.0145	5.0026	5.002	5.0266	5.051	5.0228	4.9861	5.0042	5.0498	5.0168	5.0389	4.9471	5.0318	5.0324	5.0354	4.9991	5.0531	5.0527	5.0567	5.0514	5.0431	5.0747	5.0852	5.0564	5.045	5.0278	5.0489	4.9855	5.0658	5.0551	5.088	5.0511	5.0374	5.0545	5.0696	4.9118	5.2552	4.5934	4.5093	4.7945	3.5794	4.4814	5.0901
Tsangane L 3-glucoside	5.4257	5.3592	5.3277	5.305	5.3024	5.3078	5.3563	5.3532	5.3441	5.3592	5.3589	5.3603	5.3616	5.3487	5.3524	5.3665	5.3397	5.3435	5.2877	5.3087	5.35	5.3462	5.391	5.3911	5.3668	5.3412	5.351	5.392	5.3628	5.3609	5.3225	5.3904	5.3227	5.3429	5.3804	5.3233	5.3535	5.3175	5.3295	5.3623	5.3934	5.4562	5.4844	5.4788	5.455	5.498	5.4948	5.4561	5.4703
Cerebronic acid	5.417	5.3922	5.3569	5.3904	5.3374	5.3588	5.3363	5.3138	5.4714	5.4575	5.3387	5.3647	5.3526	5.2865	5.3449	5.3992	5.3561	5.3119	5.3227	5.2954	5.2816	5.404	5.4123	5.3352	5.5242	5.3968	5.4424	5.4799	5.4553	5.4594	5.377	5.3996	5.2692	5.313	5.3376	5.296	5.4181	5.3585	5.3103	5.3221	5.3152	5.3331	5.3613	5.3557	5.332	5.3749	5.3717	5.333	5.3472
Floionolic acid	6.1219	6.051	6.0186	6.082	6.0417	6.0495	6.0693	6.0349	6.0482	6.0451	6.0606	6.0706	6.0334	6.0451	6.0732	6.0824	6.0413	6.0518	5.9927	6.043	6.1046	6.0572	6.0867	6.0551	6.0496	6.0477	6.0785	6.0956	6.0535	6.0646	6.0408	6.1095	6.0589	6.0321	6.0596	6.0347	6.0551	6.0403	6.032	6.0962	6.0926	0.2087	0.2196	0.2174	0.2082	0.2251	0.2238	0.2086	0.2141
Tanacetol B	6.5208	6.4429	6.4243	6.477	6.4381	6.4573	6.4762	6.4358	6.4567	6.4364	6.4657	6.4654	6.4567	6.4471	6.4675	6.4789	6.4605	6.4499	6.4109	6.4466	6.5068	6.457	6.4888	6.4564	6.455	6.4491	6.471	6.4913	6.4641	6.4728	6.4509	6.5061	6.4475	6.4526	6.4636	6.4552	6.4674	6.442	6.4435	6.4888	6.4806	6.5962	6.6244	6.6187	6.595	6.6379	6.6347	6.596	6.6103
12-Hydroxydodecanoic acid	5.9045	5.8326	5.8084	5.8291	5.8257	5.8292	5.8515	5.8294	5.8349	5.8293	5.859	5.8569	5.8484	5.8389	5.8515	5.8703	5.8469	5.8217	5.7891	5.8289	5.8913	5.8617	5.8617	5.85	5.8486	5.8424	5.8513	5.8659	5.869	5.8665	5.8325	5.8921	5.8501	5.8434	5.8387	5.8495	5.844	5.8231	5.8409	5.8752	5.8725	3.9313	3.948	4.2422	3.9052	3.6757	3.6725	3.6338	3.648
Octadecenoylcarnitine	6.8	7.014	7.1669	7.1733	7.0665	6.9181	6.8602	6.9779	6.932	6.897	6.6934	6.6445	6.4127	6.7533	6.6963	6.9533	6.8622	7.0876	7.011	6.9163	7.2278	7.3475	7.0132	6.9854	6.6755	6.7871	7.2267	7.0275	6.9779	6.969	7.061	7.0755	7.0392	7.1757	7.1959	6.9534	6.7899	6.822	6.9264	7.0533	7.4001	2.9493	2.9774	3.7728	2.9481	2.991	2.9878	2.9491	2.9633
6,9,12-hexadecatrienoic acid	4.2254	3.9676	4.0598	4.4942	4.2599	4.1048	4.2642	4.4202	4.2415	4.2384	4.039	4.3152	4.1805	4.1767	4.023	4.0433	4.2827	4.2927	4.8872	4.359	4.0121	3.962	4.4133	4.0717	4.2991	4.244	4.4391	4.6338	4.2762	4.1678	4.2301	4.3296	3.7694	4.2677	4.3872	4.055	4.1055	4.0576	4.188	4.3406	4.2046	4.8061	4.8858	4.8765	4.9242	4.8162	4.971	4.197	4.5835
Lansioside B	6.0244	5.9333	5.9003	5.9548	5.9514	5.9541	5.9352	5.9098	5.9276	5.9457	5.9611	5.9466	5.9079	5.9077	5.9435	5.9525	5.9022	5.9392	5.8384	5.9281	5.9355	5.9246	5.9204	5.9316	5.8724	5.8546	5.8983	5.9714	5.9514	5.9219	5.8793	5.9045	5.841	5.8834	5.9362	5.8899	5.8618	5.8806	5.8589	5.9175	5.9455	3.5211	3.5493	3.8541	4.5246	3.8176	3.5597	3.521	4.0975
LysoPE(0:0/20:1(11Z))	4.5447	5.167	5.5937	5.3587	5.5945	5.6213	4.9965	5.683	5.6327	5.5475	5.4277	5.5997	5.6957	5.7227	5.6217	5.5956	5.2097	5.2341	5.9558	5.3619	5.0985	5.5829	5.2816	5.8284	5.5036	5.6595	5.5444	5.4176	4.6075	5.5737	5.4443	5.0779	5.5224	5.4269	5.585	5.387	5.4237	5.7198	5.0351	5.2537	5.49	5.4683	5.8521	5.7755	5.4403	5.3028	5.3022	4.6752	5.6219
PE(14:1(9Z)/18:3(9Z,12Z,15Z))	2.8793	3.1431	2.6734	2.9474	2.4513	2.9445	2.9636	2.9869	2.8728	2.8328	3.7748	2.7506	3.7008	2.312	3.6967	2.7183	4.5489	2.1388	2.6569	2.2665	2.7969	3.5877	4.2165	2.7758	2.7251	2.44	2.732	2.3495	2.2187	2.8501	2.2037	2.4242	2.4843	2.4953	2.7554	1.6698	2.7658	1.6549	2.8235	2.6384	2.224	6.3129	6.431	6.3557	6.3964	6.3689	6.4646	6.329	6.2975
N,N-dimethyl-Safingol	6.8716	6.729	6.6735	6.7619	6.7735	6.7801	6.7009	6.6916	6.8378	6.8187	6.7702	6.7684	6.7265	6.7113	6.7134	6.9405	6.7668	6.7135	6.7466	6.6845	6.6577	6.7166	6.7753	6.7158	6.8719	7.0463	6.854	6.7961	6.8492	6.7596	6.8166	6.7202	6.6942	6.7372	6.6948	6.7518	6.7592	6.7543	6.7473	6.7105	6.7438	6.8048	6.8329	6.8273	6.8036	6.8465	6.8433	6.8046	6.8189
PE(14:1(9Z)/20:4(8Z,11Z,14Z,17Z))	2.462	2.4087	2.3998	2.4414	2.4243	2.8447	2.4233	2.4323	2.4237	2.3894	3.7748	3.695	3.2515	2.4068	2.4236	3.2099	3.5526	2.4019	2.3988	2.4069	2.4456	2.9311	3.9425	2.4233	2.4274	2.4264	2.7836	3.3298	2.4353	2.4178	2.4243	2.4555	2.4071	2.4258	2.4276	2.4218	2.4021	2.4066	2.4083	2.4291	2.4229	6.2618	6.3789	6.3359	6.3665	6.3229	6.415	6.2685	6.2394
N-Desmethylselegiline	5.0923	5.0612	5.0011	5.0646	4.9878	5.0711	5.0805	5.0142	5.0012	4.9735	5.0251	4.9869	4.9998	4.9583	4.9871	4.9786	4.9531	4.9605	4.9153	4.9674	4.972	4.9337	4.9836	4.9829	5.0361	5.0197	4.986	4.98	4.9173	4.9361	5.0125	4.9991	4.9896	5.002	5.0017	4.9636	4.9574	4.9609	4.9523	5.0136	4.9896	3.8741	3.8311	3.838	3.9608	4.0688	3.944	3.8028	4.0045
Anandamide (20:l, n-9)	5.3339	5.3037	5.1817	5.2333	5.2969	5.3633	5.1697	5.1695	5.4306	5.3229	5.2582	5.2501	5.1832	5.2739	5.2082	5.3668	5.304	5.1651	5.2707	5.1255	5.1235	5.2285	5.2524	5.165	5.3931	5.4516	5.2607	5.2653	5.2221	5.2347	5.2612	5.173	5.1869	5.2146	5.1965	5.23	5.2328	5.3002	5.3055	5.1503	5.1578	5.1956	5.2237	5.2181	5.1944	5.2373	5.2341	5.1954	5.2096
Antibiotic CP 412065	6.4312	6.3496	6.2827	6.3345	6.3759	6.2933	6.3021	6.3042	6.3612	6.3261	6.3539	6.4129	6.4416	6.4277	6.4551	6.3856	6.4121	6.322	6.3604	6.3378	6.3606	6.4029	6.4528	6.3527	6.4142	6.4113	6.4002	6.4358	6.4466	6.4473	6.3902	6.3855	6.4085	6.3437	6.3501	6.4193	6.3968	6.4311	6.3737	6.3271	6.3255	3.989	4.0172	4.0116	3.9878	4.0307	4.1058	4.3227	4.1538
12alpha-Hydroxy-13,18-dehydroparain	5.5917	5.5073	5.447	5.532	5.5892	5.4299	5.4185	5.4761	5.4986	5.4123	5.4651	5.5048	5.5228	5.4651	5.5022	5.4504	5.5345	5.3878	5.4085	5.3857	5.4082	5.4431	5.5048	5.434	5.567	5.4954	5.5387	5.455	5.4939	5.4887	5.5519	5.4727	5.4914	5.4957	5.448	5.4529	5.5029	5.5542	5.4758	5.3845	5.445	5.0426	4.9112	4.9886	4.9367	4.9026	4.9996	5.0438	5.092
Alpha-Methylstyrene	6.6002	6.5184	6.5058	6.528	6.5262	6.4555	6.4601	6.5117	6.5124	6.4639	6.4673	6.5541	6.5314	6.5065	6.5492	6.4781	6.5657	6.4056	6.4722	6.3882	6.4723	6.5202	6.5328	6.4743	6.548	6.4961	6.5015	6.4894	6.5316	6.5279	6.5424	6.5118	6.5513	6.496	6.4786	6.4946	6.5274	6.5491	6.4847	6.4311	6.4471	6.1406	6.0959	6.0934	6.0866	6.1226	6.113	6.1199	6.1512
Ethyl 2-methyl-3,4-pentadienoate	4.9724	4.885	4.9133	4.9167	4.9116	4.8356	4.8106	4.8749	4.9193	4.8308	4.8585	4.9716	4.9133	4.8905	4.9399	4.7774	4.9223	4.773	4.8736	4.7758	4.8629	4.9191	4.9253	4.8591	4.9303	4.8082	4.8756	4.8909	4.9031	4.9401	4.9191	4.8814	4.9253	4.8907	4.8885	4.9	4.8699	4.9453	4.864	4.8223	4.8076	4.7299	4.6738	4.6651	4.6458	4.8221	4.8199	4.7363	4.7592
(2Z)-2-[(2-hydroxyphenyl)methylidene]heptanoic acid	4.8914	4.8134	4.8537	4.809	4.7838	4.8703	4.9106	4.8979	4.9282	4.7764	4.8302	4.8254	4.7769	4.7927	4.8259	4.9327	4.7896	4.8945	4.7386	4.8788	4.8728	4.8003	4.9419	4.8689	4.8488	4.7212	4.8905	4.8778	4.7942	4.9107	4.7941	4.9346	4.766	4.9069	4.8337	4.8711	4.924	4.7804	4.8472	4.9134	4.8687	5.305	5.2671	5.1594	5.3233	5.3271	5.4401	5.1795	5.305
Sphingosine	5.2557	5.1397	5.0813	5.1463	5.153	5.2336	5.227	5.184	5.0944	5.1245	5.1347	5.1757	5.1369	5.0256	5.1822	5.4173	5.1726	5.1456	5.1098	5.0746	5.1728	5.0942	5.2418	5.1585	5.219	5.4921	5.2687	5.2098	5.2615	5.1987	5.2616	5.1299	5.2155	5.2174	5.0762	5.2787	5.1294	5.1327	5.1258	5.266	5.1987	3.7765	3.6126	3.8141	3.5832	4.3729	4.4236	4.7525	4.4367
Dihydrozeatin	5.1104	5.101	5.0656	5.1555	5.0826	5.1273	5.161	5.1313	5.1548	5.0563	5.1096	5.122	5.1272	5.0852	5.0739	5.1209	5.1416	5.0922	5.0401	5.1002	5.1552	5.1305	5.126	5.0896	5.1451	5.0332	5.1059	5.139	5.1319	5.1155	5.1526	5.1323	5.1373	5.1081	5.1271	5.1561	5.1598	5.0971	5.1443	5.1355	5.0974	3.7776	3.8058	3.8001	3.7764	3.9553	3.9193	3.9024	3.7917
Ineketone	5.0164	4.4826	4.9755	4.7359	4.6801	4.8123	4.7034	4.8475	4.7716	4.5375	4.6783	5.5247	4.6854	4.561	4.6205	4.6209	4.7305	4.5579	4.5554	4.7041	4.7568	4.9272	4.828	4.5829	4.5525	4.4785	4.5811	4.5994	4.5107	4.5977	4.525	4.7864	4.5267	4.5209	4.9659	4.6158	4.5461	4.6452	4.582	4.5605	4.6197	4.2895	4.1855	3.6486	4.2631	3.7317	4.6779	4.1262	3.9818
MG(19:0/0:0/0:0)	6.0119	5.9881	5.9271	6.0183	5.9578	6.1154	5.943	5.8764	6.2279	6.2124	5.8612	5.9146	5.9155	5.8294	5.891	5.8385	5.9565	5.8628	5.911	5.8897	5.8085	6.0539	5.9895	5.8187	6.0698	5.9091	5.9706	5.9499	5.98	6.0042	5.9299	5.9251	5.912	5.8779	5.9067	5.9287	5.961	5.9428	5.9483	5.8383	5.8516	5.8777	5.9059	5.9003	5.8765	5.9195	5.9163	5.8776	5.8918
S-3-oxodecanoyl cysteamine	4.9825	4.4875	4.8012	4.7688	4.9951	4.7083	4.6595	4.7595	4.8014	4.9873	4.9438	4.6389	4.8675	4.8196	4.7941	4.7932	4.5006	4.9032	4.5475	4.6144	4.1568	4.7909	4.7039	4.6636	4.5772	4.7934	4.7605	4.7288	4.4933	4.5987	4.4598	4.3965	4.7284	4.5686	4.4595	4.7793	4.8317	4.4412	4.6943	4.8063	4.8186	4.6902	4.2437	4.7622	4.6024	4.6395	4.2541	4.217	4.7697
3-hydroxytetradecanoyl carnitine	6.3149	6.7809	6.9004	6.682	6.7312	6.7049	6.4691	6.5218	6.2803	6.1777	6.176	6.0703	5.9215	6.0984	6.0412	6.4118	6.5042	6.929	6.5047	5.9125	6.7826	7.0442	6.5164	6.3706	5.8225	6.1775	6.4969	6.2972	6.734	6.3327	6.8312	6.6185	6.556	6.7104	6.7022	6.1978	6.0371	6.0484	6.6236	6.472	7.1884	6.2551	5.8372	5.952	6.0996	5.6259	5.5938	5.9439	6.1667
Harderoporphyrinogen	5.0216	4.766	5.7106	6.0809	5.3213	5.1944	5.5228	5.687	4.8139	5.5245	5.0836	5.2481	5.0281	4.9101	4.7409	4.9224	4.746	4.7497	6.0268	4.7477	4.8489	6.5355	4.0995	4.2689	4.5097	3.8148	5.0705	4.7387	5.6535	4.5883	4.6262	4.6887	4.7222	4.3066	4.9835	4.22	4.8007	4.6433	4.0404	5.2217	4.6182	5.3917	4.1551	4.9531	5.5859	5.0271	4.2276	5.6945	6.0342
MG(0:0/20:5(5Z,8Z,11Z,14Z,17Z)/0:0)	5.5566	5.8823	5.9392	5.9576	5.8171	5.7588	5.6207	5.8765	5.6475	5.6523	5.4894	5.3424	5.2977	5.4627	5.574	5.6993	5.8192	5.807	5.9266	5.4699	5.72	5.9529	5.6554	5.4763	5.3593	5.5068	5.7469	5.5121	5.8108	5.4826	5.905	5.6892	5.754	5.7653	5.7717	5.3421	5.5093	5.5563	5.6159	5.6208	5.8359	5.656	5.6453	5.669	5.638	5.5719	5.6948	5.7185	5.7196
Beta-PHENYL-gamma-Aminobutyric Acid	4.3819	3.727	4.1992	5.0135	3.9976	3.9651	4.56	4.4042	3.0252	4.5761	3.3777	3.6466	3.4037	3.0082	3.0251	3.936	3.8356	4.0222	4.6797	4.0057	3.2216	5.0441	3.0523	4.2655	3.5977	3.0279	4.3481	4.1043	4.3218	3.0192	3.2341	4.1338	3.7311	3.0472	3.4649	3.8037	3.0036	3.008	3.0098	3.7416	4.1012	4.4135	3.4033	4.3214	4.73	3.9839	3.3352	4.4224	4.8987
19-hydroxyprostaglandin H1(1-)	5.986	5.9631	5.9347	6.005	5.9535	5.9531	6.0039	5.9446	5.9505	5.9184	5.9452	5.9772	5.977	5.9193	5.9404	5.9719	5.9813	5.9751	5.9173	5.97	6.002	5.9414	6.0007	5.9852	5.953	5.954	5.9206	5.9634	5.9746	5.9734	5.9526	6.0103	5.9553	5.9231	5.9378	5.9292	5.9641	5.9589	5.9615	5.9838	5.9742	0.004	0.0043	0.0042	0.004	0.0044	0.0044	3.9465	0.0041
4-p-Coumaroyl-1,5-quinolactone	2.2558	5.481	2.8284	0.4087	2.6307	2.5132	1.4702	2.4353	2.1717	1.6292	1.3705	1.8015	3.206	2.3963	3.105	2.4574	0.3964	2.8241	1.5778	2.5916	0.4112	5.5553	1.7164	2.2956	0.7184	0.4238	2.0155	3.0198	6.0811	2.5075	2.1479	2.7278	3.0216	1.2135	2.9278	3.037	2.8811	3.2692	0.3887	2.0891	2.6293	2.8091	3.6058	3.3086	3.5927	4.0272	2.7858	3.1514	4.1379
7'-Carboxy-alpha-tocotrienol	6.4079	6.4625	6.415	6.4519	6.4344	6.3899	6.4505	6.4421	6.4664	6.3593	6.4714	6.4563	6.4173	6.3347	6.3686	6.4255	6.3879	6.38	6.4526	6.4358	6.5018	6.3475	6.498	6.4959	6.4709	6.4302	6.4349	6.3852	6.4211	6.3883	6.416	6.4634	6.3701	6.4417	6.3996	6.3799	6.3601	6.4282	6.4497	6.4706	6.4793	3.3027	3.3309	3.3253	3.3016	3.3444	3.3413	3.3026	3.3168
1-(2,4-Dihydroxyphenyl)-1-butanone	4.2722	3.9774	4.6829	3.2234	4.4002	4.3902	3.4145	4.6656	4.0267	3.2428	3.9767	3.6536	4.8808	4.2413	4.6575	4.349	3.2984	4.4044	3.1807	4.0474	3.2276	3.9463	3.2328	3.7579	3.2094	3.2084	4.0504	4.3054	3.2217	4.0836	3.7522	3.8362	4.5811	3.2078	4.3338	4.5678	4.3027	4.3423	3.1903	3.2111	4.19	4.4892	5.131	4.6132	5.6428	5.8025	3.6027	4.7505	5.8468
Maslinic acid 3-O-b-D-glucoside	6.4255	6.3813	6.344	6.4455	6.3772	6.3608	6.3932	6.3737	6.3744	6.3681	6.3672	6.405	6.3529	6.3829	6.3587	6.3562	6.3715	6.3586	6.351	6.3782	6.413	6.3382	6.4257	6.3605	6.4007	6.3656	6.3786	6.3497	6.3418	6.344	6.4103	6.4174	6.3334	6.3517	6.3266	6.3732	6.3606	6.3502	6.3249	6.368	6.3865	6.4917	6.5199	6.5143	6.4905	6.5335	6.5303	6.4916	6.5058
Gly Glu Ser Trp	6.0333	5.2424	5.5535	5.5549	5.6244	5.7578	4.5574	4.9329	5.0767	6.0947	5.8736	5.2459	5.5412	5.6147	5.6193	5.2507	5.5309	5.5948	6.1043	5.4524	5.4908	5.6269	5.4762	5.5309	5.5185	5.322	5.4954	5.5962	5.6283	5.3721	5.3772	5.2361	5.5596	5.297	5.7505	5.264	5.4938	5.3943	5.0113	4.9984	5.5773	4.8878	4.7101	5.1812	4.7775	5.0097	4.8053	5.4428	5.2752
3-hydroxytridecanoyl carnitine	5.3397	5.3733	5.6945	5.4516	5.4963	5.6695	5.387	5.5538	5.2009	5.0586	5.5491	5.0266	5.5013	5.3728	5.5132	5.6721	5.2573	5.7374	5.2938	4.8306	5.1306	5.5398	5.1795	5.3775	4.5694	4.6531	5.4025	5.0616	5.5509	5.176	5.3799	5.581	5.3634	5.1928	5.6832	5.2514	5.1516	5.0944	5.3217	5.3775	5.2298	5.3937	5.0859	5.4913	5.3173	5.3087	5.0464	5.6089	5.477
Isokobusone	4.825	4.6917	4.7364	4.8002	4.8999	4.7951	4.7533	4.7726	4.745	4.6619	4.7266	4.7894	4.7678	4.8254	4.8408	4.7569	4.8087	4.7747	4.7483	4.8443	4.7843	4.77	4.7815	4.8129	4.8005	4.6805	4.637	4.7519	4.7444	4.7381	4.8171	4.8077	4.7661	4.6335	4.7359	4.7103	4.7876	4.7838	4.6969	4.797	4.8019	5.0078	5.033	4.9812	4.9013	4.9974	5.0851	4.9426	4.9134
Monoglucuronylglycyrrhetinic acid	3.4683	5.6787	3.8395	3.6707	3.805	3.4083	3.6774	2.5733	3.164	3.9223	4.139	3.8087	3.4915	4.0051	3.9399	4.1195	6.4942	2.5429	4.1057	4.2064	3.6087	3.3178	3.552	3.9112	3.752	3.6773	3.5453	3.4625	3.2425	3.8299	3.5541	3.764	3.2552	3.3	2.6013	3.4226	3.7328	3.4917	3.8324	3.5739	3.6312	2.7333	2.7614	2.7558	2.7321	2.7749	2.7718	2.7331	2.7473
MG(0:0/18:4(6Z,9Z,12Z,15Z)/0:0)	6.0622	6.4626	6.5758	6.454	6.3739	6.3139	6.0826	6.3837	6.0797	5.95	6.0186	5.7947	5.7915	5.8826	5.8926	6.1827	6.3339	6.5422	6.2729	5.6693	6.2313	6.531	6.1496	5.9845	5.5085	5.8379	6.2511	5.8809	6.3507	5.9616	6.3912	6.3736	6.1008	6.2929	6.3797	5.7997	5.7296	5.9765	6.3707	6.1826	6.6271	6.1308	5.8125	5.7993	6.0806	5.5304	5.606	5.8135	5.8798
MG(0:0/15:0/0:0)	4.6426	4.554	4.6157	4.5138	4.5537	4.7791	3.9668	4.7197	4.7914	5.1524	4.1442	4.393	4.6858	4.2184	4.1658	4.1505	4.4876	4.4938	4.3975	4.4756	4.3578	5.6065	4.79	4.9226	5.0726	5.0093	5.1405	5.1431	5.207	5.1764	5.3444	5.4733	5.7118	5.6145	4.7958	5.5729	5.1736	5.3031	5.4523	4.8933	4.6285	3.7059	3.7341	3.7285	3.7047	3.8321	3.8747	3.7058	3.72
2,5-Heptadien-1-ol	5.191	5.188	5.1815	5.2405	5.2249	5.1681	5.2103	5.2146	5.1742	5.1541	5.1781	5.1862	5.1488	5.1752	5.1522	5.1554	5.172	5.161	5.1309	5.1679	5.1886	5.0677	5.1744	5.1446	5.1454	5.146	5.1528	5.1621	5.1623	5.137	5.1379	5.2004	5.1851	5.126	5.176	5.0926	5.1747	5.165	5.0932	5.1676	5.1518	5.7786	5.8496	5.7922	5.8835	5.8832	5.9222	5.8196	5.8142
Biotin sulfone	6.2291	4.882	5.4213	4.9606	5.9992	4.8359	4.3749	4.2615	4.0942	5.716	5.8469	4.8611	6.0373	5.7462	6.3514	5.2918	4.0916	4.7109	4.0692	4.0773	4.1161	4.0787	4.4645	4.9605	4.0979	4.0969	5.5165	4.1081	4.5876	4.7915	4.6036	4.1261	6.1111	4.9003	4.6621	5.4869	5.6458	5.3092	4.1848	4.3669	5.6662	6.6355	5.3291	6.1403	5.8566	5.9296	6.1272	5.8895	6.3086
Chenodeoxycholic acid glycine conjugate	5.764	4.9881	6.1294	6.3226	6.1477	6.0224	6.1249	5.8616	6.2519	5.9932	6.2577	5.9913	5.9334	5.8173	5.6617	5.8599	6.4267	5.9434	6.2886	5.5362	6.4962	5.9394	6.0645	6.3056	5.7694	6.2394	6.0965	6.0929	6.2073	6.1248	6.2133	5.9345	6.1856	5.9954	6	6.1634	5.9039	5.6809	6.2196	6.2383	6.0489	5.7563	5.8248	5.9592	6.269	5.8637	6.4495	6.2209	5.7487
L-erythro-tetrahydrobiopterin	7.3526	7.291	7.2324	7.3001	7.2756	7.2679	7.2887	7.2581	7.2727	7.2609	7.2676	7.2856	7.2598	7.2404	7.2676	7.2753	7.2783	7.2625	7.2037	7.2585	7.3107	7.2646	7.3159	7.2642	7.2645	7.2642	7.2687	7.2851	7.2977	7.2673	7.2571	7.3135	7.2492	7.2527	7.2646	7.2603	7.2622	7.2481	7.2441	7.2793	7.2769	3.5052	4.436	3.6909	5.1387	5.3094	3.5438	3.6351	5.3155
(S)-alpha-Terpinyl glucoside	5.7738	5.7642	5.7393	5.7751	5.7558	5.7444	5.7892	5.7496	5.7521	5.7059	5.765	5.772	5.7245	5.7154	5.7462	5.7405	5.7723	5.7672	5.7414	5.7553	5.8091	5.7149	5.793	5.7755	5.7548	5.734	5.7605	5.7538	5.7468	5.7624	5.7373	5.8098	5.7469	5.7208	5.7596	5.7155	5.7545	5.7494	5.7218	5.7739	5.7437	2.5778	3.0772	2.8134	2.9963	3.4449	2.6163	4.1608	2.5919
Avocadene	3.7206	3.5958	3.7844	3.6646	3.6294	3.9163	3.5535	3.6771	4.1275	4.1014	3.5919	3.7271	3.7014	3.6284	3.4019	3.5069	3.3735	3.1101	3.5505	3.0864	3.1252	4.2536	4.2789	3.8059	4.0109	3.5041	3.7571	3.7768	3.833	3.8233	3.8048	3.6742	3.8311	4.0439	3.3371	4.087	3.8367	3.8121	3.9893	3.781	3.6107	5.198	5.2744	5.1699	5.2301	5.3081	5.0466	5.3999	5.3358
3-hydroxydodecanoyl carnitine	5.9212	6.2431	6.5165	6.3014	6.2423	6.3307	6.0948	6.2641	6.0369	5.8666	5.9394	5.7386	5.6681	5.7573	5.7215	6.0965	6.1569	6.5453	6.1239	5.544	6.1475	6.479	6.1212	5.9389	5.4734	5.6912	6.1217	5.7631	6.3345	5.8666	6.2578	6.1498	6.0335	6.2349	6.3223	5.7297	5.7149	5.8403	6.2207	6.1411	6.3634	6.0803	5.7381	5.6799	6.0613	5.3822	5.6036	5.7448	5.912
3,4,5-trihydroxy-6-{3-hydroxy-4-[5-hydroxy-3-(3-hydroxy-3-methylbutyl)-8,8-dimethyl-4-oxo-4H,8H-pyrano[2,3-f]chromen-2-yl]phenoxy}oxane-2-carboxylic acid	6.2445	5.5174	5.7746	6.2517	5.9024	5.5479	4.8056	5.9475	5.4025	6.2836	5.9763	5.6171	5.3746	5.8713	5.9942	5.2159	5.5963	5.5936	6.571	5.4395	4.6377	5.412	5.1603	5.6163	5.6212	5.2545	5.5834	5.3587	5.8447	5.1223	5.1053	4.7273	5.828	5.2826	5.6698	4.9474	5.9063	5.4529	4.6464	5.2273	5.4861	6.3722	5.7559	6.0107	5.5311	6.1183	5.6132	6.5125	6.3355
2,6,6-Trimethyl-1-cyclohexen-1-acetaldehyde	4.1689	4.1562	4.0404	4.127	4.0619	4.0873	4.1903	4.0994	4.0061	4.1611	4.1993	4.1307	4.0894	4.0403	4.0245	4.1183	4.0422	4.0709	4.0367	4.1204	4.091	4.0676	4.1666	4.1671	4.0318	4.1211	4.0871	4.0933	4.1131	4.0454	4.0635	4.1696	4.0535	3.9968	4.1419	4.091	4.0334	4.0742	4.1623	4.1371	4.0604	4.2329	4.4756	4.274	4.5203	4.4299	4.3022	4.3799	4.3385
MEMANTINE	5.1231	5.105	5.0286	5.1611	5.1245	5.0968	5.0848	5.1181	5.0965	5.0861	5.0659	5.0829	5.0407	5.1952	5.0872	5.0383	5.1	5.0638	5.0304	5.1444	5.0932	5.0267	5.0912	5.0722	5.1092	5.1418	5.0636	5.1156	5.0658	5.0843	5.0294	5.0666	5.1522	5.0215	5.107	5.0533	5.0786	5.1498	5.0807	5.1327	5.0662	5.349	5.4499	5.3338	5.4768	5.4446	5.4733	5.3681	5.3914
D-Linalool 3-glucoside	5.8201	5.8522	5.8185	5.8432	5.7956	5.813	5.8501	5.8161	5.8487	5.7706	5.8084	5.8298	5.7952	5.7839	5.8046	5.8175	5.8194	5.8207	5.7671	5.8189	5.8656	5.7939	5.8647	5.8222	5.8099	5.7967	5.8322	5.811	5.8118	5.8147	5.8009	5.86	5.8187	5.7878	5.8197	5.814	5.7947	5.8083	5.7965	5.8308	5.8075	5.9507	5.9789	5.9733	5.9496	5.9925	5.9893	5.9506	5.9648
Cys Ser Ser Gln	5.3967	4.3869	4.7815	5.3145	5.0438	4.7845	3.2311	4.7348	4.0185	5.4717	5.2232	4.7936	4.6973	4.9001	5.0769	3.9763	4.682	4.5913	5.6959	4.638	3.3453	4.6034	4.2971	4.8827	4.8287	4.4794	4.7862	4.4861	4.9623	4.0203	4.165	3.84	4.9305	4.4192	4.8611	4.2531	4.9666	4.645	3.3532	4.3232	4.707	5.0716	4.3086	4.8282	4.2501	4.782	4.1328	5.3646	5.1572
Nicotine imine	5.4704	5.5424	5.9142	5.8129	5.6269	5.5884	5.542	5.9159	5.7071	5.432	5.6233	5.4079	5.4094	5.4024	5.4568	5.8057	5.6901	5.8422	5.6552	5.2388	5.4151	5.7383	5.6823	5.5439	5.0644	5.3384	5.7558	5.3571	5.8311	5.4357	5.6414	5.7284	5.483	5.7434	5.7412	5.2982	5.2894	5.5968	5.8241	5.6758	5.5308	5.4801	5.236	5.2941	5.6139	4.9235	5.1421	5.356	5.3224
6-({3-[3,4-dihydroxy-5-(3-methylbut-2-en-1-yl)phenyl]-5-hydroxy-8-(3-methylbut-2-en-1-yl)-4-oxo-4H-chromen-7-yl}oxy)-3,4,5-trihydroxyoxane-2-carboxylic acid	5.4133	4.4203	4.6061	5.1803	4.9008	4.732	3.516	4.6101	3.5163	5.7879	5.248	5.0614	4.6303	5.3835	5.232	4.8888	5.2546	4.9012	5.9325	4.4273	3.5383	4.677	3.5435	5.0672	5.0607	5.0432	4.9506	4.5647	5.4972	4.3357	4.8697	3.6242	5.24	4.8901	5.0477	4.5086	5.05	4.3923	4.8068	4.3392	5.0121	5.6147	4.3293	5.4989	3.6841	5.2296	5.1928	5.7428	5.5531
3-hydroxypentadecanoyl carnitine	4.7843	4.9246	4.465	5.0573	4.2839	4.8847	4.9234	4.8526	4.5444	4.7952	4.927	4.4669	4.3913	4.5547	4.7237	4.2621	4.6587	4.0162	4.733	4.5079	4.9481	5.5252	4.9209	5.0587	4.8817	4.6892	5.1205	4.8688	5.1316	4.9045	4.8587	4.8173	5.0912	5.2022	4.6833	5.2064	5.0783	4.9112	5.0389	4.8687	4.9276	6.097	6.066	6.076	6.198	6.1991	6.1002	5.9981	6.0126
Physalin O	4.8337	3.3921	3.9931	4.7067	4.5155	3.985	3.4068	4.4134	3.5047	5.0673	4.5983	4.0809	3.8842	4.274	4.6079	4.1027	3.4046	3.6525	5.3341	3.5168	3.4291	4.0441	3.4343	4.3701	4.2316	3.4099	3.4299	3.9934	4.6106	3.4012	3.4078	3.4391	4.4856	3.8123	4.3892	3.4053	4.2552	3.6959	3.3918	3.4126	3.9118	5.1162	4.2793	4.6532	4.1313	4.6013	4.476	5.4391	5.2444
Decanoyl-L-carnitine	6.3631	6.493	7.1916	6.7899	6.592	6.7591	6.5663	6.7177	6.4531	6.4172	6.3978	6.1647	6.1917	6.2458	6.2487	6.7697	6.5374	7.2527	6.6483	6.1458	6.6306	6.9793	6.6888	6.4542	5.9705	6.504	6.5609	6.3712	6.7089	6.349	7.1119	6.6576	6.519	6.8812	6.7602	6.4048	6.1551	6.3564	6.8948	6.6998	6.4669	6.4379	5.9734	6.1954	6.5446	5.6737	6.2167	6.328	6.39
8-Hydroxy-4(6)-lactarene-5,14-diol	3.7697	3.7284	2.9962	3.8411	3.0553	3.4971	3.8301	3.705	3.8631	3.6123	3.7194	3.7432	3.5517	3.8222	3.8599	3.8294	3.6503	3.1118	2.9953	3.7752	3.4467	3.4273	3.0473	3.4127	3.7005	3.0585	3.8425	3.4331	3.4626	3.6476	3.0208	3.6015	3.7024	3.1977	3.7816	3.1502	3.7178	3.7539	3.6506	3.413	3.4624	4.7281	4.771	4.6179	4.8638	4.821	4.9247	4.7685	4.916
2(3H)-Benzothiazolethione	4.3738	4.0526	4.8398	3.8683	3.4953	3.4278	3.6482	3.9512	4.0101	4.0549	3.9445	4.1129	3.0841	3.2093	4.2652	3.5087	3.5197	3.6878	3.9066	3.5076	4.064	3.7964	4.0814	4.5106	4.2035	4.034	4.0173	3.315	3.4399	3.1686	2.9545	3.8116	3.2958	3.9757	3.402	2.952	4.435	3.1596	3.6563	3.4648	3.3383	3.5643	4.102	3.1453	3.1216	3.6933	3.6415	4.047	3.7027
FS4 toxin	4.9357	4.6508	4.796	4.8745	4.7784	2.6022	3.0987	3.0056	2.9687	2.1077	5.0008	4.9207	5.2053	5.2329	5.2002	5.167	5.2494	5.0934	5.2194	5.1006	5.4762	4.8018	5.5183	5.2121	5.5121	5.5382	5.0846	5.3868	5.034	5.3202	5.2038	5.3009	5.306	5.5415	5.3198	5.2928	4.9816	5.4985	5.1654	5.4812	5.4647	2.3098	2.3379	2.3323	2.3087	2.3514	3.677	2.3097	2.3239
MG(15:0/0:0/0:0)	5.2731	5.2753	5.2463	5.2854	5.2128	5.5571	5.2864	5.2108	5.6721	5.6302	5.1769	5.2104	5.1919	5.1635	5.171	5.109	5.2873	5.137	5.1953	5.1616	5.1339	5.4522	5.4515	5.1989	5.4245	5.2425	5.2238	5.2307	5.2483	5.2895	5.2014	5.2257	5.263	5.2492	5.262	5.2524	5.2726	5.3016	5.2773	5.1866	5.1534	3.4306	3.4733	3.6773	3.9384	3.4723	3.4691	4.0163	3.4447
12(13)Ep-9-KODE	5.068	5.089	5.0593	5.0881	5.0702	5.0677	5.0858	5.075	5.0886	5.0093	5.0724	5.0746	5.1088	5.0521	5.0431	5.0778	5.1006	5.0628	4.994	5.0872	5.0824	5.108	5.1334	5.0875	5.0952	5.0641	5.0741	5.0421	5.059	5.0445	5.04	5.0713	5.0541	5.0009	5.0952	5.0547	5.0496	5.085	5.0419	5.1035	5.086	5.1678	5.196	5.1903	5.1666	5.2095	5.2063	5.1676	5.1819
Withaperuvin C	5.4732	5.5076	5.4886	5.4935	5.4805	5.4694	5.532	5.4269	5.4766	5.4191	5.4724	5.484	5.4701	5.4504	5.4546	5.4496	5.5012	5.4611	5.4402	5.445	5.5227	5.4585	5.5082	5.4743	5.4805	5.4537	5.4612	5.4508	5.4704	5.4474	5.4782	5.4867	5.4558	5.441	5.4659	5.4742	5.4484	5.4543	5.4399	5.447	5.4622	3.4767	3.5048	3.4992	3.4755	3.5184	3.5152	3.4765	3.4907
6-[1-(3,4-dimethoxyphenyl)-2-{[2-(3,4-dimethoxyphenyl)ethyl]-C-hydroxycarbonimidoyl}ethoxy]-3,4,5-trihydroxyoxane-2-carboxylic acid	5.1282	5.4279	5.1467	5.1245	4.8986	4.8112	4.6202	5.3887	5.1279	5.1628	4.9959	4.9308	4.5635	4.7901	4.8238	4.5438	5.0361	4.9254	5.7569	4.8429	4.7208	5.2274	4.8521	4.9439	4.9277	4.8467	5.0054	5.3954	5.3349	5.1936	4.9659	5.0187	5.0742	5.0569	5.2386	4.739	5.2833	5.153	5.113	5.0683	5.3747	5.1383	5.0918	5.0696	4.5709	4.9037	4.2211	5.5049	5.3563
3,4,5-trihydroxy-6-{[3-(3,4,5-trimethoxyphenyl)prop-2-enoyl]oxy}oxane-2-carboxylic acid	4.4371	4.2997	3.1672	3.0602	4.2208	3.7139	3.0421	4.1343	3.0425	3.0081	3.0443	3.5608	4.6644	4.4576	4.7251	3.5001	3.0399	3.8961	4.3636	3.0257	3.0644	3.027	3.0696	3.9354	3.0463	3.0452	3.715	3.6144	3.0542	3.2387	3.8756	4.007	3.8603	3.0446	3.0464	4.3856	3.4795	4.2981	3.0271	3.4225	3.6766	3.4398	4.092	3.3369	4.6002	5.0627	3.2499	3.7596	5.0223
Icariside B8	5.7533	5.7458	5.728	5.7584	5.7111	5.7216	5.7515	5.7332	5.7372	5.6887	5.7175	5.7558	5.7146	5.6847	5.7015	5.7256	5.7367	5.7113	5.6858	5.7059	5.7656	5.6904	5.7539	5.7156	5.7163	5.7253	5.7296	5.7203	5.7214	5.712	5.716	5.7352	5.7159	5.7005	5.7184	5.709	5.6995	5.712	5.6869	5.726	5.7206	5.8674	5.8956	5.8899	5.8662	5.9091	5.9059	5.8672	5.8815
3b,17b-Dihydroxyetiocholane	4.4982	4.2762	4.5082	4.4358	4.6563	4.7428	4.1648	4.5374	4.6427	4.5769	4.5865	4.0641	4.6545	4.9376	4.7463	4.3872	4.5552	4.2852	4.3047	4.6166	4.7467	4.465	4.6838	4.5264	4.5828	4.7228	4.5218	4.7928	4.3168	4.1968	4.6439	4.0553	4.7003	4.4764	4.6139	4.5179	4.5399	4.859	4.5234	4.6437	4.728	3.98	4.1455	4.276	4.3476	4.4008	3.1184	4.1091	4.1755
Cardanolmonoene	5.8793	5.8964	5.8365	5.8767	5.8456	5.8371	5.8826	5.8375	5.8227	5.7943	5.844	5.8597	5.85	5.8317	5.8469	5.8169	5.8501	5.8261	5.7881	5.7975	5.8732	5.8204	5.8845	5.8434	5.815	5.8165	5.8511	5.8493	5.8394	5.8519	5.8154	5.8706	5.8104	5.8445	5.8369	5.8283	5.8205	5.8222	5.8083	5.8156	5.827	5.9788	6.007	6.0014	5.9777	6.0206	6.0174	5.9787	5.9929
3,8-Dihydroxy-6-methoxy-7(11)-eremophilen-12,8-olide	6.4346	6.4274	6.3952	6.437	6.3835	6.406	6.4542	6.4033	6.4042	6.3428	6.4011	6.4236	6.3983	6.3629	6.3864	6.3922	6.4185	6.3968	6.3633	6.3869	6.4536	6.378	6.4476	6.4054	6.3979	6.3973	6.4027	6.4016	6.3987	6.4223	6.4043	6.4288	6.3892	6.3925	6.3987	6.393	6.3895	6.3823	6.3778	6.3945	6.3915	3.4414	3.4695	3.4639	3.4402	3.4831	3.4799	3.4412	3.5122
3-Hydroxydodecanedioic acid	5.5181	5.5141	5.4785	5.5279	5.4864	5.5096	5.5476	5.5186	5.4674	5.4497	5.4772	5.5075	5.4682	5.4422	5.4756	5.4741	5.4938	5.4817	5.4366	5.4773	5.5118	5.4703	5.5251	5.4669	5.4854	5.4699	5.4969	5.4957	5.4883	5.4942	5.4684	5.5078	5.4747	5.4793	5.4738	5.4849	5.486	5.4579	5.4701	5.4998	5.5039	2.615	3.2436	3.1154	2.6138	2.6566	3.0471	3.0811	3.1136
(1'R)-Nepetalic acid	6.4343	6.4311	6.3887	6.4294	6.391	6.398	6.4476	6.4	6.4055	6.359	6.406	6.4233	6.3943	6.3699	6.3922	6.4041	6.4109	6.3913	6.359	6.3996	6.4482	6.3809	6.4403	6.4084	6.3986	6.3896	6.4063	6.4025	6.3981	6.4174	6.3805	6.4316	6.3846	6.391	6.3898	6.4036	6.3851	6.3812	6.376	6.4015	6.3895	4.7506	4.8231	4.7225	4.8407	4.815	4.8596	4.7471	4.7672
Adenine	6.9146	6.9148	6.879	6.9202	6.8872	6.8921	6.9336	6.8923	6.9001	6.8466	6.9006	6.915	6.8913	6.8592	6.8837	6.8922	6.909	6.8889	6.8616	6.9018	6.9492	6.8816	6.9346	6.9065	6.8982	6.8812	6.8914	6.9099	6.8898	6.9162	6.8769	6.9291	6.8845	6.8758	6.8828	6.8857	6.8781	6.8784	6.871	6.8946	6.8807	2.9291	2.8531	3.3315	3.3083	3.3577	2.8213	3.2378	2.6956
6-{5-[(E)-2-(2,4-dihydroxyphenyl)ethenyl]-3-hydroxy-2-(3-methylbut-2-en-1-yl)phenoxy}-3,4,5-trihydroxyoxane-2-carboxylic acid	4.6598	3.4648	4.3292	4.5235	4.8334	4.6077	3.596	3.792	4.483	5.097	4.7447	3.8661	4.3586	4.5708	4.8452	4.0432	4.6092	4.6771	5.0575	4.4169	3.647	4.2754	4.281	4.5005	4.632	4.3677	4.5678	4.5354	4.4864	3.9849	4.169	3.8283	4.5491	4.3691	4.4526	4.5039	4.3516	4.2871	3.7003	4.2077	4.5958	3.3215	3.794	3.344	4.1351	3.8603	3.36	4.3871	4.1476
Dicrocin	5.042	4.3172	4.4221	4.507	4.8361	5.0912	3.3491	4.0478	3.8391	5.5603	5.1167	4.9435	4.8805	5.1881	4.9184	5.1342	5.3735	5.0548	5.6541	4.7272	5.2789	4.9379	4.6596	5.0522	5.3018	5.313	4.8943	5.1403	5.4109	4.6842	5.3782	4.7421	5.0815	5.2236	5.2428	4.9145	4.6182	4.6441	5.0425	4.5717	5.225	3.667	3.5466	3.541	3.5173	3.6601	3.557	3.5183	3.5325
Undecanoic acid	3.7924	3.6845	3.6397	3.8973	3.6525	3.6748	3.7361	3.6096	3.6358	3.5985	3.6872	3.7675	3.6078	3.7477	3.7519	3.5736	3.6385	3.6617	3.676	3.6902	3.6555	3.6823	3.7446	3.7619	3.8592	3.5398	3.7144	3.8051	3.6495	3.7068	3.5311	3.7416	4.7875	3.8773	3.7548	3.7345	3.7571	3.8358	3.6804	3.8011	3.715	3.382	3.2417	2.8982	3.1268	3.2207	3.5245	3.0038	3.0779
Gly Ala Asp Asp	4.7654	3.8409	4.2464	4.6639	4.4326	4.2234	3.2415	4.1349	3.7721	4.849	4.6902	4.2618	4.2822	4.5538	4.6981	4.1473	4.1725	4.1716	5.0805	4.0677	3.8008	4.1542	3.9347	4.3375	4.3347	4.2039	4.3833	4.2727	4.5343	3.7158	4.1544	3.8118	4.4771	4.2115	4.3797	3.9861	4.4652	4.1862	3.7074	3.974	4.3246	3.2521	3.2803	3.2746	3.5572	3.2938	3.2906	3.2519	3.2662
3-Indolepropionic acid	3.0542	3.0277	2.9623	3.2737	3.0682	2.8746	3.0392	3.0095	3.05	2.7758	2.9972	2.9119	2.9104	3.009	2.9518	2.8651	2.8769	2.8411	3.469	2.8149	2.5788	2.9666	2.9304	2.9695	2.8745	2.9612	3.0434	2.6358	2.9829	2.8169	2.8085	2.7914	2.9339	2.8856	2.8747	2.3295	3.0477	2.8125	2.8736	3.1413	2.9225	3.5001	2.5279	2.5223	2.4986	2.5414	3.4282	3.8789	4.0297
(3S,5R,6R,6'S)-6,7-Didehydro-5,6-dihydro-3,5,6'-trihydroxy-13,14,20-trinor-3'-oxo-beta,epsilon-caroten-19',11'-olide 3-acetate	3.5403	2.8101	4.6177	5.7283	5.0755	5.2148	5.67	4.4175	4.6799	5.3626	4.0589	4.9015	4.9634	3.3746	2.9173	5.4306	4.0729	4.113	5.1408	4.3199	5.4631	5.6526	4.2661	2.8247	5.0135	2.8279	4.1908	5.1186	5.1694	3.9512	4.7573	5.7106	5.0063	4.9105	4.7768	5.1473	3.4953	2.808	4.147	4.367	2.8244	2.994	3.0221	3.0165	2.9928	3.0357	3.0325	2.9938	3.008
N-depropylpropafenone	4.7516	3.8611	4.4867	3.9334	4.7259	4.1896	3.7917	4.2539	4.1534	4.9532	4.6138	4.0992	4.5985	4.4263	4.6199	4.2553	3.6805	4.1377	3.4893	3.6867	3.3543	4.3149	4.3774	3.9276	3.6134	4.0472	4.188	3.8942	3.776	4.0964	3.7796	3.5504	4.3562	3.7905	4.0856	4.4679	4.5867	4.0509	4.2994	3.9731	4.4601	3.5013	3.5294	3.5238	3.5001	3.543	3.5398	3.5011	3.5153
Citrusinine I	3.5626	3.4879	3.5364	3.8648	3.4921	3.2993	2.5997	3.2788	2.5389	3.68	3.6133	3.6613	3.3493	3.5909	3.4344	3.3739	3.5362	3.7778	3.3035	3.2241	2.879	3.6262	3.0503	2.953	3.7062	3.5293	3.5268	3.4621	3.5733	3.2378	3.483	2.6331	3.4994	3.5225	3.5789	2.887	3.5509	3.4785	3.2817	2.8392	3.3531	3.7135	2.7356	2.7299	4.9187	2.7491	2.7459	3.9535	3.5186
3'-Amino-3'-deoxythimidine glucuronide	5.1782	4.1287	4.7781	4.7866	4.9685	4.7611	2.6705	3.9332	3.6236	5.5804	5.2575	5.1119	4.7758	5.3481	5.0969	5.2762	5.094	4.8586	5.5369	4.5676	4.4929	4.7581	4.0303	5.0347	5.083	5.2865	4.9976	4.5967	5.2671	4.3457	5.1377	4.2817	5.0109	5.0753	4.851	4.3585	4.8901	4.2576	4.688	4.5298	4.8332	4.4099	2.8677	4.124	3.2864	3.8873	3.6917	4.1635	4.0496
Chalepin acetate	2.7172	3.4501	3.253	3.1437	3.4269	3.3448	3.3089	3.1476	2.9994	2.7219	2.592	2.7326	3.6082	2.6933	2.9487	2.9808	3.2476	3.3158	2.9658	3.3247	3.377	3.0023	3.2576	3.4572	3.586	3.2596	3.5056	3.079	2.8722	3.0714	2.7232	3.4424	3.1019	2.8816	3.2091	3.5153	3.2877	3.3645	3.0131	3.4865	3.0148	2.7589	6.0743	2.7814	2.7577	2.8005	2.7974	2.7587	2.7729
N-(2-Phenylethyl)-acetamide	5.5162	5.5097	5.4825	5.5288	5.4949	5.5026	5.5645	5.5199	5.5159	5.4672	5.5187	5.5501	5.5227	5.5134	5.5191	5.5173	5.5366	5.5034	5.461	5.5253	5.547	5.4997	5.564	5.5111	5.5401	5.5364	5.5194	5.5328	5.5565	5.526	5.5116	5.5712	5.5209	5.5266	5.5177	5.5256	5.5219	5.5231	5.4937	5.5417	5.5164	3.7824	4.4657	4.2381	4.6389	4.0588	4.2842	3.167	3.6884
Osmaronin	5.0911	3.9463	4.5168	4.7941	4.6486	4.3349	2.9281	4.2939	3.666	5.0259	4.8546	4.0653	4.3862	4.6721	4.7518	2.9389	4.1599	4.1417	5.1925	3.749	2.9504	3.8886	3.7798	4.3596	4.3069	4.0846	4.3251	4.0115	4.3426	3.5882	3.6271	3.4743	4.4687	4.0716	4.5441	3.8193	4.6795	4.3348	3.2325	2.9457	4.2708	3.0973	3.1255	3.1198	3.0961	3.139	3.1358	3.0971	3.1114
Citpressine I	5.5426	4.6022	4.8192	5.1281	4.5434	4.7219	3.9992	4.802	4.9298	5.5759	5.2887	4.6581	4.6242	4.7081	5.0076	4.6251	4.7816	5.4087	6.1666	4.5059	4.8217	4.7306	5.3176	4.675	5.2637	5.3578	5.2945	5.3307	5.6379	4.6789	4.6419	5.2134	4.644	4.7137	5.643	4.9328	5.484	4.4471	5.1763	5.1496	4.5822	4.3906	5.2132	4.2652	3.0409	4.0769	3.0806	4.5554	4.3385
10-Hydroxycarbazepine	4.2406	3.6574	3.7514	4.0429	3.7905	3.7662	2.1861	3.6191	3.0891	4.2643	4.1307	3.9206	3.4688	3.984	3.8518	3.786	3.9835	3.789	4.623	3.6809	3.7885	3.8895	3.5565	3.8806	3.8795	3.7617	3.666	4.0499	4.1501	3.6663	3.8277	3.4296	3.8074	3.7495	4.043	3.3465	3.924	3.5848	3.3832	3.5122	3.7383	2.3546	2.3826	2.377	2.3534	2.3961	2.393	2.3544	2.3686
1',2'-Dihydro-1,1'-dimethyl-2'-oxo-4,4'-bipyridinium(1+)	4.5235	4.7995	4.751	4.5951	4.5193	4.4437	4.7786	4.89	4.2399	4.058	4.4976	4.6846	4.781	4.7212	4.6943	4.6902	4.6531	4.5286	4.8334	4.7645	4.7184	4.4975	4.4098	4.6141	4.6554	4.7113	4.4683	4.6132	4.4839	4.4499	4.5678	4.6006	4.5661	4.7071	4.5357	4.4629	4.6998	4.7117	4.3014	4.3893	4.4599	2.6486	2.6767	2.6711	2.6474	2.6902	2.687	2.9641	2.6626
Proansamitocin	5.1096	4.9009	5.1095	5.0513	4.971	4.85	4.7762	5.0924	4.8202	4.5827	5.3582	5.158	4.9536	5.282	5.2005	5.2667	5.293	5.1869	5.0049	4.8671	4.6147	5.0918	4.878	5.1654	4.9613	5.0548	5.1955	4.9354	4.985	5.1308	5.0684	4.8548	5.0367	5.0439	5.0906	5.2225	5.0896	5.0477	5.1496	5.1745	5.0517	2.6229	2.651	2.6454	2.6217	2.6645	2.6614	3.1514	2.6369
3-Indoleacetic Acid	3.9513	3.9587	4.0033	4.4977	4.4533	4.4975	3.9694	4.0355	4.1878	4.8203	4.2081	3.9823	4.155	4.257	4.1178	4.214	4.1962	4.2205	4.2843	4.6348	3.9675	4.3073	4.177	4.3498	4.2354	4.4053	4.703	4.4354	4.2554	3.9447	4.179	4.1933	4.1397	4.0374	4.2102	4.1911	4.5327	4.2348	3.8933	4.1566	3.9136	3.5166	4.2496	2.6257	2.6999	2.6448	3.3227	3.1462	3.3377
(4R,6S)-p-Menth-1-ene-4,6-diol 4-glucoside	5.14	5.118	5.1612	5.1449	5.1219	5.0756	5.1501	5.1332	5.0773	5.0716	5.077	5.0877	5.1123	5.0872	5.0795	5.1237	5.0878	5.0787	5.0684	5.0946	5.1077	5.0263	5.1137	5.1079	5.0818	5.0926	5.1012	5.1082	5.0921	5.0681	5.0968	5.1401	5.0494	5.0663	5.0706	5.092	5.0565	5.0904	5.0961	5.1144	5.102	3.7315	3.7597	3.754	3.7303	3.7732	3.77	3.7313	3.7456
3,11,12-Trihydroxy-1(10)-spirovetiven-2-one	6.8402	6.4694	6.9524	6.5593	6.5332	6.1686	6.6834	7.2364	7.1755	5.9572	6.69	7.0364	7.1738	7.1489	7.0097	6.782	6.6781	6.725	7.1884	6.771	6.5702	6.2405	6.9086	7.0543	6.5102	6.8814	6.9296	6.9065	6.4976	6.788	7.0064	6.7954	6.8564	6.8161	6.8773	6.9154	6.6198	6.8737	7.0225	6.6984	6.7622	6.5981	6.5602	6.6127	6.5801	6.6922	6.4512	6.8052	6.3503
5-Methoxycanthin-6-one	5.1158	4.5672	4.6763	4.9069	4.6709	4.7374	3.6841	4.5611	4.3731	5.0956	5.0035	4.8273	4.5718	4.8365	4.7598	4.7297	4.8769	4.714	5.5877	4.5736	4.8244	4.8069	4.608	4.8052	4.8568	4.7535	4.5615	4.9871	5.02	4.5565	4.7018	4.5338	4.7217	4.7704	4.9905	4.3073	4.7535	4.5949	4.4819	4.4406	4.7282	3.7464	4.5734	3.6732	3.6495	3.6924	3.6892	3.9591	3.6648
Aspartyl-Arginine	6.1525	6.0719	5.9678	5.9629	6.0138	6.132	5.2219	5.7887	5.7578	6.3818	6.1568	6.099	5.924	6.1053	5.9196	6.1276	6.3551	6.2059	6.7425	5.9551	6.3459	6.1797	6.0096	6.2337	6.2446	6.3939	6.1541	6.4279	6.6157	6.2487	6.5459	6.2435	6.2323	6.3698	6.4521	6.1304	6.1579	6.1205	6.5493	6.1239	6.7255	5.0241	5.2329	5.0467	5.023	5.0659	5.0627	5.024	5.0382
3,4,5-Trimethoxycinnamic acid	6.2625	5.8968	5.8102	5.0226	5.9154	5.7101	5.2132	5.7278	4.9467	5.3924	5.8575	5.6048	6.4536	6.0013	6.2546	5.7834	5.4208	6.1073	5.7714	5.5901	4.6994	5.4505	5.2381	6.0152	5.2591	5.1912	5.7637	5.6334	5.1215	5.6724	5.8335	5.992	5.8377	4.9542	5.6504	6.1725	5.7363	6.1673	5.1362	5.0306	5.829	4.1758	5.8081	4.1642	6.1462	4.125	4.2986	4.3407	4.4558
3-(4-Methylphenyl)oxiranecarboxylic acid	4.6318	4.2993	4.2087	3.3588	4.3023	4.1233	3.6974	4.156	3.1195	3.8213	4.2484	4.0416	4.8547	4.3816	4.6421	4.1725	3.7767	4.4908	4.2033	3.9905	2.9173	3.8909	3.68	4.4181	3.7316	3.6342	4.1444	4.047	3.5602	4.1085	4.2274	4.3936	4.2667	3.4266	4.0161	4.5691	4.1553	4.5432	3.6088	3.4425	4.2542	3.0642	4.1552	3.0867	4.606	3.1059	3.1027	3.064	3.0782
L-N-(1H-Indol-3-ylacetyl)glutamic acid	4.578	3.6114	3.924	4.1312	4.0333	3.9016	2.3482	3.9075	3.3244	4.4385	4.2809	3.9241	4.0809	4.32	4.2977	3.8724	3.9345	3.9209	4.8404	3.5151	2.9516	3.6907	3.237	4.1006	3.9157	3.8687	4.0171	3.7388	4.2765	3.5413	3.8142	3.4881	4.106	3.8172	3.9994	3.4349	4.0017	3.8148	3.4384	3.4368	4.0382	2.517	3.3369	2.5394	3.1429	2.5586	2.5554	2.5168	2.531
PIOGLITAZONE	4.0789	2.4444	3.1979	3.9784	3.6353	2.9968	1.8233	2.5284	2.4484	4.3957	4.0084	3.9473	3.2279	4.1396	3.98	3.865	3.6449	3.6262	4.7181	3.0174	1.8453	2.6308	1.8504	3.8653	3.7292	3.8291	3.5659	2.5801	4.318	2.6051	3.7174	1.8551	4.0149	3.8343	3.5937	1.8218	3.7609	2.9653	7.5916	4.3758	3.5503	3.9021	2.5249	2.0129	1.9894	2.0319	2.0287	2.3418	3.4324
2',3',4'-Trihydroxyacetophenone	3.2462	3.3	3.2869	3.3416	3.3769	3.3313	3.2912	3.2959	3.4469	3.4185	3.4587	3.5803	3.3747	3.4123	3.4767	3.5177	3.3583	3.5574	3.4236	3.4692	3.4898	3.415	3.4843	3.5346	3.5286	3.5584	3.4481	3.5084	3.4222	3.5696	3.5128	3.5891	3.6004	3.6095	3.564	3.4934	3.6294	3.5525	3.6422	3.5821	3.6384	4.4253	2.7281	4.4461	3.6223	3.9693	4.5861	5.572	5.1498
1-(3-Hydroxy-5-methyl-2-thienyl)ethanone	2.6949	3.0338	2.4941	2.8524	3.0751	5.4501	2.7004	2.8616	3.0198	2.5761	2.7646	2.8402	2.8627	2.4407	2.9981	2.6811	2.3804	2.3613	2.7949	2.815	2.8197	5.1449	2.9057	3.0233	2.9641	2.7296	2.6786	2.6807	3.0588	2.9069	3.0205	3.082	3.505	2.7935	2.9104	2.6877	2.7656	2.7478	2.7665	2.8938	2.7773	2.5514	2.5795	2.5739	2.5503	2.5931	2.8027	2.6601	2.6461
N-Acetyl-DL-tryptophan	4.8087	4.5427	4.6664	4.7458	4.9044	4.8421	4.3349	4.3762	4.7856	4.8775	4.9203	4.6613	5.1019	4.9209	4.8543	5.0254	4.7523	4.7754	5.014	4.733	5.0145	4.8798	4.9098	4.9124	4.9639	5.1358	5.0179	4.9528	4.8704	4.7685	5.0943	5.0574	4.8716	5.0214	5.0261	5.1634	4.6542	4.8572	4.7981	4.8028	4.9428	3.4699	3.498	3.4924	3.4687	3.5116	3.5084	3.4697	3.4839
Tetrahydrofurfuryl propionate	5.1049	5.1072	5.0889	5.0807	5.0474	5.06	5.1327	5.1104	5.0717	5.031	5.0357	5.1123	5.0688	5.0056	5.094	5.0689	5.0816	5.0783	5.0112	5.077	5.1186	5.0837	5.0978	5.0509	5.0619	5.0795	5.0505	5.0675	5.0756	5.0736	5.0513	5.1596	5.0839	5.0495	5.0608	5.087	5.0509	5.0591	5.0414	5.0844	5.0604	5.1915	5.2197	5.2141	5.1904	5.2333	5.2301	5.1914	5.2056
3-hydroxyoctanoyl carnitine	5.8404	5.8716	6.145	6.1069	5.9499	6.077	6.0798	6.0812	5.8842	5.6793	5.794	5.7409	5.6576	5.553	5.7467	6.086	6.0406	6.2021	5.8789	5.4667	5.9689	6.1414	5.8848	5.782	5.2629	5.5233	6.1119	5.7238	6.1464	5.8996	5.9078	6.0552	5.813	6.1382	6.2461	5.7517	5.4259	5.7665	6.2975	5.9724	6.0805	6.058	5.628	5.6247	5.8066	5.4231	5.4025	5.8335	5.7005
4'-Dihydroabscisic acid	3.9789	4.0411	4.1046	4.1144	4.0867	3.9772	4.0769	4.5993	4.4131	4.0247	4.0351	4.3462	4.2809	4.3726	4.427	4.3313	3.8123	4.0586	4.4199	4.1758	4.1451	4.2711	4.3013	4.2939	4.0153	4.1048	4.5925	4.3224	4.2814	4.0544	4.8321	4.1896	4.3645	4.4623	4.2777	4.1862	4.3722	4.2697	4.2588	4.3645	4.2224	3.4588	3.487	3.4813	3.4576	3.5005	3.4973	3.4586	3.4729
N-lactoyl-Isoeucine	4.9848	4.9985	4.9641	5.0184	4.9608	5.0015	4.993	4.9873	4.9702	4.9165	4.9681	4.9921	4.9715	4.9542	4.9747	4.9666	4.9562	4.9552	4.9759	4.9972	4.9878	4.9722	5.0027	4.9809	4.9672	4.9611	4.974	4.98	4.9798	4.9659	4.9563	5.0153	4.9865	4.9486	4.9885	4.9387	4.9549	4.9421	4.9445	4.9568	4.9579	1.0922	1.1182	1.113	1.0912	1.1308	1.1278	1.0921	1.1052
3-hydroxyhexanoyl carnitine	4.5396	4.0405	3.9951	4.0251	3.96	3.5004	4.0272	5.0614	4.5348	3.8425	4.46	5.3747	5.3409	4.8486	5.1072	4.3855	4.5362	4.1956	5.3023	4.8307	3.7184	4.1054	4.8795	4.1633	4.3624	5.4571	4.349	4.4833	3.7623	4.8184	4.7371	3.9844	4.3435	4.3336	4.2379	4.4385	4.3466	4.7118	4.8236	4.3336	4.3626	3.6962	3.7243	3.7187	4.3419	3.7379	3.7347	3.696	3.7102
5-NITRO-2-PHENYLPROPYLAMINOBENZOIC ACID [NPPB]	5.3252	4.747	5.0916	5.2619	5.0767	5.3985	4.8617	5.3919	5.1101	5.973	5.2658	4.5738	4.7997	4.7548	5.1028	4.6611	4.6729	4.985	5.4195	4.7764	4.5492	4.8717	4.5363	4.772	4.8038	4.7637	4.7803	4.8053	4.9981	4.6376	4.7053	4.2939	5.1024	4.8598	4.9913	4.6165	5.011	4.8726	4.5983	4.8741	5.1535	4.7472	3.9601	4.6236	3.2768	4.3181	3.7656	4.9541	4.9217
Methyl beta-naphthyl ketone	5.1476	0.7707	2.3518	2.0876	1.9998	0.1237	2.3181	2.1156	2.3011	2.0016	2.2183	2.3343	0.1298	2.0321	1.9751	2.3153	0.1298	2.3801	0.3401	0.8743	0.1363	0.9174	2.035	1.7386	2.119	0.3181	1.9747	2.3563	0.4326	2.2016	2.3249	2.7939	2.059	2.4008	0.875	2.4314	2.021	1.9981	0.912	2.2983	0.1303	0.1811	0.1909	0.1889	0.1807	0.1958	0.1946	0.181	0.1859
(E)-2,6-Dimethyl-2,5-heptadienoic acid	5.5565	5.5665	5.525	5.6274	5.5517	5.5286	5.5472	5.5129	5.5104	5.4699	5.4899	5.5352	5.4826	5.4812	5.5044	5.5002	5.4801	5.4782	5.4762	5.4933	5.5197	5.4789	5.5176	5.505	5.4996	5.4937	5.4986	5.5134	5.5209	5.4985	5.4923	5.5298	5.4825	5.4905	5.4954	5.4852	5.484	5.4728	5.4826	5.5068	5.4783	5.0772	4.8444	5.1305	5.2639	4.9832	5.0844	5.0851	5.1626
(2S,4R)-p-Mentha-1(7),5-dien-2-ol acetate	3.4197	3.2942	3.3265	3.2449	3.196	3.2988	3.3037	3.325	3.2935	3.3304	3.2671	3.2082	3.2263	3.171	3.142	3.2165	3.2014	3.2506	3.1239	3.1931	3.2403	3.2358	3.2749	3.1799	3.1929	3.2132	3.1072	3.1192	3.1601	3.2237	3.169	3.3033	3.2576	3.1223	3.2618	3.1026	3.2128	3.163	3.1424	3.1003	3.2055	3.2635	3.2917	3.2861	3.2624	3.8456	4.6455	3.2634	3.2776
Diplodiatoxin	4.7996	2.7057	3.5621	3.5922	3.7977	3.6449	2.5615	3.4515	2.7226	4.5469	3.9169	4.3626	3.6508	4.3764	4.1421	4.6274	4.0898	3.7418	4.8459	3.4186	3.8541	3.7613	3.2056	3.8844	4.196	4.415	4.2855	4.1359	4.6737	3.7762	4.3531	3.6174	4.1041	4.1408	3.8977	3.185	3.4762	2.5448	3.8227	3.5309	3.5829	2.7305	2.7586	2.753	2.7293	2.7722	2.769	2.7304	2.7446
Desethyletomidate	4.1398	3.6373	3.7359	3.8138	4.2317	4.2216	3.5059	2.9816	3.9202	3.9937	4.2951	4.2814	4.4754	4.6437	4.3039	4.8264	4.3866	4.1993	4.6307	4.0839	4.6498	4.0106	4.2357	4.4545	4.5908	4.8395	4.6097	4.5548	4.6394	4.2688	4.8691	4.6172	4.2683	4.6741	4.4501	4.4015	3.8487	4.186	4.3595	4.2646	4.3196	3.1418	3.1699	3.1643	3.1406	3.1835	3.1803	3.1416	3.1558
1-(2-Furanylmethyl)-1H-pyrrole	5.1795	3.7237	3.663	3.7482	3.668	3.6911	3.7261	3.6876	3.7431	3.6659	3.7129	3.7152	3.6772	3.6732	3.6796	3.6997	3.6685	3.6892	3.6611	3.633	3.6601	3.585	3.6564	3.6488	3.6244	3.6156	3.6875	3.6395	3.6321	3.639	3.6089	3.6758	3.6525	3.638	3.6363	3.5942	3.6365	3.6179	3.5631	3.6828	3.6315	2.9897	2.6708	2.916	3.007	2.6843	2.6811	2.6425	2.6567
PC(11:0/0:0)	4.1303	4.5311	4.6849	4.6785	4.5505	4.607	4.6331	5.1556	4.7534	4.5829	4.3466	4.363	3.9319	3.5448	4.2558	3.4116	4.6166	4.7438	3.7716	4.8253	4.2561	4.7816	4.8283	4.0764	4.6221	4.0405	4.2368	4.6338	3.3639	4.7319	3.9234	4.465	3.8716	4.3303	4.7631	5.019	4.587	4.4483	3.8757	4.7873	4.4887	3.5212	3.5494	3.5437	3.52	3.5629	3.5597	3.521	3.5353
Sarmentosin	3.5686	3.2238	4.2928	3.209	4.8415	2.5058	2.891	3.4739	3.6963	4.631	4.4905	4.0608	4.4587	4.3678	4.8616	3.8025	4.7612	3.3179	4.2005	4.0851	3.65	2.6544	3.5299	2.6564	2.7718	2.2912	3.7228	3.9553	2.3	3.7332	3.3345	2.6415	3.2909	3.6237	3.4896	4.1091	3.0853	2.2822	3.7881	4.3248	2.2876	2.4567	2.4848	3.0956	2.4555	2.4983	2.4951	2.4566	3.4481
Glycylprolylhydroxyproline	5.4042	2.7961	2.3499	2.536	2.2766	2.622	2.3069	2.6664	2.2108	2.6046	2.2109	2.5126	2.8043	2.503	2.0641	2.5255	2.6013	1.4209	2.7597	2.5994	1.6364	2.6473	2.2702	2.4381	2.6606	2.4954	2.4453	2.7716	2.8311	2.4755	2.8901	2.6563	2.7187	2.37	2.7638	2.7222	2.6728	2.2373	2.4983	2.4759	2.7439	1.6059	1.6334	1.6279	1.6047	2.0191	1.6435	1.6057	1.6196
N-n-Hexanoylglycine methyl ester	3.6566	3.8265	3.8029	3.8352	3.7915	3.7475	3.8583	3.7534	3.8038	3.7104	3.8166	3.8418	3.745	3.7801	3.7729	3.796	3.7849	3.7738	3.743	3.7206	3.7993	3.7411	3.7839	3.7645	3.7216	3.7798	3.7126	3.7125	3.8032	3.7778	3.7441	3.8299	3.752	3.7223	3.6892	3.7362	3.6757	3.7502	3.7083	3.7241	3.7732	4.6047	3.0785	4.3127	2.8148	3.5766	3.9908	4.7181	3.4552
(10S,11S)-Pterosin C	6.0781	2.1292	1.9588	2.1016	2.2075	2.0139	1.9589	2.2912	1.7789	2.0159	2.1058	2.0822	1.7595	2.1903	1.8043	1.792	1.8412	1.814	1.8058	1.5976	1.8202	1.7458	1.7125	1.8031	1.5379	1.6982	1.7556	1.5248	1.6785	1.8241	1.6387	1.5344	1.3339	1.4782	1.4889	1.341	0.9482	0.9755	0.9986	1.5328	1.4245	1.121	1.1472	1.1419	1.12	1.1598	1.1568	1.1209	1.1341
Seryltyrosine	4.7057	3.3428	3.876	4.1065	4.0079	3.8169	3.1625	3.6555	3.9012	4.0082	3.9061	3.4189	4.0172	3.6618	4.0868	3.9289	3.9123	3.6608	4.576	3.5245	3.7044	3.5192	3.8955	3.6785	3.7332	4.0473	3.9269	4.0335	3.8623	3.6354	3.9369	4.1205	4.0994	3.8151	3.8979	4.4568	4.501	3.9331	3.5326	4.3782	3.4048	3.3318	3.3599	3.3543	4.0635	3.3735	3.3703	3.3316	3.3458
Metabolite M6	5.9024	5.8937	5.8581	5.9686	5.8457	5.8834	5.8842	5.8807	5.8248	5.8432	5.9094	6.1088	6.0534	6.0878	5.8877	5.9746	6.5718	5.8813	5.9812	5.8974	5.9043	6.0139	6.0477	5.9379	5.9927	6.0212	6.0064	5.8599	5.8558	5.8772	5.8313	5.8614	5.9761	5.9732	5.9373	5.991	5.9562	6.1037	6.0365	5.9798	6.0327	5.582	5.6102	5.6045	5.5808	5.6237	5.6205	5.5818	5.5961
4-Formyl-3-(formylmethyl)-4-hexenoic acid	4.6317	4.6978	4.6577	4.7157	4.6721	4.6532	4.7131	4.6459	4.6637	4.6364	4.6785	4.684	4.6581	4.6622	4.6476	4.6568	4.6844	4.669	4.6789	4.65	4.6888	4.6461	4.6896	4.6806	4.6669	4.6659	4.6696	4.6991	4.6636	4.6973	4.6503	4.6924	4.6897	4.6836	4.6548	4.6501	4.661	4.6738	4.6566	4.6804	4.6608	4.4432	6.1997	4.0685	4.123	6.1804	6.1953	4.2186	4.0027
Phenylacetylglycine	4.5184	4.4752	4.4475	4.4935	4.4576	4.4591	4.4592	4.4465	4.4221	4.4419	4.4696	4.4661	4.4091	4.4054	4.398	4.4386	4.4338	4.3948	4.4276	4.3845	4.4281	4.3878	4.4195	4.3799	4.3935	4.3778	4.3984	4.3749	4.3786	4.3528	4.372	4.4197	4.3654	4.3735	4.3767	4.3793	4.3397	4.3323	5.0789	4.3739	4.4145	2.9977	3.0259	3.0203	2.9966	3.0394	3.0363	2.9976	3.0118
Leu His Lys His	3.3136	4.1288	3.1387	3.4173	3.2755	2.7441	2.7411	3.2571	2.7415	2.9432	3.5684	3.987	3.8297	4.0107	2.7414	3.798	5.7368	2.7495	3.6502	3.3268	2.7866	3.9058	4.465	3.4375	3.6834	3.6842	3.6574	3.3864	3.1279	3.5049	2.7661	2.7967	4.1873	4.3511	3.4626	3.7748	3.7237	3.6401	3.8981	3.8233	3.2383	2.9102	2.9384	2.9328	2.9091	2.9519	2.9487	2.9101	2.9243
Indoleacetyl glutamine	2.4145	3.7145	3.6903	4.929	4.492	4.8786	3.6669	3.9485	4.3085	4.9783	3.7758	3.5058	4.0984	4.4875	3.0249	4.4557	4.2579	2.8684	4.4354	4.7192	3.7765	4.4889	3.9976	4.4122	4.3007	4.5545	5.0009	4.1969	4.2017	2.7917	4.0976	4.2322	2.3597	4.0698	4.5161	4.0562	4.5703	3.805	4.0741	4.2525	2.6689	2.5447	2.5728	2.5672	4.5791	2.5863	2.5831	2.5445	2.5587
6-Maleimidocaproic acid	4.7115	4.1858	4.3354	4.3486	4.4869	4.5619	4.0054	4.0504	4.1168	4.6741	4.6584	4.3105	4.5111	4.3984	4.3715	4.3511	4.4634	4.4075	4.7811	4.2815	4.6257	4.402	4.4058	4.4761	4.5082	4.4667	4.3789	4.5212	4.4858	4.2578	4.4429	4.2863	4.4018	4.4343	4.648	4.3232	4.293	4.3258	4.202	4.1865	4.5005	3.0656	3.0937	3.0881	3.381	3.1073	3.1041	3.0654	3.0796
Prenyl glucoside	3.7905	2.7776	3.7125	3.4219	4.2246	4.2298	2.7923	2.8014	3.6676	3.987	3.6783	3.1635	4.0983	4.2492	4.2192	4.153	4.3858	4.5551	3.2041	4.2518	4.471	3.9782	4.3772	4.2715	4.2074	4.5617	4.4892	4.4366	4.4395	3.9956	4.7518	4.4549	4.2148	4.4394	4.5226	4.5753	3.664	4.0713	4.5998	4.2989	4.7754	2.9615	2.9896	2.984	2.9603	3.0032	3	2.9613	2.9756
Zanthodioline	4.9064	3.4801	3.772	3.9316	3.9869	3.947	3.371	3.8953	3.3714	4.6717	4.1781	4.5526	3.9618	4.5768	4.3974	4.8593	4.2864	3.829	4.9925	3.8026	4.1033	3.8782	3.6264	4.135	4.4226	4.6834	4.4799	4.2424	4.8255	3.8897	4.5874	3.8449	4.3356	4.3797	4.0922	3.3842	3.6578	3.4993	3.9846	3.6493	3.803	3.5403	3.5685	3.5628	3.5391	3.582	3.5788	3.5401	3.5544
Thr Ile Lys Glu	3.5686	4.6149	3.4979	3.8173	3.5608	3.4403	3.7465	3.8678	3.4975	3.3912	3.959	4.0089	3.9503	4.0891	3.5314	4.0908	5.5779	3.743	3.8821	3.661	3.5103	4.0711	4.6737	3.9505	3.9152	3.9232	3.8506	3.8169	3.7137	3.9431	3.7411	3.7068	4.3327	4.6384	3.8942	3.9272	3.7843	3.8594	3.8886	3.7739	3.7135	3.5945	3.6227	3.6171	3.5933	3.6362	3.6331	3.5944	3.6086
Isoleucylproline	3.1243	3.1298	2.985	3.1752	3.339	2.8742	3.2465	2.8745	3.2898	3.0736	3.431	2.7133	3.0551	3.1571	3.2711	3.4654	3.236	2.9936	3.2189	3.1309	3.757	3.0397	3.3839	3.4885	3.1183	3.7381	3.4191	3.3097	3.4971	3.0567	3.9174	3.315	3.1127	3.9242	3.4568	4.1484	3.1134	3.0936	3.3042	3.3063	4.0201	4.7227	4.6847	4.5794	4.6055	5.5193	4.5447	4.616	4.5827
Pro Phe	4.8174	4.4023	4.7712	4.677	4.8204	4.4486	4.6959	4.8403	4.8616	4.6836	4.7137	4.4557	4.7802	4.5913	4.5939	4.7544	4.8238	4.8057	4.7268	4.3852	4.3496	4.5326	4.6709	4.5572	4.3081	4.6309	4.7902	4.7949	4.5313	4.6735	4.7458	4.7392	4.5331	4.5877	4.7989	5.0739	4.5571	4.7176	4.4533	4.915	4.5831	4.4733	4.5015	4.4959	5.0382	4.515	4.5119	4.4732	4.4874
3-Hydroxymethylantipyrine	6.0068	5.1907	5.3523	5.1783	5.7466	5.6714	4.9241	4.5156	5.4297	5.576	5.6292	3.2928	5.7901	5.1286	5.495	2.2194	5.1712	5.5309	5.3113	5.4635	6.044	5.3786	5.9357	5.6773	5.5058	5.3572	5.7165	5.7552	5.0221	5.3859	5.7826	5.8859	5.4352	5.5401	5.7954	5.8054	5.233	5.5697	5.628	5.3799	5.8852	1.187	0.9921	1.0184	4.4742	1.3267	1.4603	0.7647	1.3713
Asn Ile Ser Leu	3.7878	4.9481	3.7529	3.8745	2.8008	3.6159	3.5887	3.8843	3.3756	3.439	4.127	4.1224	4.0817	4.0927	3.4384	4.0702	5.3383	3.6654	3.8654	3.0029	3.7867	3.9856	4.6598	3.8434	3.8078	3.9525	3.9739	3.7862	3.7838	4.3068	3.6384	3.7312	4.4135	4.7083	3.9513	3.9025	4.0159	4.0091	4.0402	3.4145	3.9715	2.969	2.9972	2.9916	3.4393	3.0107	3.0075	2.9689	2.9831
Wyeronic acid	4.5585	4.0843	4.5063	5.174	5.3032	4.3734	4.7837	4.7997	5.0667	4.8745	4.9735	4.9322	3.9464	4.118	4.818	5.0318	4.7687	4.7501	4.9625	5.5251	4.9414	4.8072	4.9536	4.8203	4.8442	4.4703	4.9132	5.0559	4.8702	4.0813	4.9698	4.9296	4.8366	4.8444	4.0161	4.8156	4.7023	4.7479	4.5205	5.2265	4.32	3.7203	3.7485	3.7429	3.7191	3.762	3.7589	3.7202	3.7344
Isoleucyl-Valine	4.1742	0.2024	2.446	2.7069	3.6239	0.1981	1.012	1.3804	0.2081	4.1391	3.3764	4.5049	3.1257	4.3683	4.1694	5.0755	3.5267	3.1656	3.6184	2.5477	3.3254	3.9727	2.9913	3.4543	3.3062	4.4983	4.2302	3.3221	4.6055	4.0194	4.7248	3.7201	4.5281	4.3007	3.4751	3.4113	3.779	3.0932	4.4135	3.7598	3.857	0.2804	0.294	0.2913	0.2799	0.3008	0.2992	0.2803	0.2872
Cysteinyl-Proline	4.2093	2.5433	3.0856	2.9786	3.3904	3.2957	2.1569	2.2341	2.1573	3.8006	3.743	3.9992	3.4522	4.1672	3.8593	4.3284	3.8388	3.3916	4.5819	2.9302	3.7192	3.3046	3.1579	3.8817	3.8414	4.2074	4.1552	3.859	4.1533	3.6538	4.1776	3.6031	3.964	3.9899	3.6713	3.4818	3.4625	3.2675	3.9979	3.6115	3.8633	2.3253	2.3534	2.3478	2.3242	2.3669	2.3637	2.3252	2.3394
Dihydromaleimide beta-D-glucoside	3.9387	3.8048	4.8036	3.0489	4.7266	2.9634	3.4312	3.6136	3.9089	4.4972	4.8858	4.3255	4.7226	4.5009	4.9063	3.8068	4.8942	3.527	4.0486	4.0268	3.8858	3.2955	3.686	3.357	2.8822	2.9339	4.2396	4.0372	2.5975	4.1196	3.4583	2.9953	3.343	3.7688	3.8822	4.4299	3.5351	2.8724	3.8869	4.074	2.5932	3.7113	3.8929	3.5263	3.7906	3.8401	3.7715	3.6051	3.6004
Glu Phe	5.339	5.0603	5.1472	5.0299	5.0684	5.0223	4.9699	5.2045	5.1817	4.9411	5.0955	4.9597	4.9805	5.0444	5.1305	5.0643	5.1621	5.0039	5.0118	4.9883	5.1143	4.9349	5.1285	5.0212	4.9608	4.9973	5.1677	5.1776	5.1523	4.9258	5.1566	5.1424	4.9849	5.1837	5.017	5.1565	5.0465	4.9342	5.0519	5.364	5.0206	5.0619	5.09	5.0844	5.0607	5.1036	5.1004	5.0617	5.0759
3-[4-hydroxy-2-methoxy-3-(3-methylbut-2-en-1-yl)phenyl]prop-2-enoic acid	5.6556	5.3332	5.3024	6.427	6.3496	5.3454	5.6189	5.847	6.0151	6.248	5.7475	5.9815	5.088	5.3268	5.6907	5.9668	5.8566	5.7216	6.2074	6.3	5.9635	5.7405	5.8481	5.8815	5.9051	5.0927	6.0448	5.8237	6.4018	4.8722	6.1865	5.8896	6.0719	5.712	5.2806	5.8092	5.6099	5.7419	5.1006	6.0924	5.4408	5.0471	5.0753	5.0697	5.046	5.0889	5.0857	5.047	5.0612
3-Nitrotyrosine	4.4783	3.9976	4.103	3.962	4.2948	3.7779	4.0039	3.8847	4.1599	3.9004	4.0804	4.1587	4.0588	4.0308	4.0778	3.8643	4.2255	3.8788	3.6632	4.2188	3.9177	4.0224	4.457	4.1651	4.0776	3.9759	4.2284	4.0599	4.6406	3.8848	4.0391	4.0396	3.7916	3.9622	3.9731	4.3609	4.2777	4.1723	4.1213	4.4012	4.1032	2.9334	2.9615	2.9559	2.9322	2.9751	2.9719	2.9332	2.9474
3-(4-hydroxyphenyl)-N-(4-oxobutyl)prop-2-enimidic acid	3.8654	4.154	2.4841	3.6565	3.7938	3.5415	3.1093	2.7348	3.0512	3.5382	3.4693	3.9511	3.4006	4.133	3.5555	4.4576	4.1609	4.5337	4.9398	3.473	4.7159	4.2712	3.5251	3.9604	3.5979	4.1006	4.0251	3.8549	4.6567	4.1519	4.2565	4.0113	3.455	4.0989	3.8238	3.9546	2.7822	3.2186	4.4755	3.6451	4.5098	2.6766	2.7047	2.6991	2.6754	2.7182	2.715	2.6764	2.6906
(S)-Piperidine-2-carboxamide	4.2534	4.2615	4.2692	4.5338	4.3304	4.323	4.2956	4.2761	4.2857	4.2643	4.3016	4.2766	4.2731	4.2852	4.2904	4.2833	4.2959	4.2915	4.2493	4.3111	4.3096	4.2693	4.3133	4.2843	4.2918	4.271	4.3017	4.2919	4.349	4.2956	4.3158	4.3059	4.2735	4.2706	4.2713	4.3463	4.3129	4.3235	4.3644	4.2911	4.2995	3.9085	4.0276	3.8654	4.5221	3.8936	3.9177	3.9296	3.9163
N-Acetylisatin	4.773	4.6226	4.8307	5.0237	4.8456	4.6126	4.5158	4.8037	4.9396	4.638	4.9708	4.5345	4.8301	4.6352	4.9626	4.7991	4.8202	4.673	4.7394	4.767	4.7198	4.7471	4.9569	4.6904	4.803	4.9054	4.8116	4.9503	4.8691	4.66	4.8287	4.6871	4.62	4.7591	4.8797	5.0712	4.8627	4.7695	4.8843	5.1047	4.7144	3.3868	3.4149	3.4093	4.896	3.4285	3.4253	3.3866	3.4008
N,N-Dimethylaniline	5.8149	5.7946	5.7538	5.7837	5.7516	5.7566	5.7926	5.7775	5.7584	5.7418	5.8001	5.8155	5.8081	5.7917	5.8042	5.7843	5.8152	5.7937	5.7685	5.7935	5.8532	5.7925	5.83	5.8098	5.7991	5.8082	5.8034	5.8124	5.8288	5.8221	5.7783	5.8323	5.7941	5.7918	5.8061	5.7944	5.8133	5.8045	5.7923	5.8143	5.792	5.4126	5.4693	5.3343	5.7466	5.5622	5.4536	5.3719	5.4081
Gly Val	4.1212	3.7081	3.7872	3.9582	4.3826	4.2302	3.4357	3.2653	4.0887	4.2884	4.2321	3.9523	4.281	4.2315	4.2895	4.5403	4.0971	4.2195	4.2894	4.3855	4.5669	3.8891	4.3993	4.2364	4.2329	4.4859	4.4523	4.4233	4.6447	4.0263	4.7501	4.4221	4.1964	4.3632	4.3467	4.6167	3.7812	4.0122	4.416	4.2207	4.6007	2.7846	2.8127	2.8071	2.7834	2.8263	2.8231	2.7844	2.7986
Oxindole	5.0599	4.5597	5.0442	5.4836	5.6785	4.7816	5.2561	5.2781	5.6652	5.4053	5.6024	5.4797	5.1372	5.0631	5.4337	5.4255	4.9522	5.3447	5.3657	5.8184	5.2315	5.0872	5.4809	5.1779	5.3672	4.7536	5.3873	5.5798	5.4772	5.1	5.4732	5.0416	5.5316	5.2546	4.6067	5.6731	4.9954	4.3707	5.0655	5.5283	5.2726	4.0633	4.1846	3.9986	4.8471	4.1525	4.1668	4.684	4.3148
Phenylbutyrylglutamine	4.3571	3.4013	3.7646	4.1625	4.0505	3.9326	2.5106	3.8105	3.4183	3.9406	4.4013	3.8208	3.8474	4.0559	4.2202	4.0516	3.7769	3.7021	4.8174	3.7646	3.6567	3.4761	3.7111	4.0966	4.0235	4.1027	4.1722	3.9411	4.231	3.4712	3.9798	3.3097	4.149	4.0683	3.9567	3.7416	3.8483	3.7222	3.5229	3.8107	4.0546	2.6795	2.7076	2.702	2.6783	2.7212	2.718	2.6793	2.6936
3,5,6-trihydroxy-1-methyl-4,5-diphenylpiperidin-2-one	4.7971	3.9016	3.8261	4.1098	4.3476	4.5639	3.347	4.2059	4.0601	5.25	4.7063	4.9849	4.4192	5.2685	4.8848	5.3143	5.3517	5.1265	5.7106	4.7736	4.6026	4.7026	4.2925	4.8139	5.2404	5.4087	5.0625	5.1897	5.6446	4.5112	5.3616	4.7081	5.095	5.2376	4.9064	4.3775	4.3814	4.1597	4.9393	4.9229	4.7755	3.5164	3.5445	3.5389	3.5152	3.5581	3.5549	3.5162	3.5304
3,4-Methylenedioxybenzoic acid	4.2527	4.1918	4.2033	4.1513	4.5448	4.1154	4.2331	4.2445	4.106	4.1255	4.2744	4.2798	4.1894	4.2081	4.3385	4.1255	4.4944	4.2423	4.2888	4.1187	4.1992	4.13	4.1947	4.3027	4.1165	4.0782	4.187	4.2505	4.1949	4.3726	4.117	4.227	4.0937	4.2302	4.1308	4.2878	4.1061	4.1584	4.2384	4.3563	4.1199	4.2444	4.2726	4.267	4.2432	4.2861	4.283	4.2442	4.2585
Acetyl-DL-Valine	4.5339	4.4024	4.4316	4.4431	4.4963	4.4773	4.3856	4.3961	4.4584	4.4448	4.4497	4.4281	4.5063	4.5124	4.4787	4.5873	4.5036	4.4609	4.519	4.4748	4.6774	4.4089	4.5072	4.4847	4.4392	4.592	4.5557	4.5279	4.616	4.4408	4.6999	4.5896	4.4307	4.5292	4.5107	4.5981	4.3561	4.4344	4.5656	4.4775	4.6311	3.5738	3.4114	3.2593	3.8686	3.2521	3.5563	2.9975	2.5579
Spermine dialdehyde	2.9263	3.1047	3.0451	4.8483	4.8423	2.6209	4.2964	3.4535	4.7672	3.7482	4.1549	4.1001	3.2757	2.8945	3.3571	3.781	4.075	3.8558	3.9492	4.3968	4.3498	4.5309	4.2482	3.1133	5.528	3.3266	3.399	4.9922	4.6145	3.2205	4.4083	3.0384	3.5452	4.1121	3.4362	4.173	3.5141	2.6305	4.1636	2.999	3.9071	3.653	3.1693	3.1088	2.8152	3.6661	2.8548	3.3945	3.4803
Acetyl-L-tyrosine	4.1259	4.0723	4.0724	4.0163	4.1894	4.2464	3.9164	3.9033	4.085	4.2479	4.2116	4.205	4.3429	4.2741	4.3129	4.5371	4.2502	4.1995	4.3396	4.0948	4.5736	4.1741	4.3424	4.2949	4.3117	4.5601	4.2574	4.4043	4.4362	4.2153	4.616	4.4283	4.1473	4.4588	4.4133	4.4737	3.9369	4.2073	4.3876	4.4197	4.4516	3.5328	3.5609	3.5553	3.5316	3.5745	3.5713	3.5326	3.5468
2-Oxo-1,2-dihydroquinoline-4-carboxylate	3.1237	3.1466	3.2534	2.9144	3.0875	3.1905	3.1207	3.35	3.214	3.1827	3.0825	3.3147	3.3063	2.4279	3.4112	3.2493	3.0234	3.1811	3.2451	2.9387	3.3154	2.9915	3.2673	3.2963	3.2603	3.2371	3.3623	3.3418	3.4674	3.2261	3.0728	3.3371	3.3476	3.2029	3.172	3.3632	3.2497	2.9076	3.2102	3.1729	3.2275	4.3442	2.6414	3.6519	2.6121	2.6549	2.6517	4.6425	4.5274
4-Methyl-1-phenyl-2-pentanol	3.6554	3.6333	3.6184	3.4151	3.4723	3.9898	3.2805	3.5327	3.5039	3.7375	3.5496	4.1384	3.7508	4.2269	3.9784	4.6481	4.2868	4.1165	4.3236	3.9192	4.2184	3.6523	3.9345	4.0944	4.103	4.4641	4.0316	4.3307	4.9376	3.7938	4.5953	4.1364	4.0353	4.2741	3.8747	3.9536	3.6978	3.5129	4.3011	4.0793	4.1775	3.4498	3.4779	3.4723	3.4486	3.4915	3.4883	3.4496	3.4639
Cis-zeatin-O-glucoside	4.7628	4.56	4.8738	4.9097	4.8977	4.7124	4.7066	4.8936	4.8369	4.6344	4.9904	4.7669	5.006	5.0537	4.8887	4.7716	4.598	4.7363	4.809	4.4747	4.6617	4.5912	4.8425	4.7651	4.9054	4.7752	4.9198	4.9521	4.52	4.8292	4.5781	4.9594	4.8124	4.748	4.8858	4.9771	5.0468	4.9442	4.532	4.83	4.6551	4.6605	4.6887	4.6831	4.6593	4.7022	4.6991	4.6603	4.6746
Serotonin	5.8571	5.7102	5.8105	5.8864	5.8413	5.7949	5.7879	5.8411	5.8398	5.777	5.9494	5.8269	5.9417	5.958	5.849	5.8224	5.7053	5.7619	5.81	5.7697	5.7842	5.7454	5.8282	5.8031	5.8751	5.8308	5.8225	5.917	5.743	5.8295	5.7503	5.9171	5.8303	5.7888	5.8931	5.8921	5.9261	5.9063	5.6668	5.8213	5.7963	2.4984	2.969	2.5209	4.5377	2.9747	3.1071	3.2941	3.2316
4-formyl Indole	6.0736	5.9187	6.0574	6.2478	6.1515	6.019	6.1099	6.0891	6.1216	6.0011	6.1819	6.0563	6.1787	6.2003	6.071	6.0688	5.9211	5.9745	6.028	6.0691	5.9747	5.9484	6.0675	6.0128	6.1055	6.0633	6.1435	6.1498	5.9662	6.0741	5.9463	6.1208	6.0448	6.0419	6.1972	6.102	6.1395	6.1894	5.8831	6.0595	5.9795	4.9653	5.0116	4.8828	5.8892	5.1517	5.0136	4.924	4.8942
Tyrosyl-Isoleucine	5.8095	5.6549	5.6511	5.5976	5.7625	5.5678	5.2066	5.4986	5.4028	5.7838	5.7814	5.6403	5.5832	5.6226	5.4719	5.5396	5.7526	5.8097	6.2229	5.6594	5.8466	5.7591	5.5433	5.7468	5.7867	5.9094	5.7588	5.9809	6.104	5.7434	6.003	5.7182	5.7595	5.8578	5.9552	5.7113	5.8661	5.6043	5.9939	5.7079	6.2424	4.4786	4.5067	4.5011	4.4774	4.5203	4.5171	4.4784	4.4927
Valyl-Proline	3.5323	3.3231	3.4814	3.4654	3.5756	3.413	3.9661	3.6864	3.9993	3.6619	3.3801	3.6101	3.54	3.389	3.8331	3.4284	4.0953	3.4368	3.669	3.5424	3.287	3.1438	3.6866	3.3184	3.4913	3.5862	3.8516	3.7028	3.7459	3.557	3.8936	3.5937	3.5242	3.4665	3.2601	3.1451	3.9165	3.5786	3.5252	3.7226	3.5705	4.6711	4.7408	4.6014	4.4884	5.2504	4.6722	4.5143	4.4614
DL-3,4-Dihydroxymandelic acid	3.7461	3.7064	3.7133	3.7701	3.7429	3.7598	3.7404	3.6533	3.7287	3.5836	3.6638	3.6854	3.6772	3.6665	3.6976	3.6888	3.7852	3.7217	3.7257	3.7135	3.703	3.727	3.7374	3.6649	3.6125	3.6862	3.7275	3.708	3.797	3.6392	3.7811	3.7243	3.6451	3.7313	3.722	3.6701	3.7135	3.7326	3.7338	3.7629	3.6527	3.6554	2.6899	2.6843	2.6606	2.7035	2.7003	4.5985	4.2662
Tetrahydropentoxyline	4.6787	4.4826	4.5474	4.6616	5.173	4.8454	4.4645	4.9092	4.5253	4.938	4.5296	4.5419	4.5486	4.6738	4.8377	5.2159	4.7024	4.1924	5.2351	5.0903	4.4002	4.1818	4.7628	4.3307	4.5659	5.0283	4.6434	4.7728	4.9018	4.7069	4.7241	4.8079	4.4119	4.5317	4.6861	5.126	4.5123	4.8179	5.279	4.6509	4.1825	4.3523	4.3805	4.3749	4.3511	4.394	4.3909	4.3522	4.3664
Crotanecine	4.2407	4.2163	4.2081	4.2023	4.3051	4.1616	4.2189	4.2145	4.2572	4.1125	4.4286	4.2382	4.4331	4.117	4.375	4.1752	4.1986	4.1263	4.1703	4.1477	4.3138	4.139	4.7174	4.1441	4.1147	4.516	4.5591	4.1422	4.14	4.1739	4.1356	4.1739	4.5142	4.2784	4.1035	4.1223	4.1175	4.1632	4.0962	4.1675	4.2357	3.5737	3.9244	3.6062	3.6311	3.5897	3.6763	3.4912	3.6063
NAPQI	3.7085	3.4677	3.7391	4.1278	4.0297	3.8535	3.6873	3.9963	4.4984	4.118	3.9265	3.8785	3.8528	3.3315	3.9001	3.7811	3.6064	3.7528	3.6316	4.7415	4.0815	3.8622	3.8795	3.7927	3.9232	3.3468	3.8274	4.2715	3.8034	3.6728	3.9892	3.7901	4.0866	3.9733	3.5417	4.0644	3.5988	3.1802	3.9168	4.0811	3.8225	2.8295	3.0867	2.5432	3.4827	3.2194	3.2769	3.0141	2.5348
Piperalol	4.3602	3.4921	3.7099	4.0924	4.0028	3.7812	3.3033	3.8377	3.4015	4.3848	4.1483	3.5257	3.5395	3.8623	4.088	3.5307	3.8445	3.7037	4.7909	3.6196	3.4558	3.5735	3.4844	3.8384	3.7394	3.6763	3.9246	3.7819	3.9706	3.3358	3.7121	3.422	3.8866	3.7625	3.9266	3.4987	3.8018	3.5175	3.3284	3.309	3.9469	3.4726	3.5007	3.4951	3.4714	3.5143	3.5111	3.4724	3.4866
L-Thyronine	4.9628	4.4611	4.5867	4.5872	4.7586	4.7002	4.0286	4.398	4.2722	5.1713	4.8042	4.8083	4.4858	4.9554	5.0415	5.2025	4.9775	4.7907	5.3307	4.6114	4.7095	4.8192	4.5076	4.9017	4.8649	5.1388	5.1107	4.8745	5.2999	4.7103	5.1932	4.6479	5.2952	5.1833	4.9013	4.9418	4.8638	4.6313	5.1235	4.9938	5.238	3.1532	3.1813	3.1757	3.152	3.1949	3.1917	3.153	3.1673
4-Hydroxyaminoquinoline N-oxide	4.1236	4.2192	4.2074	4.2278	4.1605	4.1891	4.2177	4.211	4.3527	4.1066	4.1258	4.1798	4.1843	4.0325	4.1079	4.1259	4.1526	4.1197	4.0651	4.0851	4.2038	4.1248	4.2276	4.1562	4.0992	4.1141	4.1772	4.1497	4.0674	4.0431	4.1545	4.1228	4.138	4.026	4.1358	4.2766	4.1359	4.1231	4.1006	4.1105	4.1423	2.6522	2.6803	2.6747	2.651	2.6939	2.6907	2.6521	2.6663
12-Oxo-2,3-dinor-10,15-phytodienoic acid	2.0705	2.7168	2.3893	3.6776	4.8832	2.7328	4.3379	2.786	4.3173	2.836	2.5095	2.3619	3.2446	2.0157	2.0324	4.7872	2.9675	3.8794	2.7038	4.8279	4.6426	2.0171	4.5401	2.0321	4.8073	2.3665	3.229	4.4567	2.6943	2.4007	3.3307	2.0641	4.529	3.1116	2.0363	3.7213	2.2944	2.267	3.5234	3.0119	2.7806	2.2002	2.2282	2.2226	2.199	2.2417	2.2385	2.2	2.2142
N-Carbobenzoxyglycylproline	4.6257	4.162	4.277	4.8036	4.4162	4.1554	3.7422	4.455	4.0757	4.8259	4.6287	4.4022	4.0652	4.5551	4.5815	4.0869	4.3214	4.1652	5.1989	4.0159	3.4523	4.0501	3.8124	4.3694	4.2234	4.1535	4.1934	4.0033	4.5438	3.8989	3.8561	3.6445	4.4819	4.0355	4.2598	3.6269	4.4377	4.0183	3.7977	3.9709	4.0782	3.0706	3.0987	3.0931	3.0694	3.1123	3.1091	3.0704	3.0847
6-Lactoyltetrahydropterin	4.2418	3.7443	3.5549	3.888	4.0807	3.7461	3.7697	3.4151	3.897	3.467	3.9477	3.7251	4.3464	4.1219	4.3674	4.6216	3.679	3.7585	4.0835	3.9159	4.0351	3.2623	4.1094	4.1121	3.8895	4.3403	4.3056	4.0081	4.2495	3.7442	4.5709	4.0748	3.9005	4.2495	3.8882	4.2329	3.4647	3.9038	3.9788	4.0498	4.3611	3.4467	3.4749	3.4693	3.4456	3.4885	3.4853	3.4466	3.4608
5-Methoxytryptamine	3.8893	3.8443	3.6914	3.8191	3.771	3.873	3.1633	3.4892	3.2622	3.8706	3.9197	3.7111	3.7799	3.9684	3.8244	3.8188	3.9228	3.8069	4.3611	3.5524	3.789	3.7509	3.4802	3.9611	3.7148	4.1516	3.9874	3.7934	4.3344	3.9635	4.2032	3.7518	3.9996	4.004	4.1057	3.7522	3.9028	3.7991	4.1951	3.738	4.6399	3.3326	3.3607	3.3551	3.3314	3.3743	3.3711	3.3324	3.3466
Pro His	3.9337	4.8453	3.9865	4.1681	3.7538	3.7119	3.8205	4.1118	3.6351	3.6891	3.8249	3.982	3.7657	3.6679	3.7323	4.0469	4.7653	4.0248	3.9469	3.8422	3.7418	3.9394	4.2257	3.6337	3.9892	3.8183	3.8011	4.0968	3.9851	4.4468	4.0972	4.0493	3.7994	4.217	4.0983	4.1468	3.8923	4.0465	4.1163	4.088	3.7499	2.4057	2.4337	2.4281	2.4045	2.4473	2.4441	2.4055	2.4197
2beta,9xi-Dihydroxy-8-oxo-1(10),4,11(13)-germacratrien-12,6alpha-olide	4.5404	4.553	4.1994	5.4006	4.9793	4.7115	4.5487	4.9874	5.6105	4.9616	5.6096	4.0586	4.2439	4.5001	4.532	4.7181	4.7997	3.9575	4.8652	5.1247	4.3507	4.8421	5.0299	5.16	4.8364	4.4849	5.2121	4.2428	5.1802	4.1359	4.7806	4.1293	5.1127	4.6855	4.4226	5.2237	5.0741	5.3017	4.5482	4.9748	5.4465	4.1483	4.1765	4.1709	4.1472	4.1901	4.1869	4.1482	4.1624
Nor-psi-tropine	1.5695	2.4473	1.9629	2.0672	3.4256	1.9371	2.2755	1.9156	1.8098	1.5023	2.0791	1.9653	2.0285	2.0635	1.947	1.8972	2.1705	2.1865	1.8992	1.8271	1.8923	1.8515	1.6832	3.4396	1.822	2.0938	1.6267	1.5476	1.499	1.9253	2.1171	1.8659	1.8658	1.6102	2.0011	2.0538	1.821	4.4721	2.3837	1.7216	5.617	1.8895	0.0075	0.0074	0.007	0.0077	0.0077	0.007	2.4843
Aminopyrine	7.1388	2.5352	3.5217	2.8794	4.1845	2.9492	2.7111	2.4986	2.2183	3.4705	4.4237	3.1007	3.5828	3.686	4.2868	3.8366	2.3928	2.9606	2.4733	2.668	3.7427	2.2019	2.2972	2.5191	2.1966	2.7299	3.479	2.2067	2.352	3.3522	2.1935	3.5025	3.0477	3.0137	3.0634	2.557	2.631	2.7896	3.4922	2.5996	2.1921	2.361	2.389	2.3834	2.3598	2.4025	2.3994	2.3608	2.375
16-bromo-9E-hexadecenoic acid	2.9649	2.9115	3.3933	3.3744	3.9709	4.0247	2.9262	2.9353	2.9266	4.264	3.8232	2.9545	3.7458	3.6937	3.527	3.4964	3.8652	3.7586	4.297	3.2626	4.2875	3.7778	3.6398	3.896	3.7532	3.9887	3.9348	4.0769	4.2544	3.6682	4.4306	3.7768	3.8806	4.1659	4.3848	4.2456	3.6597	3.64	4.3565	3.5128	4.8419	3.0954	3.1236	3.118	3.0943	3.1371	3.134	3.0953	3.1095
Histidinyl-Valine	3.4945	2.8101	3.4188	3.5269	3.9994	4.0434	2.2782	2.2872	3.7901	3.8919	3.719	2.4551	4.0478	3.6409	3.8475	3.8878	3.7591	4.011	3.738	3.9414	4.3729	3.475	4.2062	3.9515	3.8156	4.0873	4.1471	4.0207	4.0281	3.5949	4.3965	4.1268	3.7367	3.9484	4.2599	4.3417	3.3562	3.8078	4.1503	3.7808	4.4535	2.4468	2.4749	2.4693	2.4456	2.4884	2.4852	2.4466	2.4608
5-Acetamidovalerate	5.1611	5.2758	5.1115	5.2242	5.4316	5.1191	5.1706	5.0111	5.7955	5.0336	5.3441	5.2579	5.4333	5.2656	5.2812	5.3074	5.4514	5.1236	5.4535	5.0786	5.3624	5.7084	5.3228	5.3973	5.3046	5.3385	5.4751	5.291	5.3345	5.4878	5.4609	5.488	5.2693	6.1801	5.3382	5.5376	5.0832	5.4594	5.0651	5.2121	5.4064	4.0497	4.4123	3.2647	4.5184	4.2614	4.3932	3.2273	3.9354
Deoxyvasicinone	5.39	2.8989	2.6641	2.4764	2.539	2.5614	2.6381	2.0732	2.0647	3.0483	2.84	2.4272	2.4461	3.1289	2.9855	2.0717	2.6751	2.7379	2.8413	2.594	2.2413	2.0493	2.0916	2.6419	2.5488	2.9253	2.0771	2.0785	2.6092	2.1712	2.4587	2.0963	2.9159	2.0667	2.4431	2.2229	2.7714	2.6883	2.13	2.2333	2.5346	2.2324	2.2605	2.2549	2.2313	2.2739	2.2708	2.2323	2.2464
Glutaminylisoleucine	4.0562	4.3184	4.2577	4.2584	4.5116	4.381	4.0706	3.8083	4.7858	4.3381	4.3484	4.6587	4.6296	4.672	4.4257	5.0065	4.5365	4.5905	5.467	4.4334	5.3938	4.5458	4.8176	4.8124	4.903	5.2557	5.1562	4.9004	5.1505	4.8221	5.2216	4.9195	4.7153	5.2726	4.812	4.4529	4.2722	4.5643	4.6991	4.5522	4.7376	3.9686	3.9968	3.9912	3.9674	4.0103	4.0072	3.9685	3.9827
2-Keto-6-acetamidocaproate	4.7727	4.7473	4.7446	4.775	4.7915	4.8503	4.7331	4.7987	4.7467	4.785	4.7874	4.743	4.8728	4.8616	4.9204	4.9061	4.9071	4.8248	5.0543	4.8155	5.0125	4.6909	4.9407	4.8918	4.9228	4.9576	4.937	4.8946	4.7098	4.8675	5.0489	4.9355	4.736	4.9831	4.9086	5.0469	4.6386	4.7508	4.8553	4.8373	4.9774	3.1891	3.0476	2.8719	3.4812	3.1998	2.8878	2.9798	2.9954
Pro Asn Ser Pro	5.4871	4.7536	5.0414	5.4096	5.3013	5.4372	4.045	5.0226	4.7069	5.5849	5.6022	4.835	5.25	5.3668	5.4806	4.6145	5.3165	5.2504	6.1777	5.2853	5.2717	5.0589	5.4982	5.4777	5.6119	5.1462	5.3589	5.635	5.2307	5.2346	5.1809	5.3345	5.5334	5.4046	5.7891	5.378	5.4564	5.5233	4.9451	5.2799	5.7044	4.2143	4.2425	4.2369	4.2131	4.2561	4.2529	4.2142	4.2284
4-Phenyl-3-buten-2-ol	4.1192	3.862	3.9833	3.8282	3.9086	3.4461	3.738	3.615	3.61	3.8305	3.7562	3.8121	3.3987	3.7052	3.8723	3.7013	3.9449	3.7332	3.8243	4.0119	3.8984	3.8727	3.945	4.3472	3.7898	3.7022	3.9788	3.6039	3.5804	3.3392	3.0609	3.6028	3.463	3.8706	3.6261	3.4187	3.9788	3.9308	3.5513	3.8898	3.7825	3.2292	3.2573	3.2517	3.228	3.2709	3.2677	3.229	3.2433
Asn Ala Pro Glu	4.0053	3.4124	3.9278	4.0646	4.3578	2.8898	2.9162	2.9253	2.9166	5.3892	4.1101	3.0846	3.9137	3.229	4.3055	3.0494	4.3958	3.9668	4.7555	3.8319	3.5516	3.7288	3.9032	4.2193	3.9001	4.3319	4.2689	4.4567	3.7329	3.9046	3.619	2.9485	4.4111	4.0922	4.4262	4.7026	4.3375	4.495	3.1753	4.3005	4.2016	3.0854	3.1136	3.108	3.0843	3.1272	3.124	3.0853	3.0995
5'-Hydroxycotinine	5.572	0.05	0.049	0.0537	0.0517	0.0487	0.0516	0.0527	0.0517	0.0479	2.6073	0.052	0.0514	0.0498	0.0517	0.0525	0.0514	0.0493	0.0489	0.0498	0.0542	0.05	0.0548	0.0516	0.0521	0.052	0.0531	0.0533	0.053	0.051	0.0517	0.0554	0.0498	0.0519	0.0521	0.0515	0.0493	0.0498	0.05	0.0523	0.0516	1.8576	1.8376	0.5702	1.1778	1.227	2.1861	1.4668	0.7297
7-Aminomethyl-7-carbaguanine	4.6674	4.6516	4.7898	4.7263	4.6347	4.5864	4.6513	4.7787	4.7542	4.6592	4.6231	4.6561	4.6588	4.5553	4.7963	4.7399	4.671	4.6349	5.0027	4.6677	4.7774	4.6798	4.7456	4.72	4.5978	4.7085	4.8817	4.7417	4.753	4.6969	4.6938	4.7293	4.6365	4.7215	4.6722	4.6111	4.6838	4.62	4.7844	4.7728	4.6388	0.2678	1.2118	0.6209	0.0388	0.0427	0.0424	0.0389	0.4969
7-Hydroxyoctanoic acid	3.9076	4.5602	3.4267	3.9808	4.1153	3.8578	3.8121	3.5926	3.3083	3.8568	3.7297	4.1653	3.5711	4.2556	3.7639	4.6873	4.3512	4.8755	4.8755	3.8019	4.9951	4.5061	4.0397	4.1715	3.7026	4.2421	4.259	4.0427	5.0522	4.3887	4.5818	4.3725	3.7405	4.332	3.9805	4.1892	3.2554	3.7685	4.9003	4.0957	5.0173	2.7665	2.7946	3.2703	2.7653	2.8082	3.3961	2.7664	3.1406
Glutaminylvaline	3.1828	2.9133	2.6945	2.2818	3.5603	3.5015	2.2637	2.2727	2.2641	2.3752	2.2659	3.9109	3.3168	4.0797	3.5005	4.5518	4.2222	3.8861	4.2928	3.0562	4.318	2.2487	3.4345	3.5662	3.8967	4.4485	3.8982	4.0597	4.7374	3.0186	4.4862	4.1089	3.6837	4.245	3.5364	3.6935	2.2426	3.3891	4.0841	3.6304	4.1624	2.4323	2.4604	2.4548	2.4312	2.4739	2.4708	2.4322	2.4464
(2S)-2-{[1-(R)-Carboxyethyl]amino}pentanoate	3.1796	3.4695	3.2762	3.3408	3.2952	3.1309	3.7293	3.3718	3.6068	3.1913	3.3108	3.4512	3.173	3.2675	3.6188	3.3044	3.6484	3.3107	3.5391	3.221	3.0676	3.3815	3.4983	3.3682	3.2419	3.4867	4.7839	3.2957	3.7932	3.3828	3.7559	3.3428	3.2656	3.7275	3.4055	3.5486	3.3624	3.1398	3.3693	3.8282	3.3939	2.7522	2.7803	2.7747	2.751	2.7938	2.7907	2.7952	2.7662
3-Methyl-1-phenyl-1-butanone	4.669	4.4146	4.4798	4.444	4.3772	4.3397	4.4374	4.5406	4.3885	4.3234	4.4002	4.3417	4.3647	4.2963	4.476	4.4954	4.4753	4.3497	4.231	4.2001	4.4592	4.2771	4.4797	4.4347	4.4096	4.3449	4.3538	4.4478	4.4356	4.3578	4.386	4.5205	4.3491	4.3228	4.4276	4.3561	4.3507	4.3588	4.4421	4.5533	4.4043	2.5973	2.6254	2.6198	2.5961	2.6389	2.7237	2.5971	2.6113
Sclareapinone	3.9443	4.2307	4.1979	4.1694	4.1641	4.3779	4.2155	4.566	4.6816	4.4158	3.0733	4.2134	4.2496	3.9035	4.2175	4.4033	4.0383	4.135	4.5084	4.1521	3.9674	4.0801	4.2543	3.9817	4.2391	4.3174	4.4081	4.3542	4.1518	4.0122	4.3935	4.0743	4.1318	4.4934	3.8437	4.3242	4.4564	4.5834	4.3966	5.1377	3.913	3.2404	3.2686	3.2629	3.2392	3.2821	3.2789	3.2403	3.2545
1-(1,2,3,4,5-Pentahydroxypent-1-yl)-1,2,3,4-tetrahydro-beta-carboline-3-carboxylate	4.678	4.9328	4.8772	4.8521	4.9957	4.7372	4.813	4.7863	4.9828	4.868	4.8699	4.8302	4.7777	4.7099	4.9009	4.9793	4.6627	4.7886	5.0148	4.703	4.7831	4.8556	4.9937	4.8635	4.8847	4.9223	5.0596	4.9181	4.9568	4.8111	4.9282	4.9244	4.8657	4.9351	4.7642	4.8429	4.9494	4.9361	4.9238	4.9522	4.9157	3.5738	3.2317	3.5721	3.2023	3.2452	3.242	4.3255	3.7798
Gamma glutamyl ornithine	3.1708	2.667	2.6429	2.6846	4.1231	3.7395	2.6665	2.6755	2.6669	3.0948	3.1205	2.7758	4.0082	4.7514	4.2266	4.599	4.4235	3.9486	3.7356	3.3503	4.2411	3.9535	4.0819	4.2737	4.2546	4.3688	4.4841	3.8177	5.1483	3.9064	4.3005	4.9449	3.9223	3.3454	4.4468	4.3703	2.6453	3.7904	4.7719	2.6723	4.9315	2.8355	2.8637	2.8581	2.8344	2.8772	2.874	2.8354	2.8496
L-Kynurenine	4.5148	4.6416	4.8217	4.9212	4.7899	4.5126	4.5992	4.7888	4.8579	4.3363	4.7881	4.7853	4.7498	4.6523	4.8299	4.5543	4.8511	4.5934	4.6739	4.3519	4.6798	4.7016	5.0781	4.7363	4.8903	4.6046	4.7808	4.9428	4.9966	4.5817	4.6438	4.9312	4.5348	4.7184	4.764	4.6357	4.8406	4.7248	4.3955	5.0455	4.4888	3.0942	3.1224	3.1168	3.0931	3.1359	3.1328	3.0941	3.1083
PHENACYLAMINE	4.7511	4.4895	4.5819	4.7495	4.6815	4.4351	4.4795	4.5867	4.7155	4.4934	4.6457	4.6291	4.6368	4.5948	4.6863	4.517	4.6836	4.4844	4.6207	4.3802	4.5062	4.6864	4.8585	4.59	4.7006	4.5128	4.6909	4.7067	4.7983	4.5476	4.5625	4.7088	4.5034	4.6051	4.5854	4.6801	4.6649	4.5874	4.3964	4.8236	4.4642	4.0715	3.6411	4.0313	4.0506	3.8029	4.3503	4.0336	4.0281
Cysteinyl-Threonine	4.0217	4.4652	4.5298	4.6096	4.2544	3.2215	4.591	4.7784	4.1476	4.3844	4.4411	3.9981	4.202	4.5677	4.4713	4.5924	4.5168	4.4478	4.6225	4.3058	3.9288	4.7613	4.7392	4.7453	4.5937	3.2511	4.0652	3.8676	4.4195	4.0651	4.4154	4.9334	4.1732	3.8613	4.3361	4.1654	4.4597	4.0649	4.4086	4.4015	4.4832	3.4173	3.4454	3.4398	3.4161	3.459	3.4558	3.4171	3.4313
L-Norleucine	3.9789	3.8253	3.8992	4.1801	4.3046	4.2223	3.6513	3.5205	4.2008	3.9263	4.2983	3.8975	4.2893	4.1588	4.2653	4.3372	4.1445	4.2611	4.1888	4.3278	4.6142	4.6352	4.4599	4.1824	4.3004	4.5337	4.3962	4.4477	4.5904	3.953	4.7084	4.4367	4.089	4.6282	4.4742	4.6737	4.113	4.0164	4.4884	4.395	4.974	1.9351	1.7582	1.8754	3.8654	1.7715	2.0054	1.7304	1.8206
Glutamate, gamma-methyl ester	4.9148	4.8444	4.8413	4.9235	4.9802	5.0214	4.8337	4.7744	4.8758	4.9062	4.9697	5.0524	5.0437	5.0952	5.0165	5.2319	5.104	4.9605	5.31	4.8782	5.1933	4.8495	5.0831	4.9872	5.2721	5.3665	5.0414	5.0543	5.0398	4.9933	5.3175	5.1788	4.8592	5.2091	5.0059	5.0635	4.7858	4.9531	4.9906	4.9996	5.1313	4.1985	3.7667	4.164	4.1517	3.7211	4.5076	4.206	4.1826
Oxoamide	3.9362	3.8946	4.1971	4.0476	4.7175	3.9932	4.9611	3.8946	3.8736	4.2078	4.0896	3.8621	3.8318	3.9299	4.4834	3.7735	3.7772	3.809	3.7871	3.9024	3.7757	3.7642	4.3562	3.7943	3.7982	3.7553	3.8401	3.8153	3.8257	3.8057	3.7168	4.2164	3.8239	3.7023	3.7513	4.7294	3.7959	3.8106	3.7384	4.9593	3.7549	3.1372	2.8941	2.8885	3.0037	2.9076	2.9045	2.9278	3.3299
4-Pyridoxic acid	4.4571	5.1804	4.6158	5.2241	4.6961	4.3437	4.3416	4.748	4.9203	4.9278	4.9947	4.4277	4.5439	4.5328	4.6812	4.8236	4.5459	4.5365	4.7717	4.6577	4.273	6.071	4.9465	4.6079	4.5654	4.5247	4.7771	4.5843	5.1451	4.768	4.5617	4.6329	4.9069	4.7206	4.5904	4.3082	4.5658	4.6852	4.6679	4.5006	4.3336	2.2843	2.3123	2.3067	2.2831	2.3258	2.3226	2.2841	2.2983
N-METHYLISOLEUCINE	3.1146	2.9538	3.1232	3.0349	3.1419	3.1283	3.0526	3.0928	2.934	2.9499	3.1443	3.236	3.2501	3.0757	3.3728	3.2215	2.9873	3.0798	3.0275	3.189	3.2474	3.1394	3.2102	3.0728	3.1227	3.5234	3.1884	3.2006	2.9703	3.486	3.1116	3.2178	3.0683	3.1566	3.1817	3.1028	3.259	3.1333	2.6403	3.2144	3.18	2.9976	4.5837	3.7128	2.6142	4.2225	2.6538	4.0038	3.3104
L-Methionine	4.481	4.713	4.6563	4.658	4.6173	4.5591	4.6149	4.4209	4.6871	4.3155	4.7078	4.3429	4.5637	4.6012	4.6299	4.6189	4.7298	4.5285	4.3136	4.3474	4.6341	4.5465	4.6373	4.5958	4.5485	4.349	4.4363	4.565	4.3473	4.488	4.4702	4.5669	4.3499	4.4539	4.6815	4.6003	4.5412	4.6079	4.5343	4.6426	4.6386	4.5046	4.5328	4.5271	4.5034	4.5463	4.5431	4.5044	4.5187
2,3-Methyleneglutaric acid	3.8999	3.8311	3.9122	3.8727	3.8351	3.8673	3.8469	3.8897	3.8833	3.8519	3.831	3.9169	3.8781	3.8688	3.8432	3.7777	3.8743	3.861	3.8576	3.8621	3.9099	3.7902	3.9089	3.8968	3.8199	3.8395	3.7754	3.8458	3.9114	3.8762	3.8491	3.8454	3.8767	3.8763	3.8517	3.8073	3.8616	3.8304	3.8173	3.8464	3.869	2.8375	3.3944	4.4109	2.5353	2.9041	2.8783	4.1381	3.3462
(+/-)-Propionylcarnitine	6.5742	6.3589	6.6451	7.0004	6.7783	6.4592	6.5915	6.9458	6.9512	6.8992	6.8067	6.6333	6.5959	6.6737	6.7229	6.7904	6.9914	6.3404	6.8147	6.8368	6.4557	6.5151	6.8064	6.6555	6.8572	6.2663	6.9835	6.6141	7.1875	6.4637	7.0481	6.7014	6.7602	6.7152	6.8569	6.9632	6.7837	6.5415	6.532	6.8939	6.4285	4.2672	4.2954	4.2898	4.266	4.3089	4.3058	4.2671	4.2813
L-Agaridoxin	4.4791	4.1627	4.2249	4.9103	4.5212	4.6048	4.0514	4.171	4.1844	4.8054	4.8595	4.1984	4.7721	4.8358	4.7164	4.4652	4.6264	4.6324	4.5954	4.4214	4.2356	4.3134	4.3189	4.6075	4.6971	4.7272	4.5398	3.9762	4.4523	4.4607	4.6866	4.2718	4.5504	4.4816	4.5951	4.7951	4.619	4.4974	4.6192	4.4388	4.7073	3.9245	3.9527	3.9471	3.9234	3.9663	3.9631	3.9244	3.9386
L-3-Aminodihydro-2(3H)-furanone	4.0845	5.9904	4.0194	4.0077	4.0154	4.0215	4.0678	3.991	4.0248	4.0899	4.0364	4.0408	4.0343	4.058	4.0457	4.0064	4.1196	4.1475	3.9548	4.0609	4.0631	4.0624	4.0864	4.0387	4.0508	4.1257	4.0248	4.0896	4.0805	4.0329	4.052	4.0413	4.0648	4.0369	4.088	4.0101	4.1181	4.0058	4.0709	3.9875	4.029	4.0526	4.1485	4.0912	3.7947	4.0437	4.1215	3.9258	3.8891
(3b,6b,8a,12a)-8,12-Epoxy-7(11)-eremophilene-6,8,12-trimethoxy-3-ol	4.4796	4.2852	4.6067	4.774	4.783	3.9416	4.6808	4.9742	4.614	5.1393	4.8521	4.5554	4.6848	4.3504	4.8702	4.822	5.1341	4.0515	4.2791	4.4976	3.8708	4.7343	4.5081	4.5021	4.5082	4.2409	4.6887	4.1204	5.1478	4.2929	4.5558	4.449	4.3429	4.3728	4.3251	4.7631	4.84	4.1581	5.0153	4.3663	4.3765	4.0178	4.046	4.0404	4.0167	4.0596	4.0564	4.0177	4.0319
N6-Acetyl-L-lysine	4.5154	4.5477	4.4266	4.6086	4.68	4.4126	4.6252	4.4176	4.788	4.348	4.6961	4.4829	4.6893	4.7025	4.6786	4.7404	4.5327	4.4201	5.1162	4.4502	4.7596	4.5144	4.6769	4.7191	4.6716	4.6975	4.6789	4.652	4.5227	4.6519	4.7171	4.7671	4.5807	4.7335	4.7179	4.7395	4.5231	4.7641	4.7825	4.7232	4.6819	3.8167	3.9263	3.67	3.8019	3.5947	4.0176	3.4384	3.1971
Mevalonolactone	4.8449	5.0566	4.8812	5.0368	4.8961	4.9664	4.9002	4.9197	4.8907	4.7974	5.0031	4.9432	4.9365	5.0143	5.0094	4.965	4.8603	4.8776	4.892	4.8661	4.9973	4.9281	5.0014	4.9012	4.92	4.9056	4.8758	4.9821	4.9679	4.9581	4.9339	5.0062	4.8777	4.9489	5.0505	4.9295	4.9485	4.9735	4.8873	5.0939	4.9063	5.2253	4.4808	4.3966	4.2768	4.4448	5.114	5.3936	5.2284
2-Hydroxyphenethylamine	3.8222	3.8256	3.7833	3.7848	3.7096	3.7519	3.8596	3.6799	3.6317	3.7163	3.7077	3.8192	3.6739	3.6339	3.6488	3.7326	3.6933	3.6136	3.7022	3.6976	3.7072	3.6559	3.7559	3.7531	3.7449	3.6358	3.5857	3.5815	3.6973	3.6913	3.6897	3.7262	3.796	3.6848	3.6479	3.6553	3.6753	3.7148	3.648	3.7111	3.5754	6.9781	4.905	5.2212	4.3578	4.6707	6.7469	7.1275	6.9551
(2E)-3-[3-(sulfooxy)phenyl]prop-2-enoic acid	3.8683	3.5206	3.9789	3.882	3.6889	3.7025	3.8933	4.1133	4.1067	3.4736	3.8901	3.7962	3.7547	3.6418	3.8135	3.97	3.7001	3.8828	4.1248	3.6561	4.0507	3.7162	4.0353	4.1095	3.5357	3.9873	4.195	3.7012	3.5425	4.1397	4.1816	4.1153	4.1324	4.1436	3.7986	4.2089	4.0043	4.1103	4.0303	4.0315	4.1635	3.6769	3.7051	4.7744	5.2451	3.7187	4.7118	3.6768	3.691
Thymine	3.3531	3.2574	3.3295	3.3017	3.305	3.2614	3.282	3.2045	3.1597	3.1952	3.4317	3.3724	3.3006	3.3487	3.1057	3.322	3.3201	3.2752	3.3856	3.3218	3.3912	3.2528	3.3137	3.4167	3.327	3.4266	3.3085	3.2999	3.4969	3.4456	3.4179	3.398	3.3937	3.4615	3.406	3.3918	3.3916	3.4371	3.4412	3.331	3.2682	4.1209	3.5583	3.8381	3.8079	3.7212	4.0306	4.0025	4.3001
3-Methylene-indolenine	3.5299	3.4441	3.5952	3.6486	3.4648	3.5484	3.6779	3.6476	3.5887	3.5331	3.6914	3.7679	3.6813	3.578	3.4581	3.5592	3.7998	3.4179	3.7105	3.5311	3.6449	3.602	3.7254	3.6892	3.6699	3.7383	3.5265	3.5885	3.6955	3.7859	3.7153	3.584	3.674	3.6884	3.6692	3.515	3.7412	3.7459	3.5508	3.3566	3.2339	4.621	5.6464	4.2288	4.3037	5.6659	4.4448	4.7254	4.604
6-[(3-carboxy-2,3-dihydroxypropanoyl)oxy]-3,4,5-trihydroxyoxane-2-carboxylic acid	5.9554	5.8677	5.8978	5.8709	5.8847	5.8973	5.9083	5.8687	5.9176	5.9318	5.9095	5.903	5.9012	5.8716	5.8891	5.8688	5.929	5.9358	5.8	5.9115	5.8883	5.9452	5.9077	5.8954	5.9273	5.9161	5.8854	5.9028	5.9227	5.9141	5.9112	5.869	5.9389	5.9021	5.9355	5.9098	5.9714	5.8956	5.9187	5.8899	5.9136	5.0216	4.6388	5.174	5.3175	4.8311	5.204	4.9438	4.8855
2-Phenylacetamide	6.2654	6.5208	6.3325	6.4771	6.3425	6.3666	6.3338	6.3528	6.3316	6.2378	6.4318	6.3593	6.3709	6.4285	6.458	6.4025	6.2759	6.2713	6.2664	6.2649	6.4375	6.2905	6.4176	6.3293	6.3607	6.3027	6.2901	6.4022	6.3823	6.3383	6.3715	6.4165	6.2842	6.3612	6.4696	6.3509	6.3703	6.4277	6.3269	6.5653	6.3367	6.0435	6.1656	6.0722	6.42	6.0302	6.2918	6.2227	6.0554
Phenylacetic acid	4.7326	5.0565	4.7875	4.9996	4.8347	4.8235	4.8453	4.8408	4.8327	4.704	4.9567	4.842	4.8756	4.9077	4.9964	4.9059	4.7641	4.7423	4.755	4.7229	4.9627	4.7621	4.9252	4.8285	4.8767	4.782	4.8102	4.9138	4.886	4.8728	4.868	4.9152	4.7511	4.8816	5.0352	4.8408	4.8376	4.9324	4.7951	5.0734	4.8455	2.4179	2.4459	5.2672	5.3624	2.4594	5.264	2.7907	2.4319
3-Hydroxyanthranilic acid	3.1249	3.071	3.0977	3.3376	3.226	3.324	3.2795	2.998	2.96	3.2012	2.9793	3.2118	2.3412	1.8636	3.177	2.5835	2.9342	2.7154	3.0999	2.8672	2.7488	2.8848	3.302	2.74	2.6005	2.4856	2.7588	3.0319	2.365	2.8313	2.8282	3.0379	3.0253	2.5672	2.8056	2.8401	3.1175	3.1669	2.7458	2.5829	3.0681	3.5146	2.0754	2.0698	2.0463	2.4515	2.0857	4.3361	2.8032
O-Acetylserine	5.442	5.2252	5.4065	5.2421	5.4114	5.5024	5.4395	5.4216	5.5682	5.8668	5.4572	5.4709	5.396	5.3899	5.4853	5.4332	5.5072	5.5888	5.1873	5.4174	5.3199	5.5816	5.4241	5.4413	5.4988	5.5147	5.3185	5.3464	5.4281	5.4788	5.4512	5.3014	5.5235	5.3767	5.51	5.5142	5.6409	5.3395	5.5875	5.4504	5.4568	4.4003	4.1706	4.5592	4.5146	3.8528	4.1338	4.5608	4.2778
4-Hydroxy-4-(3-pyridyl)-butanoic acid	5.8749	6.0439	5.8622	6.0165	5.8451	5.8424	5.8532	5.8396	5.7725	5.6724	5.9101	5.8237	5.8748	5.8791	5.9251	5.9164	5.8462	5.8826	5.8197	5.7497	5.9278	5.7344	5.8906	5.8203	5.9054	5.7818	5.7965	6.0611	5.8791	5.9219	5.9116	5.9643	5.7603	5.8419	6.0079	5.9911	5.834	5.9999	5.8135	6.1164	5.8114	4.9392	5.0229	4.9348	5.1862	4.9948	5.1994	5.1526	4.972
(R)-3-hydroxybutyrylcarnitine	4.9659	5.9846	4.9246	4.7779	5.0557	4.7409	4.9649	5.2566	4.5196	4.5565	4.3377	4.6284	4.2966	4.5897	4.4401	4.6651	5.0274	5.5704	4.9362	4.4248	5.5412	5.7626	4.7683	4.8747	4.1239	4.0367	4.8923	4.6496	5.2324	4.8644	4.7705	5.2981	4.6863	4.9834	4.9208	4.621	4.3768	4.2128	5.2428	4.7659	6.0917	4.6038	1.4259	4.8665	4.7256	1.439	4.0917	3.4659	4.2633
N-Acetylglucosamine 6-sulfate	3.3935	3.6575	3.6212	3.6847	3.5351	3.5773	3.4551	3.5145	3.6561	3.5053	3.692	3.5822	3.6353	3.6547	3.512	3.0977	3.3575	3.1474	3.3263	3.012	3.495	2.6344	3.6735	3.5792	3.5945	3.2549	3.2126	3.5549	3.5733	3.1876	3.646	3.7329	3.5271	3.3953	3.6735	3.5781	3.6881	3.6837	3.2197	3.7783	3.0815	4.2276	2.8467	2.8411	2.8174	2.8603	2.8571	3.6258	4.3427
Uracil	4.6511	4.6915	4.6813	4.8817	4.7691	4.7248	4.7431	4.8409	4.6885	4.8213	4.7012	4.7742	4.7915	4.7194	4.7236	4.754	4.6345	4.672	4.6725	4.8507	4.7188	4.5623	4.7774	4.7679	4.6997	4.7663	4.776	4.8042	4.8321	4.7318	4.7667	4.828	4.8283	4.7482	4.8272	4.6923	4.8106	4.7836	4.8193	4.6653	4.7722	5.1689	5.1948	4.9258	5.2404	5.1152	4.9729	5.247	5.1995
(S)-5-Amino-3-oxohexanoate	6.1058	5.9666	5.95	6.0186	6.0935	6.2555	5.9249	5.8853	5.9969	5.9687	6.1516	6.249	6.2157	6.5177	6.2987	6.5878	6.4829	6.2332	6.6732	6.2389	6.5252	5.9853	6.2864	6.358	6.5631	6.6663	6.4491	6.4507	6.4079	6.3461	6.6986	6.4826	6.2114	6.6645	6.2893	6.3096	5.971	6.1948	6.2755	6.3704	6.2655	5.745	5.9602	5.7339	5.9542	5.8405	5.8062	5.8041	5.781
{[1-(7-hydroxy-2-oxo-2H-chromen-8-yl)-3-methylbut-3-en-2-yl]oxy}sulfonic acid	5.961	5.8838	5.89	5.9152	5.8933	5.8922	5.8906	5.8537	5.8657	5.8603	5.8682	5.8967	5.8831	5.8616	5.8783	5.8344	5.8736	5.8892	5.8077	5.8724	5.8814	5.8596	5.9186	5.8931	5.887	5.8697	5.8588	5.8945	5.9294	5.8707	5.8673	5.897	5.9018	5.8649	5.8735	5.8908	5.9031	5.8782	5.8351	5.8638	5.8792	5.9441	5.9689	5.9223	5.9577	6.0226	5.8064	5.9317	5.9461
Guanine	2.919	3.0354	3.1482	3.0743	3.1653	2.9429	3.2058	3.041	3.1989	2.703	3.0561	3.1227	2.8914	2.8854	2.7983	2.8261	3.2342	3.0586	3.0462	2.7754	3.2212	3.1379	3.1462	3.0225	3.1421	2.584	2.6975	3.0185	3.0961	3.0307	2.6567	2.8249	2.8354	2.8801	2.9149	2.719	2.5839	2.7901	3.0486	2.4511	2.7086	4.4234	4.5919	3.8135	3.9855	4.5706	3.8318	4.439	4.3625
Uric acid	6.2184	6.2446	6.1421	6.3035	6.36	5.7948	6.2836	6.4228	6.406	5.988	6.0196	6.1183	6.0988	6.2234	6.3722	6.1893	6.0557	6.1713	6.3447	6.1363	5.8644	6.0927	6.2033	6.1282	6.1047	6.2617	6.3832	6.2861	6.1642	6.0817	6.2198	6.2004	6.1116	6.256	6.1773	6.2657	6.1405	6.1108	5.9923	6.3479	6.1946	6.7133	6.6797	6.3804	6.6582	6.7005	5.7037	6.858	6.6849
L-Alloisoleucine	4.6853	4.6658	4.7274	4.7198	4.7394	4.7152	4.7323	4.6991	4.7823	4.6744	4.7747	4.8063	4.7695	4.7695	4.7443	4.7698	4.7733	4.7448	4.7518	4.7714	4.8352	4.7106	4.8069	4.7003	4.7299	4.7256	4.7029	4.7196	4.7552	4.7761	4.7284	4.7858	4.7623	4.7391	4.7751	4.7109	4.7406	4.712	4.6658	4.7383	4.7711	6.7816	6.6975	6.7114	5.3797	5.6545	5.551	6.8493	6.6975
4-Hydroxybenzaldehyde	3.7966	3.5772	3.7241	3.7282	3.6472	3.6987	3.8023	3.5432	3.6591	3.6282	3.7286	3.7704	3.7179	3.7483	3.6162	3.7448	3.4928	3.6728	3.6968	3.7532	3.7724	3.4971	3.6921	3.7309	3.8121	3.6442	3.6558	3.7689	3.7766	3.6473	3.6827	3.8122	3.6859	3.6163	3.6299	3.5944	3.5762	3.6953	3.6972	3.6703	3.6033	5.7321	5.8516	5.7354	4.7811	4.9301	4.8974	5.9094	5.7513
Threoninyl-Serine	3.7486	2.8751	3.6687	2.8538	4.1307	3.6363	2.679	3.0513	4.0561	4.5286	2.6812	4.28	4.1924	4.1748	4.1753	4.7024	4.5265	3.6393	4.3187	4.0426	4.4768	3.1873	4.0243	4.1987	4.1674	4.9971	4.4324	4.3362	4.1601	4.204	4.5766	3.7041	4.0546	4.5594	3.8371	4.6546	3.6468	3.9387	4.0646	4.3945	3.6811	3.406	3.7253	3.7369	3.8338	3.5071	4.055	4.4313	3.4178
Thiodiacetic acid	4.6348	4.5434	5.1375	4.8026	4.9587	4.8581	4.7158	5.1125	4.9271	4.5573	4.7228	4.4312	4.5377	4.4349	4.7963	4.3828	4.9359	4.6336	4.667	4.7913	4.5763	4.8508	4.9666	4.7926	4.7034	4.9966	4.6985	4.675	4.2619	4.7147	4.717	4.6596	5.1218	4.8492	4.9587	5.2277	5.1204	4.9569	4.7527	4.9713	5.0996	5.5785	5.4068	5.582	5.1282	5.5624	5.5901	5.6838	5.7621
Threoninyl-Proline	4.2616	3.2262	3.2173	3.259	3.2419	3.2144	3.2409	3.25	3.2413	3.2069	3.243	3.2438	3.2386	4.3966	3.2412	3.2484	4.4699	4.5063	3.2163	3.8586	4.2317	4.168	3.2684	3.7358	4.3655	3.244	3.2539	4.4654	4.5416	3.2353	4.2673	4.2828	3.2246	3.2434	4.3854	3.2394	4.2691	3.2241	4.5209	3.2467	3.847	5.3715	4.2519	5.2584	4.7383	5.1313	4.9956	5.4808	5.222
Methyl (+/-)-3-hydroxyhexanoate	4.0088	4.2574	3.2351	4.1223	3.1086	3.5757	4.55	4.1822	4.0963	4.5313	4.0641	2.9468	3.0729	4.4717	3.9656	4.2094	4.517	3.928	4.3534	2.9275	3.0595	3.9871	2.9714	4.1586	2.948	2.947	2.9569	3.9531	4.4383	3.9828	4.3789	4.6582	3.7562	2.9464	3.8642	3.9864	3.7929	2.9272	4.3093	4.3438	4.1579	4.9147	4.4293	4.54	4.2287	4.3102	4.6326	3.9887	4.1282
Carnosine	3.0244	2.971	2.9621	3.0038	3.7032	2.9921	2.9857	2.9947	3.1587	2.9517	3.1064	3.4624	3.6973	4.0515	3.8268	4.7878	4.3648	3.6781	4.205	3.8481	3.8966	3.1366	3.8943	3.7435	4.1063	4.7563	4.3912	4.0325	4.2377	3.3275	4.8967	4.0633	4.0859	4.5689	3.6425	4.3847	2.9644	3.8076	4.2062	3.9774	3.9424	3.1549	3.1831	3.1774	3.1537	3.1966	3.1934	3.1548	3.169
Ribothymidine	3.9	4.0142	4.0186	4.0803	4.2463	4.1805	4.0181	4.4103	4.6209	3.9841	4.6097	4.0806	4.4566	4.3568	4.4821	4.3903	4.4105	3.6862	4.337	5.0399	3.413	4.0257	4.6542	4.1755	4.4205	4.5633	4.4617	4.6953	4.017	4.1145	4.516	3.9952	4.1911	4.9251	4.3994	4.4064	4.3853	4.2838	4.409	4.6664	3.9832	4.5159	4.9303	4.5363	3.5588	4.4961	4.3209	4.2258	4.7041
N2-Acetyl-L-ornithine	5.1901	5.2541	5.1592	4.9509	5.3222	5.2622	5.7674	4.9083	5.2194	5.3802	5.2897	5.4114	5.3493	5.5993	5.3025	5.6772	5.5612	5.4784	5.4054	5.524	5.5871	5.4299	5.4412	5.4769	5.5701	5.6162	5.4547	5.487	5.645	5.3466	5.752	5.4448	5.3822	5.6121	5.3863	5.5237	5.3614	5.2647	5.571	5.3601	5.5852	5.3001	5.4181	5.595	5.1878	5.2422	5.065	5.5394	5.6655
Gamma-Glutamylglycine	5.587	5.3176	5.7293	5.2946	5.5365	5.6469	5.5052	5.3764	5.5864	5.8195	5.5614	5.6198	5.5411	5.5302	5.7018	5.5144	5.6075	5.705	5.2716	5.5853	5.5035	5.6628	5.5056	5.4627	5.5688	5.5756	5.5512	5.4627	5.6313	5.5414	5.5069	5.3652	5.4832	5.4512	5.5299	5.5162	5.6633	5.358	5.5562	5.4919	5.5104	5.8165	5.8652	5.828	5.84	5.8699	5.9741	5.8609	5.8005
{[3,4-dihydroxy-4-(1-oxo-1H-isochromen-3-yl)butan-2-yl]oxy}sulfonic acid	2.8463	2.7929	2.784	2.8257	2.8086	3.0813	2.8076	3.1791	2.808	2.7737	2.8098	2.8105	2.8054	2.7911	2.8079	2.8151	3.2579	2.7862	2.783	2.7912	2.8299	2.7925	2.8351	2.8076	2.8118	2.9526	2.8206	2.8219	2.8197	3.0772	3.1642	2.8398	2.7914	2.8101	2.8119	3.2939	3.054	2.7909	3.4211	2.8134	2.8072	5.1928	5.395	5.1712	5.2794	5.3716	5.6299	5.1682	5.1777
5-Hydroxylysine	4.4559	4.5867	4.5741	4.3171	4.5962	4.6083	4.4673	4.2758	4.5435	4.8098	4.4218	4.5981	4.5421	4.5709	4.3789	4.5577	4.758	4.923	4.3388	4.6318	4.7052	4.7099	4.5021	4.6289	4.7768	4.6456	4.5008	4.7447	4.8961	4.6345	4.8875	4.6952	4.4725	4.6117	4.7468	4.6767	4.8157	4.425	4.8591	4.5736	4.7508	4.7136	4.2286	4.6133	4.5095	4.6074	4.4396	4.7943	4.5985
Erythrono-1,4-lactone	6.4606	6.2522	6.3919	6.293	6.4198	6.4477	6.3707	6.3669	6.4946	6.7179	6.4188	6.4245	6.391	6.4147	6.45	6.4039	6.467	6.5601	6.2147	6.4442	6.3452	6.498	6.4283	6.3583	6.4351	6.4658	6.3577	6.3909	6.4877	6.3913	6.4308	6.3202	6.4509	6.386	6.4384	6.4933	6.5217	6.3402	6.5056	6.4043	6.4437	7.4054	7.3102	7.3808	7.3047	7.344	7.323	7.3892	7.3216
Edetate	8.1835	7.9866	8.1168	8.0243	8.146	8.1735	8.0919	8.0947	8.2154	8.4367	8.1399	8.1427	8.1111	8.1301	8.1661	8.1216	8.1866	8.2799	7.9387	8.1677	8.0622	8.2163	8.155	8.0794	8.1585	8.1811	8.0859	8.1052	8.2076	8.1154	8.1526	8.0413	8.1747	8.1093	8.1507	8.2039	8.2358	8.0611	8.2223	8.1223	8.172	9.0212	8.9337	9.0005	8.9198	8.964	8.9341	9.0138	8.9403
N,N-Diacetyl-O-methylhydroxylamine	5.9194	5.7653	5.8942	5.8057	5.9178	5.9005	5.8721	5.8575	5.9807	6.2358	5.8859	5.955	5.8839	5.896	5.9504	5.9708	5.9887	6.0222	5.7282	5.9523	5.8525	5.9593	5.92	5.8406	5.9194	5.9965	5.8644	5.8794	5.9728	5.8899	5.9099	5.7946	5.9067	5.8775	5.913	6.0452	5.9923	5.8248	5.967	5.9559	5.9031	6.989	6.8882	6.9575	6.8708	6.9139	6.9099	6.9812	6.9049
L-Proline	6.4757	6.5024	6.5719	6.5977	6.4726	6.5431	6.5537	6.9732	6.5331	6.5837	6.5087	6.5387	6.464	6.6013	6.7011	6.437	6.6389	6.6017	6.5432	6.6195	6.501	6.4403	6.6687	6.4003	6.7056	6.4866	6.4999	6.5833	6.2849	6.6413	6.4599	6.5864	6.4231	6.5335	6.6044	6.7519	6.6091	6.4848	6.4935	6.7629	6.5469	6.9405	6.9145	6.9854	6.8379	6.7099	7.0009	7.0129	6.9964
L-alpha-Aspartyl-L-hydroxyproline	5.7212	5.5557	5.6613	5.5266	5.6988	5.7104	5.6349	5.6064	5.7674	5.9729	5.7149	5.7089	5.6627	5.6832	5.6974	5.6545	5.7259	5.8256	5.5005	5.7463	5.6115	5.7951	5.7201	5.625	5.713	5.7268	5.6541	5.6472	5.7906	5.6742	5.7028	5.5944	5.716	5.6476	5.7342	5.7498	5.8093	5.6059	5.7736	5.6658	5.7163	6.7237	6.6567	6.7216	6.645	6.7007	6.6778	6.7308	6.6548
Acetylcholine	5.4753	5.6306	5.6725	5.4964	5.6237	5.2812	5.6165	5.4013	5.3433	5.0157	5.5973	5.4871	5.664	5.5567	5.5217	5.7687	5.6757	5.4464	5.4968	5.3948	5.5431	5.3533	5.5825	5.5343	5.3853	5.3559	5.6125	5.5135	5.5067	5.4326	5.7218	5.7458	5.4117	5.6036	5.7039	5.5925	5.8091	5.5058	5.3201	5.7133	5.4903	5.8394	5.7622	5.4155	5.7798	5.593	5.5299	5.7095	5.5482
3,4,5-trihydroxy-6-(2-{[2-(9-{[(2E)-2-methylbut-2-enoyl]oxy}-2-oxo-2H,8H,9H-furo[2,3-h]chromen-8-yl)propan-2-yl]oxy}-2-oxoethoxy)oxane-2-carboxylic acid	5.1231	4.7403	5.2823	4.4963	5.1826	5.2165	4.8956	4.9642	4.939	5.1882	5.0846	5.1207	5.1384	4.878	5.2495	4.9072	5.1193	5.4081	4.4536	5.0112	4.6893	5.1396	5.0751	4.9218	5.1216	5.1676	4.8916	4.9267	5.1849	4.9224	5.0511	4.685	5.0182	4.8739	5.0673	5.0598	5.0495	4.8132	5.1753	4.7814	5.047	6.3057	6.3551	6.2683	6.0499	6.2735	6.3107	6.2599	6.3172
Glycerophosphocholine	5.4196	5.4959	5.8372	5.3755	5.8594	5.8585	5.8285	5.5761	5.7447	5.5216	5.8616	5.8391	5.9138	5.8761	6.0078	5.7556	5.5039	5.6265	5.9089	5.8691	5.7731	5.5669	5.5816	5.8582	5.8843	5.8246	5.6635	5.7773	5.5831	5.9252	5.8178	5.6054	6.0145	5.9024	5.7643	5.74	5.8546	5.9152	5.7402	5.777	5.7158	5.0396	5.0205	5.0241	5.0628	5.1427	4.9615	5.0959	5.4276
Thr Ala	5.4688	3.8297	3.5456	5.204	4.1513	3.8795	3.8605	3.6078	4.1496	5.1114	4.9365	4.2352	4.6861	5.3029	4.9891	5.1041	5.2253	5.3401	4.3308	4.8394	4.5944	4.9252	3.6246	4.6637	5.1344	4.7816	4.0235	4.9945	5.2162	4.8261	5.0402	4.8973	4.0915	4.3402	5.1615	4.5204	5.1399	4.1455	5.2134	4.6416	4.79	5.126	5.0257	5.0725	4.9897	5.1312	5.1601	5.1711	5.0613
3,4,5-trihydroxy-6-({8-hydroxy-2-oxo-2H-furo[2,3-h]chromen-4-yl}oxy)oxane-2-carboxylic acid	7.506	7.4512	7.45	7.4461	7.4511	7.4367	7.4542	7.4409	7.4514	7.2757	7.464	7.4549	7.4776	7.4453	7.4686	7.4365	7.4603	7.4446	7.42	7.4773	7.4878	7.5016	7.4793	7.4598	7.4635	7.4797	7.4609	7.4698	7.4601	7.4839	7.4423	7.4495	7.469	7.4929	7.4672	7.4785	7.454	7.4491	7.4399	7.4721	7.4682	6.0139	5.6797	5.9141	5.2331	5.2616	4.5545	6.0492	5.8745
Isoputreanine	2.9943	2.9408	3.5039	4.6749	4.5888	2.9291	4.0724	3.5441	3.5855	3.0214	2.9577	4.1036	3.5767	3.1606	3.9898	4.7845	2.9533	3.9198	3.9423	5.0165	4.3403	2.9404	4.5412	2.9641	3.8564	3.1735	4.0723	4.5022	4.2515	3.7027	4.2556	4.1159	3.6298	3.9257	3.6249	3.1854	2.9343	4.9242	3.7576	3.478	2.9551	5.0405	5.2749	5.7212	5.3345	5.6582	5.3781	5.6809	5.7781
L-Carnitine	7.0255	7.2411	7.2783	7.4725	7.2834	7.0943	7.3647	7.3369	7.2746	7.0254	7.1869	7.1363	7.1916	7.3627	7.224	7.3283	7.4187	6.9978	7.3227	7.1191	7.329	7.1678	7.2749	7.3265	7.3471	6.7931	7.4222	7.0447	7.4036	7.1597	7.3379	7.3887	7.2255	7.2433	7.3158	7.235	7.1898	7.1915	7.0807	7.2944	7.1301	7.0885	7.0804	7.035	7.2057	6.9944	6.9648	7.0747	7.0748
L-Arginine	5.8432	6.1071	6.2238	6.0265	6.1234	5.9258	6.4468	5.8064	6.2896	5.7777	6.3385	6.1391	6.1915	6.1808	5.9712	6.2556	6.1039	5.8037	6.0452	5.8285	6.1172	5.8358	6.1094	5.7853	6.165	5.8498	5.786	5.8067	5.8131	6.0045	5.7124	6.0322	5.6599	5.758	5.8781	5.5087	5.7199	6.0669	5.2828	6.0944	5.1823	6.0413	6.1701	6.0624	5.87	5.9036	5.9863	6.048	6.0143
N(6)-Methyllysine	4.9734	4.027	3.1625	4.702	4.2343	3.1244	2.6833	3.0701	3.8789	2.6494	3.4659	3.243	2.8197	4.7143	3.0415	3.6912	4.8295	4.8821	3.0855	4.3559	4.4768	4.5869	2.8268	4.3134	4.8377	2.6865	3.7279	4.9046	5.0214	2.6778	4.7232	4.7697	2.7376	3.7025	4.7978	3.225	4.7833	2.9737	5.0332	3.7596	4.3981	4.8053	4.5406	4.7122	4.3777	4.5715	4.4909	4.8028	4.6792
(2E,4E)-2,4-Hexadienoic acid	4.5589	4.5508	4.5348	4.5714	4.5544	4.5524	4.5504	4.5392	4.5983	4.6061	4.557	4.6107	4.5866	4.5772	4.569	4.6137	4.5721	4.5797	4.545	4.5793	4.6347	4.5807	4.6043	4.5775	4.5869	4.5748	4.5897	4.5909	4.6074	4.5791	4.5595	4.6185	4.5973	4.5723	4.5673	4.543	4.585	4.5817	4.5607	4.6148	4.5667	4.4349	4.4808	4.5087	4.4589	4.5111	4.5359	4.4564	4.4224
4-Aminobutyraldehyde	2.9353	2.99	2.9048	2.8737	2.7927	2.7397	2.867	2.9556	2.8021	2.7002	2.81	2.8257	2.8637	1.9585	4.3506	2.9847	2.8504	2.8105	2.7925	2.7603	2.836	2.8095	2.8186	2.6965	2.742	2.6092	2.6745	2.697	2.7331	2.8376	2.562	2.7506	2.6523	2.5133	2.5402	4.9446	2.6078	2.6122	2.7355	2.6699	2.6402	2.1427	2.1707	2.1651	2.1416	2.1842	2.181	2.1426	2.1567
7-Methylguanine	3.842	3.8978	4.026	3.9474	4.0423	3.8658	3.9184	3.9652	3.7867	3.6856	3.9223	3.9679	3.9376	3.6851	3.896	3.8881	3.9485	3.9116	4.2916	3.9431	4.0289	3.9884	3.9018	3.818	3.9737	3.8492	4.0727	3.8546	3.9214	3.9722	3.9633	3.9538	3.9777	4.0182	3.9406	4.0732	3.9667	3.8203	3.8316	3.9178	3.8986	3.0956	3.1539	3.5398	3.0945	3.1373	3.1341	3.0955	3.1097
Beta-Phellandrene	3.0924	3.0124	3.0377	3.1627	3.2364	3.1146	3.1113	3.1801	3.1922	2.7224	3.343	3.1291	3.1457	3.2787	3.2859	3.1122	3.2219	3.2041	3.1508	3.2722	3.2717	3.1396	3.3306	3.2791	3.2595	3.3234	3.2512	3.277	3.1839	3.1796	3.3336	3.3008	3.2904	3.2152	3.3254	3.3187	3.3941	3.3504	2.8727	3.3574	3.2104	4.6407	4.9963	4.9513	4.6319	4.9731	5.0377	4.5923	4.5143
D-Sedoheptulose 7-phosphate	4.7907	4.6413	4.6444	4.7762	4.6926	4.7054	4.7044	4.638	4.7054	4.6818	4.6092	4.7456	4.5833	4.5637	4.5603	4.6556	4.6709	4.7292	4.5824	4.6095	4.6917	4.5412	4.6718	4.4993	4.6242	4.5735	4.6645	4.7284	4.7552	4.6343	4.6439	4.6436	4.7282	4.5492	4.7688	4.6389	4.6245	4.6953	4.7211	4.6741	4.6977	6.5441	6.6023	6.5565	6.6678	6.6342	6.7019	6.6024	6.5745
Estrone	3.9387	2.5862	2.7069	3.5682	3.3265	3.2212	2.5046	3.0615	2.7612	3.587	3.7551	3.7042	3.0496	3.5712	3.662	3.971	3.0298	2.4832	4.5368	3.0324	2.8032	2.7867	2.5321	3.7157	3.7251	3.7762	3.7045	3.2886	3.8136	2.4991	3.5696	2.8365	3.6361	3.6911	2.9786	2.8732	2.9786	2.9894	3.113	3.3145	3.6009	4.6658	2.7017	2.6961	2.6724	2.7152	2.712	4.623	4.5436
Gamma-Terpinene	4.7924	4.7864	4.786	4.838	4.8218	4.8034	4.8282	4.8265	4.8068	4.7815	4.778	4.7871	4.7733	4.7575	4.765	4.8009	4.7772	4.7807	4.7519	4.7631	4.8161	4.796	4.806	4.7704	4.7646	4.7726	4.7755	4.7998	4.81	4.7723	4.7607	4.8205	4.7661	4.7667	4.781	4.778	4.7783	4.7851	4.7584	4.7929	4.7727	5.3016	5.3627	5.332	5.3784	5.408	5.4325	5.334	5.3283
Indole	4.4168	4.1923	4.1522	4.2337	4.1749	4.193	4.2242	4.2056	4.2313	4.1465	4.1626	4.1868	4.1896	4.3648	4.1784	4.1857	4.2317	4.1522	4.1672	4.1623	4.1979	4.1798	4.2015	4.1611	4.1226	4.1514	4.1454	4.1837	4.1897	4.1673	4.1393	4.2182	4.1814	4.1574	4.1554	4.1389	4.1283	4.1576	4.1917	4.2166	4.1172	6.5581	4.9452	6.5419	4.6169	4.7688	4.8723	6.639	6.5846
L-Cystine	3.0497	4.53	3.5804	4.5838	3.9002	2.9845	3.7268	3.7846	3.9382	2.977	3.8175	3.3736	3.4256	3.8353	3.8532	3.0184	3.0087	2.9895	3.6138	3.6124	3.3855	3.964	4.3885	3.0109	3.8437	3.0141	3.463	3.4536	3.1346	3.0054	3.0119	3.7624	3.322	3.4215	3.8802	3.1131	3.8997	3.6677	3.5625	3.6001	3.597	4.4831	4.8803	4.7163	5.1578	4.9111	4.7716	4.3724	4.8088
M-Cresol	4.9145	4.8195	4.847	4.835	4.8261	4.8411	4.8446	4.9107	4.928	4.7512	4.9051	4.8466	4.8837	4.7616	4.7318	4.7066	4.7473	4.8672	4.7277	4.7696	4.8479	4.8283	4.8272	4.847	4.841	4.8195	4.85	4.8792	4.8911	4.8098	4.8046	4.8297	4.9271	4.8507	4.9413	4.8327	4.8299	4.7949	4.8901	4.9006	4.8561	3.2635	3.3811	3.5516	3.3218	3.3526	3.7761	3.5361	3.5459
Norgestrel	7.8559	7.7734	7.7774	7.8121	7.7964	7.8152	7.8258	7.8375	7.8835	7.7314	7.8278	7.8208	7.8047	7.688	7.7032	7.7249	7.7456	7.8174	7.7068	7.7197	7.8079	7.7962	7.8005	7.7952	7.8057	7.7913	7.807	7.8414	7.7948	7.7607	7.7771	7.7886	7.8467	7.7782	7.8794	7.7491	7.7345	7.7107	7.8166	7.8367	7.7802	3.5386	3.5668	3.834	4.4428	4.0699	3.5771	4.1319	3.9427
S-(2-Methylpropionyl)-dihydrolipoamide-E	4.2302	4.1659	4.4707	3.7378	4.4938	3.9154	4.3377	4.1772	4.4927	3.8718	4.4762	4.2849	4.1664	4.269	4.3868	4.5109	4.1295	4.3687	4.1521	4.3115	3.8623	4.7182	3.8816	4.4952	4.1075	4.009	4.5794	3.9432	4.2874	4.3172	4.3914	4.6645	4.3584	3.2017	4.6708	3.0205	4.338	4.3547	4.2265	2.5289	4.8504	3.9786	2.7202	3.624	2.691	2.7338	2.7306	3.3101	3.6033
Glutamylthreonine	6.742	6.5678	6.7145	6.6225	6.7128	6.7753	6.6956	6.6862	6.8028	7.0261	6.7593	6.7182	6.678	6.7616	6.7277	6.718	6.7911	6.8734	6.5097	6.749	6.6184	6.7874	6.7365	6.6866	6.7732	6.7562	6.6665	6.6962	6.779	6.703	6.7699	6.6315	6.75	6.6858	6.7447	6.7798	6.8525	6.6549	6.8141	6.7134	6.7399	7.1212	7.035	7.0986	7.0404	7.0952	7.1076	7.1414	7.0794
Oxoglutaric acid	5.9353	5.7889	5.9303	5.8062	5.8872	6.0765	5.8977	6.19	6.0234	5.8979	5.9237	5.8765	5.8048	5.8863	5.9713	5.9453	6.1332	5.981	5.7638	5.966	6.3153	6.0678	5.8023	5.7041	5.9037	5.8316	6.0284	5.9379	6.0003	5.8134	5.9469	5.9688	5.9848	5.9801	5.8402	5.8854	5.9811	5.7764	5.932	6.0128	6.0249	5.4112	5.1676	7.1712	5.7357	5.8561	7.0682	7.1518	5.333
Cortisol	5.5782	5.8978	5.7581	5.6947	5.4734	5.8967	5.8246	5.9074	5.7246	5.7402	5.6378	5.5693	5.6191	5.5309	5.557	5.7741	4.0654	5.5637	5.7664	5.7603	5.6594	5.6274	5.7524	5.4255	5.6898	5.6252	5.5933	5.3552	5.8841	5.6849	5.4434	5.6069	5.5226	5.462	5.6826	5.1133	5.6262	5.6323	5.6955	5.3044	5.6462	5.9113	5.7125	5.8466	5.859	5.7255	5.4472	5.8747	5.5671
1alpha-Hydroxyarbusculin A	5.3774	5.2689	5.3626	5.1422	5.1274	5.2233	5.37	5.2262	5.265	5.0858	5.1672	5.0801	5.124	5.1137	5.0832	5.2417	5.1976	5.4119	5.4109	5.0178	5.1456	5.39	5.2016	5.2512	5.0701	5.3899	5.4191	5.2585	5.1386	5.3128	5.245	5.2549	5.1314	5.317	5.2141	5.2039	5.205	5.1822	5.1282	5.1034	5.3487	5.2604	5.0734	5.0995	4.8241	5.0759	5.1389	5.041	5.1837
Withanolide A	4.0338	5.2221	3.9502	4.3604	4.3296	3.741	4.375	4.0448	3.0975	3.6587	3.9423	3.7237	4.5936	4.1502	4.033	4.1378	3.1269	3.5402	5.0203	3.5001	3.912	4.7243	3.881	3.8979	4.016	5.1369	4.3166	4.3268	4.4046	4.0808	4.5409	4.4511	3.1036	4.3612	3.3279	4.5798	3.354	3.1278	3.9578	4.3521	4.3951	5.2421	4.8029	5.6598	4.3836	5.1756	5.102	5.5256	5.1166
LysoPC(16:0)	7.3033	7.6151	7.7085	7.5989	7.5895	7.7107	7.6422	7.5576	7.6605	7.5521	7.6985	7.6597	7.6446	7.6349	7.6805	7.5218	7.6121	7.6139	7.708	7.7071	7.6299	7.5486	7.4385	7.6921	7.6566	7.5504	7.7005	7.6977	7.6036	7.7374	7.6167	7.7209	7.6627	7.6094	7.6289	7.6337	7.6457	7.7649	7.6029	7.5758	7.5332	7.3088	7.3507	7.1655	7.3398	7.2738	7.3412	7.2905	7.406
L-glycyl-L-hydroxyproline	5.3031	5.0422	5.2574	5.188	5.2183	5.3747	5.3011	5.2536	5.3978	5.567	5.3469	5.3066	5.2998	5.3614	5.3408	5.2806	5.2152	5.2777	5.0702	5.2861	5.1865	5.365	5.3121	5.2553	5.2635	5.3488	5.1995	5.1333	5.2093	5.2049	5.2705	5.105	5.286	5.2662	5.2546	5.3611	5.2919	5.2217	5.3108	5.2011	5.3057	5.5664	5.5587	5.4915	5.4803	5.3805	5.5611	5.6041	5.4687
Aspartyl-Glutamate	4.994	5.0124	5.0812	5.074	5.0895	4.8444	4.9949	5.0795	5.1383	4.8258	5.0863	4.9816	5.012	5.0322	4.9836	5.0676	5.0233	4.8861	5.3224	5.0319	5.0236	5.0444	5.1176	5.0803	5.098	5.1637	5.2781	5.1778	5.0606	4.9897	5.1453	5.0569	4.936	5.1387	4.9858	5.0516	5.1247	5.0516	4.9728	5.1582	4.882	4.4517	4.4853	5.5367	4.5465	5.4102	5.4496	5.5615	4.4793
N-[(3a,5b,7a)-3-hydroxy-24-oxo-7-(sulfooxy)cholan-24-yl]-Glycine	5.8976	4.8306	6.2497	6.24	6.203	6.1515	6.1022	5.4857	6.2011	6.0602	6.3381	6.1927	5.9279	5.4235	5.6036	5.994	6.5915	5.9882	6.0083	5.0099	6.7017	5.3678	6.3128	5.5789	5.7949	5.4912	6.1395	6.2719	5.3181	6.3467	6.3387	5.9166	6.2456	5.9309	6.0406	5.927	5.826	5.6573	5.9536	6.1582	6.2448	4.1093	4.6842	4.8979	5.0647	5.3943	4.6133	4.508	5.2209
Cynarasaponin E	2.8788	2.8946	3.8495	5.1966	3.8903	2.8868	4.3966	4.233	3.2374	2.7888	4.0598	3.0452	2.8979	2.8859	2.8668	3.2239	2.8678	3.3274	4.5127	4.6735	3.1313	2.8421	2.8874	2.8848	4.1864	3.8602	3.0944	2.8884	2.8686	3.8499	3.6481	3.0075	4.1301	2.9213	3.5302	2.854	4.526	2.8687	3.3745	3.7499	2.8611	4.6514	4.1167	5.7384	4.2194	4.6253	3.0207	5.2631	3.8046
L-2-Amino-3-methylenehexanoic acid	5.7797	5.6744	5.6454	5.6752	5.543	5.6453	5.6019	5.7362	5.6946	5.4724	5.658	5.613	5.5704	5.5865	5.6536	5.6845	5.6931	5.5591	5.4722	5.5458	5.7364	5.4912	5.686	5.6485	5.6381	5.5531	5.6457	5.6961	5.7347	5.5788	5.5928	5.7538	5.5296	5.574	5.6529	5.5338	5.6229	5.6572	5.6452	5.7427	5.6186	4.166	4.0144	3.8487	3.7737	4.0067	3.7882	5.6606	3.7872
4-Acetamido-2-aminobutanoic acid	3.7783	3.3681	3.2879	3.3499	3.5801	3.5432	3.0274	3.7698	3.5156	3.5914	3.6604	4.2682	3.5786	3.8606	5.2306	4.4252	3.9228	3.7187	4.022	3.7359	3.8862	3.5421	3.6155	3.6543	3.8208	4.1061	3.845	4.0819	4.1461	4.1791	4.2408	3.9226	3.6603	3.9455	3.701	5.5211	3.5151	3.4704	4.1189	3.8321	3.769	0.4327	0.4541	0.4595	0.4796	0.4302	0.443	3.3439	0.4503
Hydroxyphenyllactic acid	5.6893	5.6299	5.6736	5.6311	5.629	5.5694	5.5744	5.641	5.5961	5.3039	5.6449	5.5209	5.517	5.6761	5.6684	5.6697	5.5174	5.5161	5.5204	5.4987	5.6868	5.5306	5.6551	5.5409	5.5659	5.6752	5.626	5.7154	5.615	5.5631	5.6995	5.5942	5.4662	5.6305	5.7236	5.7026	5.596	5.5124	5.5547	5.9417	5.6247	5.5338	3.3806	5.3516	3.7708	5.4408	5.2951	5.6961	5.3858
1-Oleoylglycerophosphoinositol	4.3283	5.0006	4.5231	4.6654	4.6829	4.4694	4.7935	4.748	4.3292	3.9423	4.1304	4.4157	4.2524	4.3894	4.2221	4.8582	4.1337	4.4365	4.1244	4.4335	4.4703	3.6317	4.6515	4.2824	3.5505	4.1434	3.5598	4.4707	3.9871	4.0356	4.6961	4.1434	4.4965	4.3172	3.866	4.0985	3.6303	3.9073	4.3948	3.9985	4.0492	5.6198	5.281	5.4895	5.8397	5.485	5.2816	5.2622	5.4076
LysoPE(0:0/18:1(11Z))	3.1966	3.2124	3.8319	3.2258	3.8241	3.2046	3.9078	3.5867	3.225	3.1065	3.4235	3.1884	3.5023	3.2112	3.1846	3.6793	3.7683	3.1401	3.2267	3.1679	3.2336	3.1599	3.2052	3.6313	3.7106	3.6128	3.4221	3.2062	3.5802	3.4559	3.2251	3.2265	3.1622	3.1982	3.1965	3.1718	3.1374	3.1865	3.1599	3.4879	3.1788	5.7651	5.783	5.6912	5.7722	5.4815	5.5207	5.6373	5.762
L-Glutamine	4.5041	4.1679	4.4851	5.1963	5.3179	4.3958	4.8455	4.8445	5.153	4.9611	5.0245	5.0087	4.1907	4.2889	4.9134	5.1314	4.8849	4.8298	5.069	5.6037	5.0278	4.9207	5.0743	4.9141	4.9405	4.5914	5.0022	5.1944	4.9488	4.3335	5.0555	5.0144	4.8663	4.8975	4.2088	4.8207	4.7464	4.7568	4.581	5.2182	4.3802	3.4118	3.5588	2.5177	2.605	2.9805	2.4922	3.4185	3.6854
3-Methylxanthine	3.3581	3.6768	3.7268	3.8377	3.7007	3.2432	3.7628	3.7873	3.8488	3.543	3.6425	3.6438	3.6026	3.589	4.4929	3.7775	3.3943	3.6319	3.7618	3.6911	3.7437	3.5923	3.9076	3.5741	3.6318	3.7059	3.7431	3.8469	4.0196	3.7141	3.5853	3.645	3.6868	3.6742	3.7577	5.1051	3.7936	3.8877	2.9965	4.1032	3.3715	3.1588	3.1924	3.2007	3.231	3.1549	3.1751	3.7862	3.1864
N-Acetylornithine	4.6608	4.4681	4.4018	4.5162	4.711	4.9516	4.2411	4.0282	4.6052	4.5449	4.7502	4.7383	4.9165	5.0967	4.9458	5.4169	4.9961	4.9497	5.0543	4.8953	5.3743	4.4916	4.8521	5.0257	5.0881	5.3553	5.1126	5.1652	5.4589	4.7913	5.5187	5.2108	4.8923	5.2151	4.9973	4.9542	4.4999	4.8118	5.1679	4.9347	5.2025	2.2647	2.0639	2.0722	2.1023	2.0268	2.0468	3.5293	2.058
Atrolactic acid	5.4954	5.1148	5.3318	5.2087	5.2231	5.2318	5.1213	5.4482	5.304	5.3161	5.4048	5.2037	5.1653	5.2072	5.3807	5.1661	5.6336	5.1676	5.2561	5.3699	5.2631	5.1115	5.5061	5.2467	5.2607	5.2418	5.2467	5.6184	5.4038	5.1157	5.3552	5.1145	5.1831	5.2762	5.2347	5.3456	5.3428	5.2785	5.0104	5.7555	5.3867	4.4344	4.599	4.6092	4.4203	4.4993	4.4722	4.4567	4.1642
3,4,5-trihydroxy-6-{[(2E)-3-phenylprop-2-enoyl]oxy}oxane-2-carboxylic acid	4.7152	4.284	4.1565	3.0694	4.3924	4.2493	3.5601	4.2615	2.2697	3.5966	4.2368	3.8941	5.0424	4.5708	4.6764	4.0638	3.7298	4.5518	4.1439	3.9887	2.3468	3.8509	3.3166	4.4051	2.9811	2.637	4.0966	3.7451	2.6689	3.9235	4.0751	4.2746	4.042	2.3116	3.8265	4.5192	3.995	4.6359	2.2734	2.283	4.1066	2.4351	2.4686	2.4769	4.54	4.9486	2.4514	4.1616	4.9542
Myo-Inositol	6.1699	6.2386	6.1631	6.235	6.2416	6.2441	6.2075	6.2399	6.1551	6.2814	6.2254	6.1674	6.1701	6.2085	6.1719	6.333	6.2017	6.0037	6.216	6.3558	6.2174	6.0633	6.1389	6.1787	6.1624	6.1946	6.2369	6.1993	6.3612	6.2086	6.1603	6.2097	6.1144	6.0829	6.0865	6.0941	6.1115	6.1974	6.4244	6.1307	5.9592	5.7236	5.8453	5.8198	5.8783	5.6796	5.7284	5.7227	5.8396
3,4,5-trihydroxy-6-[4-(4-methyl-3-oxopent-1-en-1-yl)phenoxy]oxane-2-carboxylic acid	5.0573	4.0114	4.6078	4.6798	4.9697	4.8936	3.4425	3.1007	4.2238	5.122	5.1352	3.4769	4.9669	4.6554	4.8581	3.7736	4.4619	4.6127	5.3505	4.5493	4.5533	4.2815	4.6318	4.8454	4.735	4.3939	4.6912	4.5854	4.4055	4.1312	4.4795	4.3151	4.6589	4.5328	4.8807	4.5985	4.5408	4.6864	4.1715	4.1688	4.9386	4.5682	4.6874	4.6493	4.2599	4.6765	4.78	5.0687	4.9764
Phaseolic acid	4.3552	4.1685	4.6377	4.2197	4.4833	4.3744	4.4428	4.8603	4.6124	4.449	4.7625	4.4687	4.8634	4.668	4.9185	4.8586	4.72	4.5862	5.1108	4.5011	4.2948	4.6003	4.4514	4.7083	4.4969	4.7606	4.7564	4.7397	3.7324	4.5454	4.5494	4.5936	4.5293	4.3202	4.6047	4.7084	4.6943	4.832	4.6288	4.5596	4.0705	4.4386	4.0732	4.3929	5.0043	5.002	4.5161	4.8057	4.5747
Aldosterone	4.867	4.9009	4.8664	5.0571	4.8289	4.9246	4.9648	4.9165	4.679	4.7954	5.0342	4.9561	4.9523	4.9312	5.0125	4.7813	2.8981	4.7214	4.8036	4.9653	4.8384	4.7626	4.803	4.8587	4.9557	4.8109	4.7528	4.5699	4.6814	4.857	4.6306	4.7879	4.8494	4.5801	4.852	4.5978	4.9329	4.8291	4.8038	4.7427	4.8051	4.844	4.8171	4.8559	4.8302	4.7871	4.7743	4.872	4.7813
Yucalexin P15	4.9284	4.9409	4.9344	5.064	4.8847	5.0186	5.0606	5.0715	4.713	4.7821	5.0298	5.0383	4.8952	4.9511	4.9498	4.8647	3.8595	4.7586	4.9305	4.9774	4.8522	4.7494	4.8012	4.8537	4.9851	4.9039	4.8517	4.628	4.8755	4.883	4.6572	4.8018	4.8539	4.6318	4.8136	4.4948	4.8893	4.8135	4.7819	4.6907	4.8104	5.3401	5.1074	5.1099	5.3943	5.4652	5.0444	5.2988	5.169
5-Deoxydiplosporin	3.5636	3.4358	3.5695	3.2579	3.2915	3.5499	3.5774	3.7046	3.6583	3.0224	3.3394	2.9735	3.8119	3.1255	2.8529	2.6083	2.8367	3.4063	2.7586	3.0923	2.8244	4.2109	3.5587	4.0722	3.3808	3.4596	4.7872	3.1004	3.1204	3.3105	3.2142	3.6865	2.734	3.8233	3.1188	2.564	4.4002	2.6884	4.0019	3.1895	3.602	3.0628	2.8898	3.3272	3.7069	3.8391	3.254	3.4172	2.9056
Glycochenodeoxycholic acid 3-glucuronide	5.7485	5.3226	5.6942	6.2022	5.922	5.9187	6.4244	5.2019	5.9245	6.0937	6.2736	5.5873	5.7199	5.4071	5.2981	5.9416	6.4003	6.0891	5.6668	5.2019	5.972	6.663	5.2431	5.7642	5.6168	5.5516	5.5779	5.7504	5.5882	5.7289	5.84	5.9012	5.8916	5.9546	5.5158	6.1677	5.3794	4.8953	5.5779	5.6845	5.0486	5.6026	5.8689	6.2548	6.3633	6.4417	6.0454	6.154	6.0841
Mesobilirubinogen	4.5536	4.7383	5.3328	5.872	5.0348	5.0134	5.3557	5.3941	3.3576	5.3235	4.6826	4.7175	4.5891	4.3137	3.3861	4.2706	4.4482	3.3415	5.7443	4.4378	4.417	6.3018	3.4067	4.3534	4.2453	3.4039	4.9216	4.45	5.386	3.3978	3.4118	4.2768	4.4129	3.8226	4.5504	3.9806	4.3541	3.3879	4.4756	4.9003	4.2067	5.6783	5.2216	5.3269	5.5761	4.6207	5.4948	5.8109	5.8164
10-hydroxy-2E-decenoic acid	5.5018	5.588	5.5877	5.7807	5.83	5.3711	5.6509	5.9288	5.5273	5.5762	5.5284	5.3912	5.4834	5.5215	5.7003	5.5711	6.0541	5.4764	5.6478	5.7104	5.3235	5.5583	5.5335	5.4678	5.3523	5.5235	5.7434	6.2727	5.0973	5.2626	5.7805	5.3414	5.4373	5.8243	5.4156	5.5511	5.6398	5.9146	5.5419	5.939	5.6504	5.7013	5.6982	5.4753	5.4398	5.5519	5.5603	5.6304	5.6167
Traumatic Acid	4.7099	4.6978	4.7538	4.7298	5.0902	4.7432	4.7468	4.8605	4.5311	4.757	4.7627	4.7229	4.794	4.8455	5.0481	4.7281	4.714	4.6256	4.9122	4.7023	4.5772	4.693	4.5775	4.6927	4.7912	4.674	4.6102	4.8452	4.6385	4.7035	4.7178	4.5849	4.6563	4.7026	4.7073	4.9773	4.7263	4.8827	4.7098	4.7037	4.7056	4.8546	4.7859	4.7519	4.7382	4.891	4.9299	4.7908	4.794
Tetranor-12(R)-HETE	4.2417	4.263	4.317	4.2107	4.2795	4.2214	4.2724	4.2938	2.8585	4.4126	4.2846	4.2613	4.2315	4.2753	4.1954	4.2531	4.1868	4.1655	4.1662	4.2257	4.2122	4.1542	4.2586	4.2506	4.3707	4.1434	4.1964	4.1167	4.1272	4.2694	4.1442	4.2063	4.4259	4.1659	4.1962	4.2204	4.1201	4.2401	4.1172	4.1603	4.2972	4.1764	4.02	4.1297	3.0967	4.7474	4.0503	4.4121	4.286
3b-Hydroxy-6b-methoxy-7(11)-eremophilen-12,8a-olide	4.5552	4.5682	4.7926	4.4561	4.5536	4.7222	4.7779	5.0239	5.1466	4.9409	4.6246	4.6193	4.7432	4.6138	4.8319	4.8362	4.7345	4.6566	4.9169	4.6268	4.4993	4.7684	4.6058	4.4887	4.7603	4.9312	4.8063	4.7238	4.4383	4.5274	4.7311	4.5936	4.7266	4.59	4.494	4.6805	4.6991	4.6417	4.6668	4.5692	4.5833	5.0079	5.0493	5.3818	3.606	4.9428	4.9535	4.9416	5.0374
13-Hydroxy-9-methoxy-10-oxo-11-octadecenoic acid	4.4723	4.002	4.3255	4.4242	4.3082	4.0972	4.5606	4.8294	4.1254	4.0952	4.4573	4.4242	4.6039	4.4911	4.3767	4.649	4.4179	4.2212	4.5173	3.9851	3.9815	4.177	4.4115	4.3144	4.3969	4.6089	4.265	4.2035	3.8947	4.2646	4.4419	4.0682	4.6148	4.3322	4.1514	4.8902	4.3836	4.2034	4.4702	4.6183	4.4108	4.9153	4.8586	5.2991	4.7395	4.6034	4.8547	4.9445	4.9378
Corchorifatty acid F	4.8254	4.7946	4.7992	4.8157	4.757	4.706	4.9582	5.0777	4.7622	4.7515	4.8146	4.7789	4.9167	4.9986	4.9005	5.0132	4.7662	4.6617	4.7782	4.6547	4.7329	4.5887	4.9088	4.7888	4.751	4.8163	4.7247	4.7798	4.6687	4.7906	4.9454	4.7481	4.9395	4.9414	4.6397	4.9303	4.7846	4.7395	4.8456	4.8495	4.8457	5.1583	5.0742	5.3272	4.8022	5.0001	4.9906	5.0164	5.0504
Trans-EKODE-(E)-Ib	5.6979	5.6456	5.8519	5.6784	5.6108	5.656	5.8499	6.2291	5.9329	5.5793	5.7762	5.7536	5.7733	5.7025	5.6179	5.9156	5.9271	5.5986	5.9194	5.524	5.649	5.4523	5.6199	5.7007	5.4714	5.8243	5.8414	5.7956	5.4164	5.6866	5.8557	5.8123	5.8972	5.8249	5.5718	5.7726	5.8261	6.0704	5.9535	5.7138	5.7805	6.0063	5.8809	6.1873	5.9292	6.0588	5.9144	5.909	6.1912
LysoPC(20:5(5Z,8Z,11Z,14Z,17Z))	5.3552	5.9672	5.8234	5.6993	5.6185	6.0742	5.7261	6.1915	6.106	5.6765	5.6487	5.658	5.8427	5.914	6.1254	5.896	5.4969	5.4957	5.6891	6.0212	5.6619	5.4792	5.4236	5.6274	5.682	5.6012	5.6197	5.7269	5.691	5.7532	5.643	5.7151	5.7863	5.4394	5.8275	5.6044	5.8193	5.7755	5.5345	5.288	5.2985	5.9071	5.6933	5.7764	6.0587	6.3174	5.3625	5.8026	6.4297
9,12,13-TriHOME	5.9108	6.0531	6.1363	5.7665	6.0722	5.9643	6.1096	6.1275	5.98	5.6823	5.9315	5.8061	5.6587	5.7941	5.6711	6.0909	6.2019	5.9885	5.9858	5.7392	6.0963	5.8401	5.844	5.8942	5.6482	5.8294	5.9404	5.8478	5.7371	6.0079	5.9672	6.0579	5.9858	6.0999	5.8087	6.1641	5.8806	5.7745	6.0672	5.96	6.3736	6.2214	5.8405	6.2717	5.9509	6.0132	6.0324	5.8946	6.1739
(2S,4R)-p-Mentha-1(7),5-dien-2-ol	5.615	5.3472	5.5279	5.5481	5.6818	5.2619	5.616	5.6911	5.0289	5.1948	5.5039	5.509	5.5469	5.6595	5.4359	5.5728	5.268	5.49	5.5813	5.1193	5.3946	5.3814	5.7597	5.3936	5.5641	5.7635	5.391	5.3982	5.382	5.5424	5.679	5.5251	5.5994	5.8029	5.5161	5.5706	5.2875	5.2948	5.5082	5.4785	5.7473	5.8143	5.649	6.0756	5.5839	5.8127	5.6988	5.8084	5.8439
LysoPE(18:1(11Z)/0:0)	5.9333	6.5054	6.6362	6.3702	6.3616	6.4467	6.5334	6.4572	6.4501	6.3527	6.4537	6.3848	6.3004	6.4135	6.3561	6.3619	6.4218	6.3448	6.5624	6.4298	6.2534	6.3727	6.2828	6.4122	6.4998	6.4303	6.4081	6.3024	6.3748	6.5367	6.3551	6.1972	6.2996	6.4011	6.3238	6.2315	6.5118	6.3762	6.359	6.2448	6.2433	6.6332	6.6726	6.5978	6.6939	6.4241	6.5256	6.5442	6.6863
Momordol	5.978	5.9017	5.8028	6.0759	6.05	5.8069	5.9523	6.0507	5.3441	5.6229	5.91	5.9283	6.0706	6.0902	5.7543	6.0023	5.6617	5.8124	5.8253	5.62	5.8845	5.7666	6.1176	5.7748	5.9201	6.0318	5.8798	5.7808	5.7745	5.9654	6.1643	5.8773	5.9622	6.0727	5.8995	5.9521	5.7085	5.8289	6.0438	5.9294	5.9879	6.3104	6.2132	6.5615	6.1877	6.2958	6.1672	6.2224	6.2217
LysoPC(18:2(9Z,12Z))	6.8152	7.2184	7.4985	7.0216	7.2712	7.1912	7.4026	7.2729	7.4477	7.2111	7.3908	7.314	7.4272	7.3829	7.3418	7.3904	7.3508	7.2558	7.4163	7.2165	7.0825	6.9907	6.9939	7.382	7.2741	7.1827	7.2745	7.2263	7.0525	7.3574	7.2254	7.2212	7.3164	7.2382	7.2673	7.3137	7.3245	7.443	7.1679	7.287	7.0875	7.2861	7.2841	7.1916	7.1172	7.1918	7.2553	7.2282	7.1944
3a,7a,12b-Trihydroxy-5b-cholanoic acid	5.6969	5.5543	5.5505	5.894	5.9398	5.516	5.8038	5.8656	5.2974	5.655	5.7536	5.7544	5.9071	5.8488	5.5628	5.7207	5.5421	5.751	5.7733	5.366	5.6081	5.5042	5.9258	5.5914	5.8123	5.8521	5.7709	5.651	5.6456	5.7639	5.9357	5.7335	5.7331	5.8714	5.7554	5.8008	5.5215	5.6176	5.7703	5.7388	5.8586	6.0722	5.9236	6.2766	5.8621	6.1024	5.8995	6.0204	6.0488
9,11-methane-epoxy PGF1alpha	5.4061	5.0907	5.3552	5.3538	5.3202	5.007	5.481	5.5925	5.3291	4.8273	5.3743	5.5216	5.5443	5.5677	5.4724	5.6014	5.2483	5.2092	5.277	5.0673	5.0634	5.1769	5.3697	5.3545	5.3009	5.4402	5.2769	5.2614	4.953	5.3215	5.4206	5.2856	5.4758	5.5347	5.2782	5.3416	5.3064	5.3635	5.3765	5.2584	5.368	5.5933	5.6907	5.9654	5.3773	5.704	5.676	5.5604	5.6324
5-(14-Nonadecenyl)-1,3-benzenediol	5.8642	5.7615	5.7385	6.039	5.9823	5.7535	5.8879	6.0632	5.363	5.6066	5.8154	5.746	5.9544	5.966	5.716	5.893	5.6434	5.8069	5.8977	5.4891	5.8648	5.7617	6.1048	5.7554	5.7702	6.0826	5.8809	5.775	5.7438	5.8075	5.9882	5.8584	5.7853	5.9745	5.8274	5.88	5.6513	5.7546	5.895	5.7792	5.94	5.9916	5.9427	6.2493	5.9537	6.022	5.9177	5.931	5.9262
Phytocassane B	5.3439	5.3406	5.3872	5.0543	5.2971	5.27	5.454	5.4858	5.3261	5.1094	5.2763	5.2268	5.0822	5.3334	5.1014	5.6045	5.4945	5.324	5.4488	4.9217	5.3011	5.1633	5.2382	5.2335	4.9784	5.4626	5.3184	5.1435	5.2889	5.3191	5.2998	5.4392	5.3871	5.4619	5.1299	5.4432	5.2667	5.0416	5.4043	5.2884	5.6122	5.6656	5.4118	5.7185	5.5102	5.6537	5.6045	5.6227	5.5737
Dolicholide	5.2898	5.2757	5.0518	5.4032	5.2709	4.9111	5.2175	5.383	4.567	4.8118	5.2339	5.3209	5.3454	5.4443	4.8855	5.2925	4.8924	5.0961	5.096	4.831	5.051	5.206	5.4356	5.0812	5.0934	5.2929	5.1466	5.0197	5.1964	5.2372	5.4016	5.2469	5.2682	5.3721	5.1729	5.2604	4.8482	5.0906	5.4063	5.2366	5.1521	5.8214	5.7508	6.0704	5.6763	5.7849	5.7269	5.8386	5.6844
Lactapiperanol C	4.97	5.0137	5.0428	4.8976	4.9809	4.9306	5.2312	5.2528	5.0522	4.8376	5.0656	5.0381	5.0097	5.032	5.0804	5.0764	5.0506	4.9145	5.0434	4.8829	4.8959	4.886	4.9802	4.9597	5.0147	5.1389	5.0623	5.045	4.8353	4.9576	5.0339	4.9542	5.0891	4.9752	4.8361	5.1208	5.0265	4.9641	5.037	4.9839	5.0386	5.3205	5.2565	5.4196	4.2527	5.317	5.2578	5.2613	5.3366
Dihydro-5-(2-octenyl)-2(3H)-furanone	5.6215	5.687	5.5891	5.6742	5.6271	5.6535	5.7666	5.6367	5.465	5.4912	5.6838	5.6407	5.6197	5.6437	5.5994	5.5715	5.6007	5.5235	5.7038	5.727	5.636	5.524	5.6381	5.8077	5.7089	5.7933	5.6795	5.5837	5.7156	5.6643	5.5502	5.6294	5.6122	5.5744	5.5816	5.6047	5.635	5.6719	5.6245	5.637	5.5857	5.3958	5.4143	5.3954	4.0378	5.3293	5.5351	5.3676	5.4816
Daphniphylline	5.8336	6.4062	6.6647	6.4379	6.5303	6.5726	6.5476	6.4725	6.5532	6.4696	6.6143	6.5603	6.6982	6.735	6.744	6.4499	6.5727	6.5153	6.7259	6.6692	6.4521	6.3184	6.4517	6.6099	6.6797	6.496	6.4987	6.5353	6.4688	6.5714	6.5607	6.4967	6.5982	6.5397	6.569	6.5014	6.6508	6.7967	6.5313	6.5566	6.3849	6.2902	6.4071	6.2089	6.3757	6.2604	6.2676	6.3674	6.2028
C75	5.4997	5.6446	5.5065	5.4354	5.4382	5.5209	5.5307	5.7052	5.5516	5.3934	5.5092	5.4485	5.5137	5.4205	5.487	5.5234	5.5208	5.6073	5.6021	5.427	5.5595	5.6536	5.522	5.473	5.5309	5.7334	5.5729	5.6025	5.3685	5.4909	5.5497	5.6382	5.5	5.6048	5.536	5.4916	5.4647	5.4865	5.5627	5.4894	5.8042	5.5844	5.5844	5.5952	5.4398	5.5054	5.5905	5.4981	5.4416
Allantoin	4.358	4.1498	4.1747	4.1877	4.4682	4.3735	4.1065	3.2108	4.0809	3.0948	4.4809	4.2309	4.8458	4.5833	4.5498	4.7331	4.3915	4.2987	4.7388	4.4067	4.9132	4.3364	4.8196	4.7861	4.6347	4.9041	4.9114	4.7389	4.445	4.6891	5.0506	4.9138	4.4569	4.9879	4.8984	4.8141	3.7226	4.6653	4.32	4.6168	4.933	3.4081	4.2533	3.3524	4.1086	3.7578	3.9219	3.5827	3.8492
Citrulline	4.2512	4.6107	5.0425	4.8211	4.5865	4.2101	4.9424	4.5375	4.8634	4.4772	4.8785	4.8042	4.8732	4.7828	4.8123	4.9273	4.8838	4.6521	4.7521	4.7293	4.9035	4.4539	4.9439	4.7766	4.7865	4.9302	4.9864	5.1086	4.4043	4.8823	4.834	4.9681	4.7439	4.919	4.9496	5.0977	4.7588	4.9656	4.515	5.1135	4.792	5.4001	5.6454	5.6089	5.4798	5.3098	5.3695	5.4451	5.4509
Arabinonic acid	4.8182	5.1611	4.747	5.2927	4.7831	4.8314	4.4323	5.08	5.0362	4.955	4.8778	4.7474	5.0436	4.8484	4.8926	4.7457	4.7715	4.434	4.9208	4.6896	4.6819	5.124	4.8649	4.6602	4.6838	4.9208	5.0256	4.801	4.728	5.0025	4.9891	4.8898	4.757	4.9483	4.9626	4.706	4.9596	5.1125	4.8943	4.7413	4.7405	5.2351	5.5226	5.2241	5.7093	5.3092	5.2529	5.5396	5.3433
Alpha-D-Galacturonic acid	3.1022	3.8458	3.1263	4.2444	2.8218	3.8506	3.4431	4.0245	3.3844	3.351	3.6006	2.8254	3.5986	2.8407	3.5301	3.2835	3.8274	2.9413	3.9915	3.627	2.8706	3.2793	3.1869	2.8396	2.9909	3.6064	2.9297	3.4455	3.2844	3.5042	2.8474	3.6583	2.7993	3.5474	2.8335	3.3204	2.7744	3.0954	3.3148	3.5623	3.7367	4.2172	4.7025	4.3528	4.8365	4.6624	4.1513	4.5192	4.594
Gamma-Glutamylaspartic acid	4.1704	4.8552	4.9599	4.1871	4.7902	5.3509	5.2083	5.1917	5.3477	5.6161	4.4905	4.938	4.6616	4.6269	4.5357	4.6829	4.7749	4.7467	4.3247	4.7388	4.103	4.6716	4.754	4.3578	4.5591	4.7772	4.6057	4.245	4.4537	4.729	4.7079	4.2166	4.9008	4.6371	4.6722	4.9994	4.7506	4.7967	4.6803	4.7878	4.6719	4.8818	4.988	4.9981	4.9178	4.8656	4.9072	4.9105	4.966
Methionyl-Glutamate	4.9225	5.0476	4.9789	5.0088	4.9393	5.2108	4.9237	4.9919	4.9331	4.0419	5.0475	5.0402	5.0613	5.002	4.9951	5.0329	5.1119	5.0742	4.9394	5.0067	5.0608	5.0691	5.0616	5.0999	5.1262	5.0391	5.0424	5.0057	4.9984	5.1242	5.0101	5.0183	5.0219	5.1032	5.0999	4.9865	4.8729	5.0061	4.9095	5.0264	4.9713	5.4876	5.6058	5.5481	5.8657	5.4471	6.0279	5.8374	6.0158
L-Aspartic Acid	4.9108	4.8133	4.9068	4.7906	4.9805	5.1812	5.0477	5.0021	5.1415	5.2713	5.0113	5.1199	5.0108	5.0971	4.9512	5.192	5.1025	5.0388	5.0437	4.9001	5.0959	4.9512	4.9538	5.0676	5.1064	5.2395	5.1014	5.0194	5.1563	5.0297	5.1673	5.0603	4.8922	5.1536	4.9947	5.0435	4.8932	4.975	5.0799	4.9759	5.006	4.0416	4.3137	4.1621	4.0986	3.9879	4.1137	4.0784	4.1893
Aspartyl-Threonine	5.5293	6.0561	5.9716	5.4455	5.9209	6.1673	6.1192	6.0646	6.2037	6.3502	5.5881	5.8893	5.511	5.6018	5.5429	5.6043	5.8853	5.938	5.5537	5.6801	5.5565	5.7197	5.7	5.6282	5.8683	5.6767	5.5925	5.796	5.8528	5.8235	5.8483	5.7438	5.7553	5.6254	5.7919	5.9914	5.8669	5.7832	5.8602	5.8245	5.7073	6.0503	5.9406	6.0126	5.9586	5.9869	6.022	6.1125	6.008
Ascorbic acid-2-sulfate	3.8286	4.5052	4.7021	4.6108	4.1882	3.8651	4.2995	4.6766	4.4402	4.4289	4.4348	4.5143	4.5035	4.047	4.7211	4.8596	4.6428	3.13	4.6959	3.5729	3.2235	4.5142	4.5144	3.9607	4.1444	4.6665	4.0179	3.8771	4.7672	4.451	3.7996	4.7575	4.1027	4.4341	4.5625	5.1799	4.3213	4.5508	4.6301	3.853	4.1583	5.316	6.0843	5.8126	5.8054	5.6443	5.762	5.9033	5.7502
Caftaric acid	4.0191	4.0858	3.9386	5.4086	3.8692	3.6398	3.7686	3.7365	3.8623	4.1731	4.0697	3.9477	3.8139	3.9397	3.6332	4.199	3.9778	4.2135	2.9287	3.9247	4.0383	3.9692	3.8263	3.7852	3.9127	4.0067	3.7409	3.7065	3.8887	3.7946	3.9233	3.9368	3.722	3.5932	3.7924	4.1915	4.3289	4.2425	4.3466	4.022	4.1508	6.3123	6.2607	6.4638	6.4465	6.4606	6.5015	6.4642	6.5069
N-acetylaspartate	4.6132	4.4259	4.5593	4.3514	4.6127	4.933	4.5825	4.5159	4.851	5.2816	4.8655	4.3668	4.8597	4.3708	4.4586	4.4192	4.5604	4.6548	4.4287	4.5401	4.5893	4.8477	4.4881	4.5909	4.6045	4.5956	4.4721	4.4733	4.4537	4.583	4.6375	4.4921	4.1387	4.4617	4.726	4.5564	4.6197	4.5156	4.608	4.3182	4.6736	4.3302	4.3988	4.81	4.2153	4.2991	4.4644	4.4572	4.2906
Pi-Methylimidazoleacetic acid	4.1581	3.2025	3.5803	3.6097	4.3736	4.279	3.5547	2.8517	3.7633	4.3304	4.3946	4.4302	4.1878	4.6916	4.4216	4.8618	4.3137	4.274	4.6204	4.3635	4.6787	3.6557	4.3161	4.5544	4.5297	4.8604	4.7944	4.5383	4.8088	4.1586	5.0327	4.4419	4.2749	4.8318	4.2043	4.4242	3.9214	3.699	4.3096	4.2153	4.0651	2.9274	3.7898	3.6139	2.9995	2.9234	2.9436	3.104	3.5747
1,2-Dihydroxy-3-keto-5-methylthiopentene	2.9326	3.2848	2.9221	3.1241	3.3084	3.7494	2.9546	3.4557	2.983	2.8425	2.9452	2.9243	2.9517	2.9397	2.9206	2.946	3.1875	2.8761	4.0718	3.877	2.9696	2.8959	3.9905	3.3426	2.9362	3.6837	3.2711	3.3885	2.9223	4.1431	3.5278	3.8889	4.4159	3.814	3.8784	3.9585	3.4983	4.2488	3.9508	4.0288	4.272	3.5971	3.3486	3.1	4.0235	3.5284	3.0745	4.1034	3.9066
3-Deoxyarabinohexonic acid	4.2023	4.0798	3.7553	4.489	3.8489	4.8883	4.0262	4.9017	4.4987	4.773	3.3229	3.5149	3.1435	4.2748	4.7855	4.0545	4.6013	4.6737	3.8534	4.8978	4.0526	4.0399	4.7778	4.2417	4.4003	4.6431	4.4948	4.6316	4.0178	4.3707	4.9207	4.5306	5.208	4.8842	4.8137	4.7803	4.5857	4.3905	4.7338	4.7889	4.6883	3.0459	2.6407	2.649	2.6793	3.1412	3.5432	3.5828	3.8525
3,4,5-trihydroxy-6-[(8-methoxy-4-oxo-2-phenyl-3,4-dihydro-2H-1-benzopyran-7-yl)oxy]oxane-2-carboxylic acid	5.3967	5.3322	5.3942	5.4149	5.5914	5.0337	5.4999	5.6431	5.6007	5.3415	5.2445	5.2803	5.2772	5.4328	5.5417	5.3354	5.183	5.4394	5.3459	5.3438	4.8252	5.2942	5.3212	5.2093	5.298	5.4477	5.46	5.3493	5.3117	5.1363	5.3708	5.2128	5.2455	5.4111	5.3106	5.4292	5.3652	5.2307	5.1639	5.4572	5.2986	4.1504	3.0387	3.047	3.9132	3.492	3.0214	4.2872	3.0327
Silymonin	5.2764	5.3087	5.4191	5.3223	5.2425	5.4274	5.4481	5.4898	5.3118	5.3518	5.4383	5.3088	5.3126	5.3002	5.3019	5.3353	5.5585	5.5458	5.2226	5.2874	5.6766	5.6916	5.0817	5.4172	5.3156	5.2824	5.3544	5.4033	4.858	5.4512	5.346	5.2764	5.2897	5.3686	5.3762	5.253	5.4093	5.217	5.5274	5.3324	5.5922	3.1863	3.2064	3.2147	3.2451	3.1689	3.1891	3.1642	3.2005
Gamma-delta-Dioxovaleric acid	5.8291	5.8187	5.9067	5.8833	5.8727	6.008	5.9061	6.0716	5.8996	5.808	5.9554	5.8787	5.8779	5.9062	5.8774	5.9586	6.1039	5.9937	5.8544	5.9636	6.1971	6.014	5.829	5.7028	5.9232	5.8066	5.9955	5.9938	5.891	5.9133	5.9196	5.9706	5.9186	5.9413	5.7698	5.8574	5.9456	5.8494	5.9951	5.9595	5.998	4.9069	5.08	5.0002	5.3027	5.0067	4.8559	5.0408	4.9393
N-Acetyl-L-alanine	5.3147	5.3381	5.311	5.3357	5.2952	5.2919	5.3057	5.3349	5.3847	5.2412	5.3528	5.3151	5.3722	5.4292	5.3471	5.3837	5.3778	5.2447	5.4484	5.4595	5.4011	5.3105	5.3823	5.3618	5.3383	5.3915	5.4331	5.3643	5.3561	5.3281	5.411	5.3676	5.2713	5.3933	5.3034	5.3667	5.338	5.3478	5.3167	5.4144	5.2832	4.7651	4.635	4.666	5.0005	4.694	4.8323	4.7743	4.625
Pseudouridine	5.102	5.2829	5.3905	5.6047	5.4616	5.394	5.4357	5.6578	5.375	5.6036	5.2969	5.4644	5.4914	5.4436	5.4809	5.6249	5.2848	5.2459	5.4066	5.6341	5.3677	5.0373	5.4987	5.5494	5.4531	5.5844	5.5121	5.4585	5.528	5.4829	5.5163	5.5895	5.4879	5.4125	5.6038	5.2741	5.4781	5.5075	5.6502	5.3698	5.4536	3.7211	3.7546	4.2242	4.2307	4.1353	4.0839	4.5109	3.7487
6-{[3-(3,7-dihydroxy-5-methoxy-2,2-dimethyl-3,4-dihydro-2H-1-benzopyran-6-yl)-4-oxo-4H-chromen-7-yl]oxy}-3,4,5-trihydroxyoxane-2-carboxylic acid	5.2557	4.973	5.2926	4.9313	5.1573	5.4881	5.3408	5.2743	5.4919	5.8625	5.3283	5.2532	5.1866	5.178	5.3687	5.3055	5.3437	5.4748	4.7791	5.1882	5.03	5.4902	5.1701	5.156	5.3221	5.3873	5.0575	5.0237	5.1405	5.2867	5.3006	4.9611	5.3197	5.1443	5.3333	5.3692	5.4041	4.9411	5.3959	5.2189	5.2435	4.8748	4.9083	4.9166	4.947	4.8708	4.8911	4.8661	4.9024
L-beta-aspartyl-L-threonine	4.4935	4.8138	4.7372	4.3948	4.7021	4.9696	4.9602	4.8577	4.9548	5.1524	4.4825	4.6633	4.5194	4.5009	4.4366	4.5745	4.6468	4.6691	4.3956	4.4859	4.3967	4.6181	4.5486	4.49	4.6313	4.5423	4.4667	4.5247	4.6376	4.6705	4.6488	4.5465	4.5577	4.4888	4.6737	4.783	4.6602	4.6301	4.7598	4.6162	4.4653	2.4369	2.5935	2.3534	2.5381	0.7167	2.9656	3.0315	1.2862
6-Hydroxy-1H-indole-3-acetamide	3.1053	2.8132	2.5804	3.953	3.2998	3.3833	2.3355	2.3393	2.406	3.8989	3.859	2.8406	3.8513	3.9116	3.622	3.5127	3.4215	3.2701	3.4679	3.244	2.3524	2.6022	2.3709	3.6093	3.7072	3.4585	3.2361	2.3231	2.6921	3.3421	3.6191	2.3433	3.1026	2.7338	3.3976	3.9849	3.173	3.2548	3.351	3.1474	3.4045	3.1968	2.4722	2.4805	2.5107	3.8702	3.4725	4.3612	2.4662
Tyramine-O-sulfate	2.2325	3.1274	2.1687	4.6107	4.2887	2.2431	2.2928	2.2858	4.665	3.6144	4.9827	2.8385	2.4197	2.8047	2.7686	2.7058	2.5797	0.9522	2.1698	4.5013	2.2141	2.0862	4.3928	4.3884	2.6581	4.2732	3.9216	3.1197	2.807	1.7723	2.8401	2.4513	4.4426	3.0647	2.2265	4.3982	3.156	5.2011	2.5985	3.9467	4.9288	1.1763	1.1486	1.1564	1.1847	1.1139	1.1326	1.1096	1.1431
Prolyl-Glutamine	3.0787	2.8997	4.0017	3.9953	3.6884	3.5249	3.9102	4.193	4.3887	4.0412	3.4042	3.3614	3.8866	3.8033	4.0999	3.9607	4.1417	3.8147	4.0317	3.8164	3.7474	2.8066	4.0311	3.5565	3.6742	4.201	4.0943	4.1564	3.2424	3.4266	3.8132	2.7305	3.7789	3.5874	3.8823	5.0227	3.8323	4.4682	3.8632	4.6276	3.3378	0.9251	0.9548	0.9622	0.9893	0.9216	0.9395	0.9175	0.9495
Xi-5-Acetyltetrahydro-2(3H)-furanone	3.4056	3.495	3.4667	3.5763	3.4902	3.551	3.5435	3.523	3.5152	3.4261	3.4423	3.5755	3.4386	3.4368	3.5222	3.5384	3.5363	3.4759	3.4596	3.5323	3.5227	3.4956	3.5317	3.5504	3.577	3.4156	3.4676	3.5126	3.4987	3.5613	3.5153	3.519	3.4745	3.4026	3.4984	4.1528	3.4451	3.5421	3.3646	3.45	3.4858	3.2181	2.4065	3.9314	2.0631	2.073	3.5451	2.6521	2.0189
3-Methoxytyrosine	4.506	4.5387	4.5159	4.4598	4.3606	4.4923	4.5124	4.5543	4.5422	4.2535	4.4562	4.5161	4.4179	4.438	4.5259	4.5862	4.4823	4.3746	4.2773	4.3588	4.5427	4.3672	4.5479	4.4801	4.4461	4.3391	4.3998	4.4766	4.4947	4.3981	4.3272	4.5695	4.3202	4.3687	4.4925	4.3776	4.4549	4.5092	4.2711	4.5183	4.6215	1.098	1.129	1.1367	1.1649	1.0944	1.113	1.0901	1.1235
Diphenol glucuronide	0.0496	2.6902	2.1628	2.8375	4.0927	3.0711	1.4019	2.7527	1.0788	0.1302	0.051	2.4458	2.2772	0.2201	1.7334	1.3945	2.2737	2.8408	3.4424	2.9185	2.5831	0.0458	1.1896	1.593	3.499	0.0502	3.3128	2.6366	2.4115	0.4056	0.0511	2.4481	2.7965	1.8018	0.0496	5.3017	0.0436	1.399	0.0458	2.6658	2.4119	0.0651	0.0699	0.0712	0.0759	0.0645	0.0674	0.0639	0.069
Pyrogallol-1-O-sulphate	5.5321	5.1461	4.2437	4.5373	6.6396	3.9861	3.932	4.3856	4.6305	4.5229	4.5056	4.0213	4.1151	4.3122	5.0252	6.0891	6.5595	3.2746	5.0407	5.7911	3.235	2.9857	4.5118	4.8477	4.6647	3.0474	5.7853	3.9297	4.4471	5.8497	3.8273	3.2895	4.3606	4.722	4.2372	6.7854	4.5151	5.3618	4.131	4.6566	4.335	3.1946	2.4469	3.3797	3.8971	3.1921	2.6238	4.4958	3.34
P-Synephrine	3.8498	3.8371	3.6649	3.7113	4.0744	4.2475	3.5291	2.7077	3.8605	3.979	4.1715	4.2485	4.3627	4.5843	4.3364	4.8612	4.4315	4.1459	4.5048	4.1002	4.731	4.0508	4.2822	4.4088	4.4626	4.773	4.4171	4.4112	4.6881	4.1787	4.9013	4.4646	4.1441	4.6851	4.3983	4.2544	3.7754	4.1855	4.5242	4.3771	4.2843	2.8074	2.8409	2.8492	2.8796	2.8035	2.8237	2.7988	2.835
2,4-Dihydroxyacetophenone 5-sulfate	3.1268	3.0022	3.347	4.2152	3.9106	3.0868	3.6933	3.7283	4.3268	3.9456	4.5014	3.4923	3.5998	3.4508	4.1154	4.0737	3.9284	3.621	4.1862	4.2122	3.2508	3.4411	4.2028	4.0945	3.6905	4.1309	4.2504	3.8871	3.9463	3.2755	3.8465	3.8287	4.0553	3.9775	2.66	4.2854	3.7766	4.7313	4.5525	4.1554	4.53	2.3596	2.393	2.4013	2.7036	3.6243	2.3758	2.351	2.3871
N-Formylmethionine	5.0652	4.9868	4.9766	4.9569	5.1725	5.1782	4.8506	4.8291	5.0467	5.0962	5.2834	5.1899	5.3209	5.4111	5.2387	5.5398	5.5106	5.1708	5.3339	5.147	5.4068	5.1309	5.2867	5.2605	5.3163	5.3888	5.2936	5.2396	5.3185	5.1562	5.4843	5.3283	5.0468	5.3299	5.278	5.262	4.8899	5.0458	5.1949	5.1349	5.1808	3.6383	3.5146	3.5959	3.1255	3.3838	3.4283	4.5656	2.76
Salicyluric acid	2.6586	2.8453	3.5111	3.0182	4.299	3.5566	3.3098	4.2896	4.1993	4.7202	3.8335	4.2219	3.2825	3.8013	3.7954	4.0671	3.8252	3.4413	4.5389	4.6976	4.0462	2.5558	4.2756	4.3543	4.2574	2.5772	4.4079	4.8052	3.9626	3.9353	4.6813	2.9818	3.9365	3.7967	3.4339	4.826	4.12	2.5613	4.1215	3.9243	2.5537	2.6969	2.7303	2.7387	2.769	2.6929	2.7131	3.6952	2.7244
2-{[3-methyl-3-(4-methylpent-3-en-1-yl)oxiran-2-yl]methyl}benzene-1,3,5-triol	4.4971	4.0899	4.9041	3.756	2.607	3.3871	4.8446	4.7783	5.2758	3.5001	4.5976	4.7494	4.6342	4.6624	4.8387	4.7924	4.1998	4.7626	5.0026	4.2967	4.3828	4.0636	4.7019	4.8744	3.719	4.9232	4.8111	4.5835	4.2305	4.6365	4.6353	4.6393	4.3086	4.531	4.3139	3.8844	4.6676	4.6671	4.9289	3.9534	4.0075	2.7442	2.7777	2.786	2.8164	2.7403	3.0816	4.5172	2.7718
Citric acid	4.6196	4.5954	4.5742	4.6901	4.4767	4.5269	4.6694	4.6737	4.5587	4.4899	4.7898	4.7146	4.5796	4.622	4.5901	4.6225	4.6267	4.6594	4.6769	3.9042	4.8175	4.6486	4.5606	4.6853	4.6468	4.6248	4.6592	4.7119	4.4274	4.6672	4.6383	4.6731	4.4833	4.6265	4.6484	4.4544	4.4352	4.5708	4.4714	4.4637	4.5357	3.6278	3.4202	3.7909	2.605	3.2988	3.2897	4.0147	2.3829
Hydroxyphenylacetylglycine	5.3217	5.2083	5.179	5.2366	5.5177	5.5485	4.9192	4.6584	5.2155	5.5481	5.5224	5.4804	5.7026	5.6677	5.5827	5.8306	5.5302	5.3824	5.7232	5.3059	5.8972	5.3858	5.6497	5.6007	5.71	5.8418	5.6282	5.6146	5.7855	5.4744	5.9349	5.7217	5.4092	5.758	5.7019	5.6192	5.1478	5.4609	5.6157	5.551	5.6188	3.9404	3.9608	3.8324	3.5803	3.6469	3.8904	4.6769	4.0252
3-hydroxy-3-(3-hydroxyphenyl)propanoic acid-O-sulphate	2.3583	1.391	3.0158	1.4039	3.3379	1.3836	2.6141	4.798	4.7772	4.6864	3.7344	3.7457	4.0445	3.8117	4.369	3.5457	3.3333	2.6148	4.3637	4.8112	1.4114	1.3407	3.7682	3.9169	3.985	3.4995	4.9143	3.9803	1.3661	2.6824	3.5813	1.4045	1.343	3.3122	4.0778	3.8257	4.186	4.6058	4.3918	3.6733	3.7039	1.497	1.5295	1.5376	1.5671	1.4932	1.5128	1.4886	3.3841
Fructose 1-phosphate	4.6364	3.457	4.7092	5.1691	5.3222	4.3467	4.9461	5.0205	5.3788	5.1363	5.3668	5.2263	4.8984	4.8235	5.2071	5.1764	4.6889	5.0606	5.149	5.4675	4.996	4.8137	5.2244	4.9717	5.175	4.3915	5.1927	5.3443	5.2246	4.8714	5.2209	4.7888	5.2424	5.0156	3.9573	5.3044	4.5881	3.4311	4.641	5.1033	4.8	3.5669	3.6004	3.6087	3.6391	4.7433	3.5832	4.9882	4.5621
Phenyl glucuronide	2.347	2.9079	3.6694	3.2427	4.1736	2.9489	3.4317	4.0273	4.0867	3.0566	2.3595	2.3388	4.2055	4.059	3.0222	3.5377	3.0158	3.7075	2.3769	5.3478	3.0175	4.3388	3.0642	3.7129	3.6984	3.3704	4.2681	3.9531	3.2252	3.289	3.3562	2.8672	3.9279	2.3486	3.5402	3.6286	4.0079	2.3369	4.0151	4.02	2.9942	2.4722	2.5057	2.514	2.5442	3.6429	2.4885	4.9366	2.4997
Gamma-Glutamyltyrosine	3.9659	3.153	3.8209	4.7314	4.8506	3.806	4.3336	4.2897	4.5865	4.4316	4.4784	4.4911	3.2397	3.4346	4.317	4.6188	4.3373	4.2368	4.4555	5.0749	4.4911	4.3159	4.4695	4.3491	4.3344	3.8742	4.3865	4.6409	4.3871	2.9834	4.4227	4.4397	4.23	4.3108	3.0683	4.2427	4.1526	4.1558	3.8928	4.7074	3.3518	3.1093	3.1428	3.1511	3.1815	3.1054	3.1256	3.1006	3.1548
O-methoxycatechol-O-sulphate	1.3477	1.3628	1.3377	1.3756	3.2	1.3554	1.3688	2.8145	1.3092	3.3011	1.3598	1.3398	1.366	1.3545	1.3363	1.3605	1.3371	1.2939	1.3765	1.3203	1.3831	1.431	1.356	1.3535	3.8275	1.3533	1.36	1.3569	1.3379	1.3475	1.3609	1.3763	1.3149	1.3493	4.0609	5.452	1.2913	1.338	1.3127	1.3219	1.3307	3.2034	3.731	4.2347	3.6911	3.3634	5.6355	3.1812	2.9411
Shikimic acid	3.9429	3.7137	3.7202	3.6492	4.1587	4.2954	3.6599	3.6832	3.8815	3.8311	4.1628	3.7403	4.6352	3.7745	3.9295	3.7426	3.8	3.8429	3.9591	3.9295	4.8214	3.8473	4.5126	4.2603	4.006	4.0854	4.3365	4.2404	3.7766	3.9693	4.4611	4.4692	3.8042	4.0895	4.5451	4.6138	3.6255	4.1988	3.9821	3.7641	4.7507	2.7046	2.738	2.7464	2.7767	2.7006	2.7208	2.6959	2.7321
Gentisic acid	5.051	4.9021	5.0644	5.2005	5.2191	5.1834	5.2779	5.5639	5.5648	5.3967	5.3173	5.6118	5.4547	5.45	5.4679	5.2621	5.2145	4.9868	5.3503	5.1724	5.0625	4.8675	5.1334	5.235	5.4386	5.3984	5.4888	5.3835	4.8944	5.1119	5.3781	5.3169	5.2422	5.3196	5.3894	5.7626	5.3636	5.4383	5.2318	5.1336	5.0932	3.8001	4.4425	2.5919	5.2761	3.8521	3.935	2.5037	4.1225
2-[3-(sulfooxy)phenyl]acetic acid	4.2627	3.5356	3.6048	4.2746	1.8297	1.8493	4.1206	3.4545	5.0188	5.433	3.665	4.8738	4.2803	1.8484	4.5768	5.4179	2.321	1.7857	4.705	3.6812	1.8779	1.8052	3.3278	3.1392	2.5734	1.8471	3.47	4.5915	3.5286	2.3802	3.6514	1.8708	1.8075	4.7672	1.8413	3.2114	4.5884	4.0496	1.8052	2.7017	1.8239	4.7402	3.9109	3.9807	2.0371	3.56	4.0524	2.4812	1.9929
2-Methylindoline	4.6878	4.1041	4.1586	4.1195	4.5039	4.6148	3.8222	3.5783	4.3136	4.4736	4.6177	4.5765	4.7385	4.9017	4.6528	5.2692	4.9967	4.6467	4.853	4.5553	5.1389	4.4286	4.6972	4.869	4.8673	5.1743	4.9481	4.8995	5.293	4.5754	5.3694	4.996	4.635	5.115	4.7475	4.6028	4.1859	4.4659	4.9512	4.7026	4.7439	3.4925	3.5261	3.5344	3.5648	3.4886	3.5088	3.4839	3.5201
Xi-2,3-Dihydro-3,5-dihydroxy-6-methyl-4H-pyran-4-one	4.528	4.8303	4.8986	4.1397	5.4855	4.0358	4.3975	4.5807	4.5976	4.6999	5.178	5.0431	5.0651	5.2187	5.433	4.1572	5.2898	4.569	5.0577	4.4822	4.4824	4.3436	4.4034	4.6666	3.7941	3.7024	4.5169	4.8552	4.4712	5.0484	4.3935	4.1941	3.7376	4.6574	4.175	5.0696	4.2466	4.0869	4.6693	5.0591	3.8358	2.5135	2.1055	2.3022	2.1439	2.1721	2.1116	4.861	2.1794
2-(2,3,6-trihydroxy-4-methoxyphenyl)propanoic acid	6.2929	6.3382	6.2814	6.3055	6.2518	6.2902	6.3171	6.284	6.265	6.2307	6.3159	6.301	6.3142	6.3008	6.3573	6.2781	6.2849	6.2434	6.2865	6.3248	6.334	6.3088	6.3363	6.3096	6.2717	6.2677	6.2877	6.2783	6.2646	6.2963	6.2668	6.3025	6.2746	6.2896	6.2668	6.2511	6.256	6.3095	6.2386	6.2726	6.2625	6.0031	6.3369	5.9307	6.2963	6.2733	5.9571	6.3101	6.2517
2-benzyloctanal	4.476	3.8876	4.21	4.3792	4.0325	4.495	3.9562	4.5693	4.1782	5.0943	4.4445	3.5716	3.738	3.9235	4.227	3.622	3.7132	3.9662	4.6541	3.8652	2.8836	3.9477	3.4059	3.7491	3.8031	3.7074	3.7567	3.7597	4.0719	3.5109	3.6419	2.6747	4.1673	3.9073	3.9974	3.4219	4.0084	3.8207	3.2089	3.7718	4.1736	4.0398	3.5843	3.8014	3.5141	4.1982	3.7236	4.5565	4.4033
Dehydrocyanaropicrin	5.4533	4.9388	5.2176	5.375	5.1007	5.5537	5.0326	5.5854	5.2522	6.0768	5.3852	4.3498	4.8339	4.6309	5.183	4.045	4.5943	4.9867	5.3117	4.805	4.2855	4.9286	4.5182	4.7699	4.7309	4.5575	4.7179	4.7492	4.8251	4.6362	4.3945	4.1823	5.1342	4.8009	4.9363	4.5352	4.9954	4.9174	4.3793	4.8541	5.1208	4.6179	4.3292	4.5126	4.623	4.9401	4.6045	5.0704	5.1578
Nicotine glucuronide	4.7104	4.011	4.0821	3.8632	4.2883	4.1322	2.4071	3.6823	3.4553	4.7082	4.3949	4.6412	4.1806	4.6541	4.5454	5.1051	4.3519	4.1359	4.6131	3.9855	4.2589	4.3715	4.0759	4.3587	4.217	4.6621	4.5933	4.2989	4.744	4.4401	4.7495	4.1254	4.7802	4.5685	4.3223	4.3227	4.1321	4.1128	4.5583	4.2095	4.512	2.5105	2.5439	2.5522	2.5825	2.5066	2.5267	3.9928	2.538
N-Acetyl-L-phenylalanine	4.6937	4.3225	4.3867	4.3826	4.5505	4.5914	4.1222	4.1688	4.4928	4.598	4.5497	4.4239	4.6523	4.6217	4.5816	4.917	4.7127	4.5356	4.6885	4.495	4.9176	4.4883	4.7572	4.6544	4.6084	4.8031	4.715	4.726	4.8808	4.4763	4.9944	4.8225	4.573	4.8294	4.6773	4.7188	4.2903	4.5144	4.7227	4.6657	4.751	2.1694	2.7572	2.211	2.2412	2.7793	2.3842	2.4009	2.1968
Genipic acid	3.157	5.6985	5.7199	5.6638	5.6664	5.5154	5.2879	5.3111	5.3871	5.2445	5.6795	3.5089	3.7101	3.5689	6.0871	5.9201	3.3843	3.4006	3.4979	3.6781	3.9762	3.303	3.7138	3.485	3.513	3.6289	3.7138	5.3822	5.3518	5.3228	5.4095	5.3279	3.4337	3.6663	3.6265	3.6637	2.7749	3.0772	3.6064	3.0479	3.6714	2.2604	2.1329	2.47	2.1714	2.2696	2.1158	2.5936	2.127
P-Anisic acid	4.4352	4.4788	4.4255	4.4746	4.4354	4.447	4.4482	4.4513	4.4033	4.3585	4.4763	4.4631	4.4612	4.4568	4.4471	4.4652	4.4691	4.4014	4.4779	4.4693	4.5014	4.4446	4.4697	4.4798	4.4764	4.4537	4.4778	4.4789	4.4705	4.475	4.45	4.4893	4.4461	4.491	4.4587	4.4252	4.4278	4.4567	4.4245	4.4618	4.4399	3.9287	3.9574	3.772	3.4002	3.6895	3.8507	3.7998	3.4636
({5-[(2-{4-[3-(2,4-dihydroxyphenyl)-3-oxoprop-1-en-1-yl]phenoxy}-4,5-dihydroxy-6-(hydroxymethyl)oxan-3-yl)oxy]-3,4-dihydroxyoxolan-3-yl}methoxy)sulfonic acid	4.7676	5.7352	4.8669	5.6237	5.1795	5.2198	3.1914	5.8411	5.4591	4.8634	5.0739	5.1663	5.7327	5.7354	5.1888	4.3836	5.1216	4.5064	4.8006	3.9699	3.984	5.4569	3.881	4.0323	4.8223	3.1752	5.0285	4.8423	4.8504	4.9962	4.5857	4.1583	3.6706	5.0297	4.4249	4.3275	4.0497	4.2361	5.2151	4.5107	5.6529	3.295	3.3286	3.3369	6.197	6.0705	3.3113	5.5557	4.0374
Tyramine glucuronide	4.4187	3.9794	4.6663	2.2843	4.3961	4.9054	3.6103	4.3906	4.2225	2.7432	4.2176	4.0078	5.2665	4.5084	4.7743	4.6855	3.6623	4.5928	4.1781	3.9925	3.8101	4.5911	2.8607	4.345	2.4904	3.6719	4.3443	4.5037	2.9287	4.6231	4.428	4.4475	4.6482	3.7107	4.7768	4.8805	4.2907	4.6711	0.6136	3.2748	4.2995	0.7417	0.7694	0.7763	4.6729	4.5449	0.7551	3.5325	4.6443
4,7(11)-Guaiadien-8-one	5.0284	4.4	4.5947	5.0178	4.7526	4.913	3.4965	4.7087	3.9452	5.0284	5.0854	4.3519	4.7006	4.8096	4.8938	3.8693	4.7066	4.576	5.7222	4.6714	4.5352	4.6573	4.7623	4.7769	4.8883	4.3535	4.6092	4.821	4.5592	4.458	4.3024	4.4129	4.681	4.5928	4.9925	4.3133	4.6849	4.7313	3.8621	4.3381	4.7519	4.365	4.2869	4.0353	4.4534	4.93	4.1509	5.239	5.0987
{5-[(E)-2-{3,5-dihydroxy-4-[(1E)-3-hydroxy-3-methylbut-1-en-1-yl]phenyl}ethenyl]-2-hydroxyphenyl}oxidanesulfonic acid	4.6261	5.7667	5.6634	6.3321	5.5393	5.1692	4.1478	5.8229	5.8842	5.2611	5.8288	5.989	5.9996	5.8006	5.9254	5.5476	5.6061	5.1642	5.593	4.6961	3.1614	5.6305	5.2181	4.4008	4.9531	2.6431	5.3902	5.1239	5.0689	5.4223	4.6857	4.5135	3.6128	5.3418	4.6334	4.212	5.182	4.6168	5.8764	5.2165	5.8475	2.8619	4.7041	4.4926	5.294	5.1302	3.7999	5.1658	3.6378
4-ethylphenylsulfate	3.8461	2.2124	3.795	5.1325	6.1006	2.2047	5.3933	5.0156	4.5222	4.7746	3.9289	5.9264	5.2172	2.8016	4.9381	3.7831	4.6807	5.7515	3.2078	5.0558	4.0441	2.1602	6.142	2.2027	6.0727	3.6344	3.8505	5.7018	3.4704	4.5489	5.6821	5.7205	5.4719	4.9332	5.5777	4.889	4.1774	2.3504	4.4118	5.6549	2.1791	4.2647	3.417	4.0685	3.3216	5.0301	5.8945	3.9716	5.6265
Porson	5.4982	5.558	5.5715	5.4003	5.488	5.7635	5.4851	6.1813	5.4988	5.2766	5.5727	5.7777	5.5796	5.496	5.331	5.3883	5.3826	5.7344	5.672	5.635	6.0455	5.1674	5.2631	5.1997	5.5289	5.8761	6.083	5.571	5.6457	5.2082	5.6045	5.2125	5.2089	5.1547	5.0055	5.242	5.4172	5.2099	5.2717	5.0442	5.4704	4.1767	5.0715	3.749	6.3643	5.783	4.6211	5.9457	5.8632
2-Isopropyl-3-oxosuccinate	4.0949	3.7494	3.8273	3.8093	4.2132	4.312	3.812	3.6283	3.9491	4.0236	4.2657	3.7479	4.7036	4.0359	4.0952	3.9379	4.0241	4.0553	4.2622	4.02	4.6345	3.9403	4.4552	4.3578	4.1419	4.3097	4.366	4.2523	4.0082	4.11	4.6189	4.3496	4.062	4.3592	4.4964	4.537	3.7336	4.2347	4.1833	3.9278	4.734	2.2046	2.1331	2.1414	2.1715	2.0959	2.1588	2.1238	2.1272
3,4,5-trihydroxy-6-{[1-(4-methoxyphenyl)-3-oxopentan-2-yl]oxy}oxane-2-carboxylic acid	5.444	4.54	5.0885	5.1286	5.3483	5.2855	3.9082	3.9199	4.5001	5.4629	5.5235	4.0464	5.3158	5.0986	5.2701	4.3227	4.9963	5.0428	5.7323	4.9858	5.0486	4.8029	5.1127	5.2679	5.1359	4.9896	5.129	5.1071	4.9679	4.6404	5.0179	4.7561	5.1353	5.0469	5.2804	5.0312	4.9761	5.0954	4.7302	4.5495	5.3689	4.7706	5.0102	3.9904	4.7827	3.9446	5.0523	4.5926	5.1866
4-Hydroxycinnamyl aldehyde	2.6486	2.6807	2.7675	5.8387	3.0738	2.8548	2.4216	1.2308	2.7901	2.8152	2.6682	2.6436	2.8265	2.9163	2.6161	2.7386	2.6384	2.5653	2.51	2.2324	2.9199	2.2843	2.7768	2.8953	2.0642	2.4321	2.8581	2.6162	2.9044	2.9173	2.9094	2.1085	2.704	2.7299	2.7357	2.2634	2.4965	2.3789	2.3974	2.7316	1.1899	1.3254	2.7049	1.3654	1.3945	2.1046	2.1358	2.0945	2.0866
Melanostatin	5.582	4.7622	5.2632	5.2723	5.5068	5.3974	4.1856	4.1533	4.723	5.5578	5.6788	4.4196	5.4791	5.2399	5.4282	4.6188	5.2116	5.249	5.8218	5.1636	5.2718	5.0419	5.2732	5.444	5.2802	5.1758	5.3616	5.2942	5.1331	4.9521	5.278	5.0552	5.2524	5.2369	5.4938	5.2237	5.184	5.3304	5.1413	4.8283	5.6508	3.2657	2.9531	2.9614	3.6379	4.7314	3.6019	3.8198	3.7404
{4-[1-oxo-1-(2,4,6-trihydroxyphenyl)propan-2-yl]phenyl}oxidanesulfonic acid	2.5228	2.5385	2.5123	4.0572	4.4978	2.5308	5.9176	4.5508	4.5752	2.4329	2.5353	5.5296	4.5652	2.5298	4.8881	2.5361	2.5553	4.9646	2.5528	5.3141	2.5597	2.4861	4.9163	2.5288	5.5537	2.5286	2.5356	4.8039	2.5125	4.3288	4.6613	3.7861	4.2081	4.0969	4.1817	4.0272	4.2849	2.5127	4.6215	5.7038	2.505	4.7822	2.6816	4.0264	2.7203	4.9692	4.25	5.6	4.8558
3,4,5-trihydroxy-6-{[5-(4-methoxyphenyl)-3-oxopentan-2-yl]oxy}oxane-2-carboxylic acid	5.633	4.8525	5.3125	5.2972	5.5468	5.4442	4.3004	4.1686	4.8055	5.6112	5.7384	4.5301	5.538	5.3002	5.4534	4.7208	5.2908	5.2931	5.8995	5.2053	5.3567	5.0763	5.3178	5.5188	5.3697	5.232	5.3931	5.3238	5.2226	4.9859	5.3474	5.1477	5.3197	5.3097	5.519	5.2948	5.205	5.3639	5.1991	4.9285	5.6915	2.659	2.6924	4.9316	5.0699	4.8528	2.6752	4.6961	2.6865
Cortolone-3-glucuronide	6.3976	5.9564	5.8308	5.9193	5.851	5.9556	5.6725	5.9505	6.0961	5.8228	5.8159	5.6359	5.7388	5.9196	5.9335	5.7364	5.0099	5.7321	6.0329	5.8304	5.824	5.4894	5.8212	5.7722	5.5321	6.1082	6.0844	5.9669	5.6216	5.568	5.9572	5.8834	5.7238	5.4107	5.6917	5.6788	5.7546	5.7312	5.8028	5.8073	5.9038	5.9388	5.9095	5.654	6.0543	5.9961	5.8791	6.3311	6.2563
Ramipril Diketopiperazine	3.5801	2.7482	2.7457	3.7387	3.48	5.2311	0.2631	4.6515	4.0209	4.0669	0.2588	4.1982	2.8051	0.4286	0.7559	2.6331	3.2032	2.9988	4.2773	4.1609	4.5321	3.3901	0.2571	3.4834	3.6972	3.603	4.3662	4.4053	0.2487	0.2531	3.9663	5.4215	0.2384	3.771	1.2867	2.9758	0.228	3.2828	2.8041	1.5703	3.0003	3.3461	2.6785	3.3798	4.7703	3.8949	2.8428	3.673	4.1569
3,4,5-trihydroxy-6-{3-hydroxy-5-[(E)-2-(4-hydroxyphenyl)ethenyl]-2-[(1E)-3-methylbuta-1,3-dien-1-yl]phenoxy}oxane-2-carboxylic acid	4.9194	4.0413	4.6892	4.8493	4.9857	4.9873	4.1072	4.7075	4.5656	5.1026	5.0435	4.9082	4.4677	4.7602	4.948	4.3148	4.796	4.9948	5.1943	4.768	4.6927	4.3189	4.3889	4.5585	4.6341	4.7678	4.9458	4.6864	4.6572	3.9642	4.4631	4.0372	4.5966	4.3307	4.4101	4.3611	4.4401	4.3279	3.8562	4.1999	4.5715	4.6895	4.5454	4.4533	5.1718	4.8739	5.0008	5.098	4.9784
Deoxycytidine	3.1192	3.1806	3.8733	4.1644	3.8285	3.7384	3.909	4.5405	4.6668	4.0406	3.4894	3.5308	3.7792	3.9012	3.99	3.8075	3.5854	3.3903	4.8494	4.4674	3.7273	2.6229	3.5403	3.1841	3.46	3.7805	4.2165	2.6691	4.9139	3.1629	4.3757	3.6308	3.7372	3.1996	2.673	4.3545	3.6888	3.8561	4.0761	3.5621	2.6418	4.1847	3.099	3.6887	5.2303	3.7838	3.6419	4.6503	5.0476
3,4,5-trihydroxy-6-{[4-(7-methoxy-2-oxo-2H-chromen-6-yl)butan-2-yl]oxy}oxane-2-carboxylic acid	4.0415	4.0695	4.0369	4.1973	4.0956	4.004	5.2129	4.0184	4.0706	3.8636	4.0955	4.0614	4.2041	4.0745	4.1342	4.136	4.2288	3.9971	3.9924	4.096	4.162	4.1764	4.0522	4.0838	3.9401	3.9651	4.038	4.0197	3.9285	4.1213	3.8324	3.8669	3.8086	3.9378	3.9387	3.9578	3.9765	4.0085	3.8798	3.865	3.8598	3.4292	3.5283	3.222	2.912	2.8359	3.6521	3.4406	3.6117
8-(2-{[(2E)-3-(2,4-dihydroxyphenyl)prop-2-enoyl]oxy}propan-2-yl)-2-oxo-2H,8H,9H-furo[2,3-h]chromen-9-yl 3-methylbut-2-enoate	4.4576	4.5494	4.3296	4.2488	3.6013	4.2648	3.1955	4.5981	3.9886	4.2224	4.1281	3.9107	3.64	4.0653	3.8125	4.1286	4.2873	4.2638	4.5171	3.5319	4.4446	4.0701	3.6517	3.9707	3.4679	3.8867	4.2866	4.1146	4.1116	4.0203	3.9363	3.4298	4.0001	3.9565	3.0543	3.1652	3.3178	3.0443	4.0593	3.2187	3.759	3.5424	3.9483	4.2956	5.0895	4.3866	3.886	4.3988	4.3563
Taurochenodeoxycholate-7-sulfate	4.0123	3.8883	4.0578	4.6812	4.9113	4.4511	4.2487	4.4954	4.1965	3.9276	4.557	4.334	3.758	3.6141	1.7686	3.9058	5.0104	4.6635	4.9238	4.4375	4.9697	4.7177	4.288	4.8922	3.7601	4.3925	4.6592	4.2024	4.7246	3.9086	4.4348	4.4942	4.169	4.0411	3.2309	4.0248	4.0212	3.1274	4.3034	4.2691	4.3778	4.7527	4.826	4.614	5.3396	4.9586	5.0403	4.7986	4.7892
1,2,10-Trihydroxydihydro-trans-linalyl oxide 7-O-beta-D-glucopyranoside	5.2196	4.9066	4.9678	4.7262	4.9103	4.9052	4.7087	5.0812	4.448	4.8742	4.7058	4.919	4.6358	4.7045	4.7745	4.8383	4.7226	4.919	5.002	4.7067	4.8315	4.0863	4.7583	4.8342	4.5101	5.0073	5.2191	4.8588	4.7606	4.5635	4.6859	4.7316	4.6466	4.7987	4.7222	4.7266	4.794	4.2109	4.6236	4.6194	4.6725	5.0079	5.0121	4.9955	5.5917	5.1206	5.0184	5.3023	5.2945
2-Hydroxy-2,6,6-trimethylcyclohexanone	4.8677	5.0589	4.8925	4.9056	4.9207	4.8912	4.9033	4.8706	4.8074	5.1613	4.8753	4.8739	4.8282	4.9086	4.8925	4.9554	4.8898	4.9657	4.9561	4.9157	4.977	5.1892	4.8955	4.8511	4.9381	4.9117	4.969	4.8906	4.881	4.8987	4.8626	4.9425	4.8271	4.9894	4.8647	4.9212	4.8799	4.9359	4.9505	4.9556	5.1605	4.8374	4.6612	4.8989	4.8427	4.6722	4.7807	4.6927	4.6587
4-Vinylphenol sulfate	0.6167	4.7541	0.6087	2.6992	2.8855	2.5612	3.632	0.6364	0.5863	2.4523	0.6262	0.6104	5.3568	0.622	2.876	3.9476	2.5395	0.5744	4.0101	0.595	3.9502	3.7801	0.6232	0.6212	5.094	2.6799	0.6264	2.8708	0.6089	0.6165	3.5851	3.9092	0.5908	3.3363	0.6165	4.7761	3.6246	0.609	3.2611	2.504	0.6032	3.7993	2.9868	2.7692	1.1844	3.1255	4.0603	3.028	3.138
2,2'-(3-methylcyclohexane-1,1-diyl)diacetic acid	4.9485	5.0029	5.0751	4.6952	4.7898	4.9435	4.8462	4.8438	4.9764	4.8537	4.7853	4.5705	4.6139	4.8475	4.793	4.9269	4.7003	5.2729	4.9661	4.7319	4.9444	5.5269	4.9262	4.8286	4.7368	5.1473	5.0386	4.9703	4.7837	4.7359	4.8682	5.0241	4.8559	4.98	4.9681	4.7576	4.8434	4.9098	4.9064	4.7615	5.3638	5.0306	4.6835	4.8877	4.9957	4.9375	5.053	4.8176	4.8865
Epoxyeremopetasinorol	3.8619	4.4003	4.0412	3.7481	3.6162	3.9781	3.7075	4.1982	3.9898	3.9727	3.486	3.3786	3.204	3.4132	3.6044	3.5962	3.8842	4.3005	4.1624	3.6902	4.2056	4.7898	3.7629	3.6012	3.4143	4.3765	4.1527	4.2868	3.4982	3.5572	3.848	4.1214	3.5784	4.2081	3.7501	3.7638	3.7513	3.7266	4.4459	4.0725	4.8523	4.4561	3.8664	4.4465	4.5615	4.1854	4.1311	4.0746	4.1587
2,2,6,6-Tetramethyl-4-piperidinone	3.6472	3.6558	4.4038	3.98	4.0154	3.3788	4.1629	4.1729	4.7048	3.8838	3.7449	3.9491	4.3027	4.1632	4.4742	4.3446	4.358	3.9823	4.3079	3.8276	3.3988	3.9621	4.0066	3.9794	3.861	4.1616	4.0296	4.2029	3.3581	3.6142	3.936	3.8653	4.1466	4.0427	3.9737	4.1725	4.2181	4.1867	4.0989	4.0575	3.2802	4.505	4.4656	4.2838	3.4408	4.5346	4.3088	3.5216	4.1515
Pantoyllactone glucoside	5.1798	4.0874	4.3311	4.9403	4.6894	4.4274	3.2348	4.0235	3.1723	5.4595	5.0947	4.8632	4.3127	5.1389	4.9924	4.885	5.1017	4.5184	5.6615	4.2571	3.9003	4.2664	3.2214	4.6694	4.8307	4.8058	4.5713	4.1935	5.133	4.0398	4.7202	3.4193	4.8745	4.7322	4.4486	3.7384	4.558	4.0957	4.515	3.9828	4.5272	5.4666	4.8937	5.324	5.1944	5.5599	5.2816	5.5079	5.4814
Riesling acetal	3.9982	4.4003	4.0797	4.2673	4.1736	4.1834	4.1933	4.2497	4.0684	4.0842	3.7034	3.6493	3.3949	3.5519	3.5475	4.1805	4.2844	4.5165	4.1856	4.4208	4.2851	5.054	4.098	3.8154	3.5307	4.3314	3.93	4.8158	3.6935	3.9042	3.8625	4.1121	3.9052	4.3771	4.0763	4.0167	3.9687	3.8671	4.4476	4.2541	5.0659	4.5384	4.1668	4.4188	4.3617	4.2668	4.401	4.2821	4.5839
2'',4'',6''-Triacetylglycitin	4.2647	4.2579	3.946	4.4412	4.2381	4.232	4.1619	4.1843	3.485	4.3166	4.1461	4.1943	4.287	4.0143	4.2709	4.2964	4.2113	4.0738	4.0972	4.2029	4.1574	4.3631	4.2417	4.1885	4.3251	4.2108	4.2492	4.0611	3.917	4.379	4.1698	4.1806	3.9862	4.3996	4.3537	4.0272	4.2058	4.1024	4.279	4.2257	4.2255	5.1103	5.2269	5.1159	5.1204	4.9918	5.1342	5.0118	5.1419
(R)-2-Hydroxycaprylic acid	4.3718	4.5644	4.7412	4.6119	4.6919	4.3422	4.6804	4.8328	4.8551	4.4253	4.465	4.4379	4.5567	4.3823	4.8324	4.6766	5.2091	4.5284	4.6508	4.3925	4.2148	4.4252	4.4924	4.4593	4.379	4.528	4.6141	4.7482	4.4369	4.383	4.5875	4.3327	4.4159	4.5524	4.4029	4.4538	4.5321	4.6097	4.3977	4.7149	4.313	4.8701	4.7483	4.6039	4.2693	4.7975	4.697	5.0255	4.4198
Arginyl-Histidine	4.8723	5.0425	4.9065	4.9877	4.8801	4.9328	4.8844	4.8975	4.7682	4.8911	4.9597	4.9785	4.9204	4.9725	4.9374	4.9238	4.9663	4.8799	4.8678	4.9878	4.9583	4.8272	4.9056	4.8889	4.9823	4.965	4.8926	4.9481	4.8836	4.892	4.8796	4.9176	4.8825	4.8611	4.8636	4.8274	4.9065	4.9678	4.7914	4.9257	4.7859	5.4925	5.6703	5.5428	5.5677	5.4743	5.5951	5.4462	5.5726
(S)-Oleuropeic acid	4.6087	4.5789	4.8032	4.8602	4.8995	4.4885	4.5992	5.2412	5.0498	4.8091	4.6922	4.6071	4.9709	4.7519	5.1935	4.621	5.1942	4.593	4.8499	4.5984	4.3859	4.5787	4.5711	4.6088	4.5401	4.6987	5.0848	5.2162	4.0646	4.4162	4.9012	4.3975	4.7442	4.7307	4.554	4.6926	4.8051	5.0978	4.6229	4.9142	4.7588	4.8795	5.1039	5.001	5.0005	5.042	5.0271	5.1599	4.9562
5-Heptyltetrahydro-2-oxo-3-furancarboxylic acid	3.7752	4.0669	3.979	3.6075	3.4929	2.8605	3.4197	3.8831	3.2062	3.4856	3.655	3.5968	3.7475	3.5973	3.5426	3.8416	4.03	3.9398	4.069	2.8939	3.6729	3.9261	3.7619	3.7238	3.1996	3.7382	3.6298	3.9759	2.9837	3.7059	3.6066	3.7198	3.5525	3.816	3.4584	3.0917	3.4802	3.6523	3.9194	3.5434	4.3341	3.8102	4.0774	4.0021	4.1105	3.8093	4.0919	3.6132	3.7197
3,8-Dihydroxy-1-methylanthraquinone-2-carboxylic acid	2.623	2.3255	2.3841	1.779	2.372	1.6808	0.3353	2.4883	1.5073	1.6238	0.3302	1.9754	2.7486	2.0098	1.9314	1.6317	0.3178	1.8505	2.4783	1.6288	0.9763	2.2307	2.6062	0.3267	0.3254	0.3266	1.8943	2.0272	0.3182	2.5456	1.8785	1.7556	1.993	1.0293	1.538	2.6245	1.4021	2.2599	1.9343	0.3096	1.7498	3.4626	2.1728	1.4926	5.5077	2.6379	2.4999	1.6885	0.4108
Deoxyartemsinin	5.6245	5.4066	5.5056	5.5336	5.4159	5.6008	4.8184	5.4452	5.194	5.7759	5.5921	5.4809	5.2509	5.3566	5.3537	5.1409	5.6647	5.4636	6.0556	5.3322	5.4026	5.5658	5.3525	5.4722	5.6772	5.3892	5.3104	5.651	5.492	5.1997	5.3064	5.2762	5.3604	5.3747	5.5621	5.0108	5.26	5.2575	4.9833	5.1191	5.1852	5.6686	5.5946	5.6709	5.3355	5.5711	5.5546	5.8959	5.6346
(Z)-3-Methyl-4-decenoic acid	4.8161	5.0234	4.8008	4.7715	5.5944	4.9453	4.9884	4.9318	5.1265	5.2974	4.7855	4.7834	4.7642	4.7983	4.8606	5.4876	4.8984	4.9927	4.946	4.8959	4.8829	5.2949	4.8533	4.7761	4.997	5.0209	4.937	4.9619	4.778	4.9079	4.9061	4.9844	4.8099	4.9645	4.9577	4.8346	4.8625	4.8416	4.9286	4.8979	5.0133	5.1535	4.9985	4.989	4.8499	4.839	5.2025	4.9939	5.0958
(2-hydroxy-2-{9-hydroxy-7-oxo-2H,3H,7H-furo[3,2-g]chromen-2-yl}propoxy)sulfonic acid	4.8732	4.7716	5.0718	4.3742	4.9726	5.1046	4.6768	5.1737	4.9191	4.6097	4.8101	4.7283	5.5254	5.038	5.3918	5.1519	4.3733	5.2169	4.7055	4.8753	4.3658	4.9141	4.3469	4.8374	4.0107	4.292	5.0091	5.044	4.4603	4.9688	4.9103	4.958	5.1628	4.3952	5.0917	5.2077	5.0825	5.2117	4.128	4.4294	4.9495	3.9908	4.6626	3.9057	4.9988	5.1486	3.6568	3.9749	5.0443
L-Hexahydro-3-imino-1,2,4-oxadiazepine-3-carboxylic acid	4.904	3.9653	4.3511	4.4403	4.4604	4.6797	3.5972	3.6646	3.7568	5.0216	4.8037	4.2315	4.3581	4.3978	4.3751	4.0428	4.6692	4.3506	5.0014	4.1565	4.2786	4.3901	4.096	4.4178	4.3346	4.1037	4.2068	4.483	4.5607	4.0645	3.9467	3.8721	4.5185	4.2014	4.548	4.0717	4.2989	4.0899	3.8511	3.5726	4.3473	4.4811	4.3592	4.5515	4.1788	4.3011	4.4923	4.6013	4.1078
2-Carboxy-4-dodecanolide	5.0847	5.2339	5.0638	4.9785	4.9834	5.0162	5.0687	5.1408	4.9137	4.9515	5.0431	4.9152	4.9486	5.0296	5.1043	5.195	4.9979	5.1312	5.1161	4.988	4.9544	5.2542	5.0379	4.9982	5.0021	5.2073	5.0948	5.1599	4.9503	5.0019	5.0635	5.1641	5.0039	5.0862	5.1232	4.9783	5.0753	5.0318	5.1605	5.1264	5.1225	5.2032	5.0858	5.1421	4.9564	5.0188	5.2459	5.1196	4.9457
3,4-Methyleneazelaic acid	5.3589	5.4133	5.3047	5.3605	5.3257	5.3574	5.3596	5.3124	5.2738	5.2691	5.3861	5.3599	5.3609	5.3449	5.3065	5.3532	5.3746	5.2783	5.3632	5.3331	5.4047	5.3072	5.3514	5.3771	5.3811	5.3795	5.3079	5.3888	5.3719	5.3851	5.3263	5.3849	5.3354	5.3766	5.3377	5.3079	5.3387	5.408	5.3098	5.3406	5.3123	5.8541	5.9438	5.8562	5.8437	5.8006	5.888	5.8386	5.8326
Physalin L	5.3747	4.4869	4.8634	5.1548	5.0219	4.7538	3.7433	4.6537	3.7425	5.3413	5.1614	4.7026	4.7683	4.9954	5.1187	4.737	4.8214	4.6535	5.4639	4.533	3.8659	4.4973	4.4244	4.8954	4.91	4.7417	4.7924	4.4488	4.938	4.1335	4.7391	3.7511	4.9107	4.6433	4.7133	4.4976	4.8615	4.5813	4.1311	4.2368	4.8622	5.5256	5.088	5.2578	5.0287	5.4112	5.3115	5.5568	5.4211
Panaxytriol	4.7428	4.7451	4.847	4.5489	4.6289	4.7387	4.9084	5.3964	4.8711	4.253	4.6939	4.9967	4.8498	4.7402	4.8334	4.8777	4.6967	4.6919	4.9535	4.2644	4.3324	4.5487	4.952	4.6633	4.7258	5.012	4.9137	4.7264	4.4898	4.9292	4.7964	4.7795	4.5796	4.8298	4.4707	5.008	5.1819	4.7422	4.8692	4.7648	4.7522	5.0959	5.0127	5.1385	4.4912	4.9454	4.8825	4.8985	4.8369
1-(4-hydroxyphenyl)-4-methylpentan-3-one	3.9163	3.951	3.9718	3.8449	3.8981	3.8607	3.9007	3.8443	3.442	3.7339	3.9784	3.9685	3.9579	3.9192	3.9138	4.0499	3.8977	3.9372	3.946	3.8378	3.9266	3.7843	3.9028	3.9523	3.9836	3.957	3.9098	3.841	3.9303	3.9102	3.8953	3.9935	3.9746	3.8248	3.76	3.8277	3.8555	4.0061	3.9246	3.7365	3.9616	4.7454	4.8226	4.7165	3.3799	4.7177	4.7653	4.7343	4.791
4-Hydroxydebrisoquine	5.2903	5.4343	5.2957	5.2839	5.3328	5.3727	5.3512	5.2735	5.0619	5.2087	5.4347	5.3489	5.3261	5.2915	5.3006	5.316	5.3414	5.237	5.2926	5.3103	5.378	5.2546	5.3654	5.3559	5.4149	5.3273	5.3526	5.3165	5.3594	5.4061	5.2746	5.3542	5.3797	5.2728	5.3033	5.27	5.3128	5.4313	5.3213	5.288	5.293	5.33	5.3876	5.3333	3.5357	5.3189	5.3863	5.318	5.3192
3,4,5-trihydroxy-6-(2-methyl-3-phenylpropoxy)oxane-2-carboxylic acid	4.1943	4.396	4.1045	4.2089	4.2119	4.2974	4.3384	4.1344	3.6339	4.06	4.2763	4.2083	4.2185	4.225	4.2331	4.1842	4.1304	4.1807	4.1943	4.1896	4.2565	4.0617	4.2723	4.2221	4.3079	4.2245	4.2345	4.2532	4.2826	4.327	4.0864	4.2709	4.2914	4.1584	4.1501	4.0826	4.2246	4.3337	4.1718	4.2035	4.1855	4.6691	4.7373	4.5463	3.8722	4.5265	4.6928	4.6344	4.6237
(+/-)13-HpODE	4.8621	5.0562	5.1691	5.2757	5.0899	4.9766	4.8475	5.2672	4.7366	5.1231	5.0508	4.9328	4.9611	5.064	5.1455	5.081	5.3812	4.7576	4.9997	5.2235	4.7408	4.8143	4.9482	4.9887	5.0386	4.8846	5.0031	5.1041	4.5844	5.0272	4.9077	4.8507	5.0088	4.8674	5.1922	4.8086	4.8673	5.0696	5.0823	4.9641	5.1887	5.3066	5.1136	5.1986	3.9561	5.1427	5.344	5.2789	5.3807
9(Z),11(E)-Conjugated Linoleic Acid	4.8295	5.209	5.1288	5.2342	4.955	4.9025	4.8532	5.1177	5.098	5.0711	4.9633	4.6277	4.6282	4.8272	4.8872	5.0817	5.0997	4.9583	5.0645	5.0832	5.0836	5.1731	5.0891	5.1243	5.0198	4.9331	5.4171	5.1348	4.9589	5.1296	5.1722	5.2863	5.1976	5.2359	5.2804	4.9811	5.0074	5.1865	5.1751	5.1645	5.2726	2.6824	2.7159	2.7242	2.7545	2.6785	2.6987	2.6738	2.71
3-[8-hydroxy-2-methyl-2-(4-methylpent-3-en-1-yl)-2H-chromen-5-yl]propanoic acid	3.3613	2.8881	3.4411	3.8261	3.6369	2.8803	3.7585	3.9026	2.8319	2.7823	3.6018	2.8641	3.4809	3.3123	3.271	3.684	2.8613	3.3342	3.3181	2.8436	2.9093	2.8356	3.4448	2.8783	3.7126	3.1021	3.2934	2.8819	2.8621	3.5679	2.9627	2.9022	3.5528	3.6987	3.1616	3.3647	3.1835	3.2447	2.8356	2.8453	3.3175	4.5038	4.4753	4.7481	3.0701	4.3408	4.3856	4.414	4.8034
Isoleucyl-Methionine	4.6765	4.7689	4.6866	4.7267	4.5216	4.4914	4.6693	4.8785	4.6395	4.3083	4.4832	4.4782	4.4823	4.3289	4.4585	4.6525	4.3753	4.1055	4.5661	4.4473	4.4315	4.2563	4.43	4.5631	4.8126	4.5121	4.4722	4.5311	4.5261	4.5908	4.4421	4.543	4.4746	4.5084	4.3699	4.318	4.4338	4.5305	4.32	4.4624	4.2788	2.7315	2.8112	2.7733	2.8036	2.7275	2.7477	2.7228	2.759
Cholic acid	5.741	4.6265	5.3838	5.9763	4.9073	5.6891	6.3585	5.9004	5.6918	4.9515	5.2628	5.9513	5.3826	5.7035	5.4375	5.7279	5.8447	5.5961	6.1158	6.0654	4.868	4.9532	6.1644	5.3122	5.2525	6.0119	5.8206	5.4244	5.3491	5.1651	5.3444	4.7452	5.0015	6.3483	5.4332	6.4491	5.9129	5.3627	5.1761	5.267	5.0673	5.9019	5.3722	5.8531	5.547	5.0895	5.2506	5.1077	6.5676
Tanacetin	3.7743	3.6374	3.4416	3.2036	4.1304	3.6602	3.6196	4.3258	3.8644	3.3971	3.8046	2.8595	3.9677	3.6522	4.1971	3.8048	3.588	3.5165	4.0097	3.3355	2.7425	3.608	3.6165	3.462	3.6857	3.5149	3.6632	3.8595	2.6953	3.9464	3.4158	3.6981	3.8232	2.7072	3.7574	4.0484	3.983	3.9558	3.8396	3.8186	2.6878	4.5317	4.869	4.6878	4.2606	5.028	4.7029	4.9177	4.8024
DIACERIN	4.576	4.2656	4.4987	4.1906	4.6975	4.2885	4.4709	5.0815	4.6269	4.1906	4.5605	4.4072	4.8028	4.4875	4.8392	4.5338	4.6065	4.2537	4.7325	4.2541	3.0669	4.5562	4.3733	4.3485	4.5169	4.3636	4.4313	4.6395	3.0197	4.5432	4.1626	4.3032	4.3339	4.0246	4.448	4.8238	4.561	4.6456	4.4271	4.4474	3.9695	3.9578	4.2476	4.2283	3.2277	4.5696	4.105	4.3065	4.0663
2-(2,6-dihydroxy-3,4-dimethoxycyclohexylidene)acetonitrile	6.8991	7.0327	6.9101	6.892	6.8752	6.9223	6.9421	6.8684	6.8308	6.7882	6.8877	6.9002	6.853	6.8738	6.8723	6.9112	6.9053	6.8494	6.8636	6.8726	6.8903	6.7809	6.9042	6.9715	6.9845	6.8711	6.8833	6.8795	6.9268	6.9962	6.8421	6.9191	6.835	6.8511	6.8578	6.8029	6.8864	6.9589	6.8848	6.9018	6.9003	6.3065	6.3746	6.2941	6.2269	6.2683	6.3313	6.2777	6.2963
Jasmolone	4.3138	4.3832	4.2686	4.2733	4.3145	4.2306	4.2951	4.2022	3.8088	4.1411	4.33	4.2967	4.2593	4.2952	4.2952	4.2953	4.3137	4.1785	4.2421	4.2712	4.3212	4.2065	4.2833	4.3533	4.4197	4.3196	4.302	4.2766	4.3422	4.4119	4.2189	4.3135	4.3269	4.2195	4.1984	4.2691	4.273	4.367	4.3127	4.337	4.3466	4.8749	4.9383	4.8341	4.3652	4.8458	4.9068	4.8432	4.865
Artemidiol	5.0603	4.0624	4.3725	4.7044	4.6591	4.4288	3.3245	4.2088	3.6921	4.9183	4.7249	4.195	4.2398	4.5008	4.6708	4.3194	4.283	4.1454	5.0445	3.2737	3.3395	3.561	3.8594	4.1247	4.4082	4.198	4.402	4.0164	4.5883	3.7791	4.0438	3.3324	4.1953	4.1334	4.362	3.9132	4.4028	4.1238	3.2658	3.4242	4.6089	4.9491	4.5683	4.5368	3.5004	4.7907	4.6254	4.9296	4.8124
3-Pyridinebutanoic acid	4.4079	4.4608	4.422	4.3431	4.3764	4.3789	4.3672	4.3875	4.3345	4.2812	4.4176	4.3919	4.4437	4.4087	4.2772	4.4145	4.3999	4.3402	4.358	4.3668	4.3697	4.2296	4.4262	4.4188	4.4749	4.2502	4.407	4.2845	4.3984	4.41	4.2983	4.4023	4.34	4.3229	4.3468	4.2077	4.3341	4.3731	4.3326	4.34	4.3835	3.7767	4.119	3.6061	3.4867	3.6491	3.7276	3.6474	3.5308
Formyl-5-hydroxykynurenamine	4.1037	4.8859	5.1949	4.7858	4.6055	3.7332	4.909	4.922	4.8726	4.4812	4.3012	4.1794	4.198	4.6	4.1438	4.22	4.2358	4.3254	6.3806	4.6555	4.8302	4.669	3.9304	4.1317	3.9384	3.915	4.0285	4.1602	4.3391	4.6004	4.0128	4.36	4.3343	3.9206	3.8669	5.8335	4.1727	4.8129	5.7654	6.1435	3.9603	5.0631	5.0744	5.5482	4.4614	4.3628	4.7543	4.8893	3.9489
Xi-7-Hydroxyhexadecanedioic acid	4.9903	5.0695	5.0601	4.8842	4.9876	5.1525	5.2496	5.2384	5.0468	4.9584	4.9817	5.0367	4.9353	4.9957	5.0162	5.1724	5.1812	5.1105	5.0383	4.8327	5.0469	5.1959	4.9052	4.9456	4.8826	5.0953	5.0244	5.0098	4.9273	4.976	5.0993	5.0699	5.1041	5.0906	4.9083	5.3534	5.0217	4.8734	5.0875	5.0269	5.3421	5.4527	5.2033	5.5194	5.1075	5.2275	5.2482	5.1715	5.3428
(+/-)12,13-DiHOME	4.9273	5.136	4.9381	5.1852	4.9538	4.9452	4.9418	5.1923	4.8568	5.1429	5.0468	4.9233	5.0939	5.1038	5.0793	4.9916	5.2858	4.8425	4.9992	5.0926	4.9296	5.067	5.1065	5.014	4.9201	4.9684	5.0122	5.0577	4.7978	4.9355	4.943	4.86	5.0661	5.0154	5.121	4.9332	4.9099	5.0421	4.9671	4.9987	5.0705	5.2646	5.1781	5.2063	5.0722	5.1752	5.1843	5.0857	5.1642
(+/-)alpha-CMBHC	4.3728	4.1175	4.3486	4.3487	4.4637	4.2037	4.5545	4.8593	4.5508	4.2326	4.3625	4.4507	4.5023	4.321	4.2528	4.8588	4.2615	4.1531	4.5899	3.8232	4.076	4.2906	4.412	4.3769	4.3306	4.403	4.2768	4.2689	4.18	4.4033	4.4387	4.5421	4.4844	4.5148	4.1478	4.63	4.3263	3.8108	4.2452	4.2954	4.4899	4.9318	4.8369	5.1509	4.7038	4.8068	4.8663	4.802	5.0592
13,14-dihydro-15-keto-PGE1	4.402	4.3487	4.4732	4.4635	4.6159	4.3158	4.7925	4.7864	4.099	4.0721	4.5019	4.5435	4.6005	4.644	4.5297	4.7035	4.2159	4.1115	4.2835	4.0881	4.3031	4.1546	4.7067	4.3509	4.5501	4.5515	4.4392	4.5732	3.9735	4.266	4.7243	4.3185	4.7057	4.6082	4.398	4.6495	4.5062	4.2793	4.3976	4.5139	4.4932	4.9606	4.7764	5.2235	4.8331	4.9052	4.7621	4.7586	4.9258
7Z,10Z-Hexadecadienoic acid	4.5234	4.4827	4.6659	4.6897	4.6072	4.6234	5.0659	5.0266	4.8532	4.6907	4.6327	4.8859	4.6903	4.7558	4.7168	4.8849	4.6994	4.4595	4.727	4.3557	4.4643	4.6609	4.5359	4.5562	4.5701	4.7575	4.7883	4.6715	4.5805	4.6378	4.7999	4.5783	4.8649	4.7696	4.6016	5.1112	4.8281	4.5288	4.6557	4.7506	4.6618	5.2898	5.0005	5.3843	4.9231	5.0316	5.0081	4.954	5.1974
(+)-15,16-Dihydroxyoctadecanoic acid	4.9147	5.0968	4.8668	5.0456	4.9124	4.9227	4.7419	4.9754	4.7472	5.0104	4.9296	4.8885	4.9722	4.9894	4.9567	4.9181	5.0752	4.8514	4.9219	5.0584	4.9284	5.0612	4.9891	5.0023	4.8642	4.9729	4.9409	4.8901	4.7478	4.9214	4.8704	4.8025	5.0671	5.0803	5.0656	4.968	4.8112	5.0171	4.997	5.0562	5.1307	5.2457	5.2475	5.1663	5.174	5.1509	5.3029	5.1668	5.182
14-HDoHE	5.0174	4.827	4.7825	4.6124	4.6286	4.1405	4.1545	4.1584	4.0921	4.0423	4.4698	4.6997	4.6984	4.5624	4.8607	4.9237	5.0986	4.4526	4.6198	4.412	4.3844	4.4102	4.5615	4.5514	4.6126	4.726	4.5512	4.4139	4.8134	4.7195	4.6002	4.3178	4.9795	4.8735	4.6867	4.7865	4.6272	4.9684	5.0247	4.8054	4.9222	4.7583	4.5628	4.3001	4.4907	4.64	4.7161	4.2984	4.6915
(Z)-3-Oxo-2-(2-pentenyl)-1-cyclopenteneacetic acid	5.276	5.0822	5.3184	5.1005	4.978	2.7061	2.9957	3.1495	2.8381	2.5692	5.1041	5.3079	5.1961	5.1212	5.3681	5.3345	5.3183	5.2703	5.219	5.3695	5.2393	5.366	5.4063	5.3039	5.3304	5.3723	5.1655	5.4314	5.3184	5.3462	5.3407	5.1442	5.5348	5.4468	5.3175	5.5605	5.4464	5.3962	5.4799	5.4734	5.5448	5.1719	5.0554	5.0643	5.1258	5.1458	5.2114	5.1785	5.1472
5(S),6(R)-DiHETE	4.8988	4.7352	4.8412	4.875	4.9508	4.6833	5.0111	5.1997	4.8678	4.6331	4.8573	4.8579	4.9532	4.9637	4.8224	4.9349	4.8241	4.6983	5.0439	4.5465	4.7659	4.6784	5.0227	4.7738	4.7653	4.9067	4.7311	4.8228	4.5083	4.8973	4.939	4.8523	4.975	5.1636	4.8424	4.9067	4.792	4.5771	4.9155	4.8325	5.0284	5.2357	5.0798	5.5033	5.1247	5.2688	5.2063	5.1929	5.2916
5-cis-15(R)-Iloprost	4.5536	4.1645	4.309	4.4285	4.527	4.1597	4.4787	4.6798	4.3553	3.7433	4.4491	4.4136	4.5411	4.5308	4.3063	4.4331	4.2862	4.282	4.5082	3.5513	3.9699	4.3012	4.6008	4.1575	4.1948	4.6189	4.1941	4.315	3.9992	4.4002	4.4603	4.4153	4.5029	4.694	4.3345	4.5706	4.363	4.2556	4.6387	4.429	4.5324	4.745	4.7637	5.1349	4.7047	4.8612	4.8311	4.8439	4.827
7-Ketodeoxycholic acid	4.9377	4.511	4.7836	4.7481	5.0373	4.6232	4.7437	4.8557	4.3012	4.2651	4.7893	4.7393	4.5984	4.8946	4.496	4.5736	4.3477	4.7951	4.6911	4.3044	4.9321	4.6677	5.1833	4.6837	5.2616	4.8854	4.4453	4.5653	4.5831	4.7525	4.9183	4.7125	5.0543	5.2028	4.8065	4.7886	4.2689	4.3265	4.5924	4.5668	5.3287	5.1111	4.8279	5.4154	4.773	4.9792	4.9378	5.0295	5.5109
Polyporusterone B	4.6519	4.5224	4.4964	4.4008	4.3731	4.4378	4.3474	4.3485	4.6306	4.4019	4.5528	4.4489	4.367	4.5663	4.8648	4.4727	4.3691	4.324	4.2876	4.6653	4.3639	4.442	4.5372	4.5323	4.5252	4.4557	4.6421	4.5836	4.1883	4.4759	4.3936	4.1907	4.2336	4.1217	4.7575	4.3069	4.5037	4.5091	4.1618	4.8848	4.3088	4.8696	5.1182	4.6773	5.0122	4.948	5.1613	5.2505	4.529
Kinetensin 4-7	4.9988	5.6208	5.4142	5.114	5.1911	5.5114	5.3007	5.3214	5.3607	5.0915	5.1998	5.1286	5.3023	5.3869	5.2871	5.073	5.091	5.1628	5.1565	5.13	5.3744	5.4696	4.9439	5.2787	5.1994	5.167	5.3518	5.1127	5.2894	5.4109	5.121	5.1675	5.0131	5.1705	5.2732	5.1258	5.3224	5.1474	5.2177	5.1625	5.291	5.2902	5.6048	5.3851	5.5132	5.5625	5.5215	5.315	5.6336
13,14-dihydro Prostaglandin F1alpha	4.2301	4.3307	4.2655	4.1946	4.3593	4.5298	4.3626	4.4635	3.5405	3.8174	4.3261	3.9209	3.9851	4.4219	4.1926	4.4401	4.0024	4.2156	3.9029	3.9261	3.4541	3.5555	4.3586	4.1159	4.2618	4.2116	3.4334	4.2465	3.4068	4.3716	4.315	3.9838	4.6253	4.2691	4.0007	4.0743	4.1061	4.0769	4.5001	4.0372	4.5957	4.9642	4.7796	5.1572	4.7336	4.8067	4.8793	4.9888	4.9109
Ginsenoyne D	4.6085	4.3883	4.2528	4.3436	4.3606	3.9678	3.9818	3.9857	3.9194	3.8696	3.9854	4.3796	3.9789	4.0082	4.2836	4.4509	4.6813	4.5884	4.3106	4.463	4.315	4.4622	4.4816	4.4281	4.4804	4.6244	4.3394	4.5427	4.6491	4.649	4.3932	4.5094	4.4347	4.811	4.5499	4.5229	4.5598	4.6693	4.8892	4.7414	4.6285	4.4904	4.4715	4.3571	4.5119	4.5533	4.5864	4.5028	4.4483
16,16-dimethyl-PGA2	4.9266	4.6654	4.7317	4.833	5.0269	4.6054	4.9163	5.0591	4.6496	4.3839	4.8103	4.8707	4.8593	5.0088	4.7825	4.8766	4.6158	4.7076	4.9951	4.2739	4.5491	4.6008	4.9956	4.7507	4.7975	4.9258	4.6981	4.6816	4.3398	4.8881	4.9345	4.9075	4.8848	5.0424	4.7569	4.9327	4.6283	4.5435	4.8757	4.8234	5.0864	5.2199	5.1038	5.5413	5.0465	5.2695	5.1981	5.2429	5.331
LysoPC(22:5(4Z,7Z,10Z,13Z,16Z))	4.9176	5.453	5.5121	5.3178	5.1896	5.5454	5.4884	5.3587	5.4669	5.1569	5.4324	5.1343	5.322	5.4388	5.3127	5.1644	5.4341	5.2486	5.7266	5.4015	5.3902	5.231	4.8891	5.4191	5.287	5.425	5.1983	5.1787	5.3039	5.2968	5.2019	5.283	5.3558	5.3007	5.2243	5.0006	5.434	5.4842	5.0704	5.1561	5.3547	5.3426	5.0924	5.0173	5.3156	4.9031	5.1524	5.2333	5.4985
Unoprostone	4.5135	4.2645	4.4265	4.6947	4.7569	4.246	4.8179	4.8664	3.7408	4.0578	4.4443	4.6428	4.7018	4.8439	4.2606	4.8275	4.3341	4.2784	4.446	3.9605	3.9667	4.1435	4.8058	4.2991	4.6439	4.8378	4.4575	4.5625	3.9912	4.4398	4.9532	4.5274	4.8871	4.8522	4.4338	4.8397	4.5233	4.5318	4.6111	4.4537	4.4364	5.2362	4.9694	5.5238	4.8621	5.1353	4.9337	5.0526	5.1271
2-Nonenoic acid	5.036	4.9453	5.0166	5.0934	5.1319	4.5547	5	4.9946	2.9556	4.7141	5.0821	4.7952	5.07	5.2019	4.8307	5.2329	4.7174	4.8103	4.7191	4.7626	4.9059	4.8121	5.2761	4.8663	5.1747	5.3813	4.6922	4.9621	4.7915	5.0135	5.1327	4.6825	5.324	5.2051	4.8395	4.8028	4.7519	4.8557	5.0879	4.9376	5.0539	5.4282	5.4525	5.6714	5.38	5.3838	5.3368	5.5095	5.4498
15(S)-HpEDE	5.3239	5.134	5.4303	5.2305	5.3307	5.116	5.3931	5.4	5.0933	4.906	5.1815	5.3462	5.3517	5.4326	5.3127	5.5532	5.1332	5.1696	5.0755	4.9219	5.1787	5.0664	5.1756	5.2062	5.0828	5.2552	5.3054	5.1112	4.822	5.2977	5.3732	5.296	5.4171	5.4286	5.1134	5.3199	5.2647	5.1961	5.2617	5.2192	5.3854	5.5783	5.4202	5.7457	5.3465	5.5981	5.4793	5.433	5.6684
PE(20:3/0:0)	4.0946	4.6878	5.1869	5.1648	4.9603	5.2615	4.985	5.2343	5.2513	5.2097	5.0613	4.9813	4.8606	5.4106	5.2086	5.0528	5.3641	4.6931	5.2323	5.2415	4.6758	4.4366	4.9333	4.8156	5.7363	5.2269	4.9971	5.038	4.9494	4.7091	5	4.5969	5.0597	5.0722	4.9375	4.9325	5.4106	4.8938	4.9118	5.1491	4.4564	5.2152	5.5157	5.2044	5.658	5.0855	5.1584	5.2546	5.4701
1,17-Heptadecanediol	3.4819	4.8562	3.7856	4.3527	3.6829	4.1353	5.0924	4.0239	2.7865	2.7369	5.0881	4.2487	5.2628	4.3136	4.1468	3.9082	2.8159	2.7705	5.2289	3.7025	4.918	2.7902	2.8355	5.1341	3.8982	2.9672	4.4591	4.2225	3.6132	4.2469	2.8407	4.6843	3.4137	4.0976	2.8268	2.8022	2.7678	4.5824	2.7902	2.7999	2.8092	2.9525	4.1647	3.6871	3.0247	3.6784	3.7465	2.9439	3.4204
Ketopelenolide a	5.2579	5.1873	5.1344	5.1669	5.1168	5.2208	5.1815	5.1012	5.1914	5.145	5.1992	5.2669	5.1174	5.131	5.1668	5.1548	5.1301	5.1451	5.1455	5.188	5.168	5.1129	5.0998	5.1201	5.1631	5.1154	5.1874	5.1527	5.1485	5.1751	5.0966	5.1497	5.1025	5.1226	5.161	5.0995	5.1166	5.1779	5.1332	5.1289	5.1359	4.7505	4.8168	4.756	4.7625	4.7418	4.7881	4.7191	4.5898
9-deoxy-9-methylene-16,16-dimethyl -PGE2	5.2567	5.0063	5.0369	5.3243	5.3466	5.0673	5.2563	5.4163	4.8415	4.8843	5.1939	5.1927	5.3994	5.3182	5.1008	5.288	5.0526	5.0478	5.2158	4.6588	5.2207	5.1437	5.4286	5.0593	5.1379	5.3238	5.1111	4.9951	4.777	5.2403	5.3573	5.2123	5.15	5.5417	5.1745	5.2939	4.9909	5.054	5.1277	5.1282	5.2906	5.4022	5.3786	5.7111	5.345	5.4137	5.3221	5.3584	5.4174
Arachidonyl carnitine	4.6042	4.4969	4.4116	4.9498	4.5963	4.0679	4.5972	4.4638	4.0195	4.3595	4.7271	4.33	4.7096	4.4306	4.4135	4.3717	4.443	4.3917	4.2212	4.4477	4.4772	4.4606	4.5366	4.163	4.2679	4.563	4.7687	4.4849	4.604	4.6869	4.7003	4.426	4.2107	4.3887	4.3644	4.4026	4.2561	4.5842	4.7492	4.6105	4.4921	4.9848	5.0905	5.1737	5.0228	5.0551	5.0277	4.9929	4.8505
4-Hydroxy-3-(16-methylheptadecyl)-2H-pyran-2-one	4.7335	4.599	4.4827	5.057	4.9442	4.2974	5.0619	4.7652	4.1422	4.7952	4.7384	4.6355	4.8857	4.9824	4.5484	4.7539	4.4309	4.7683	4.7803	4.1539	4.4602	4.5527	5.1997	4.4317	4.6308	4.8108	4.7056	4.6651	5.0404	4.8357	5.038	4.9159	4.7834	4.6873	4.651	4.8901	4.6082	4.9485	5.0277	4.7511	4.6637	5.1608	5.1453	5.3334	4.9376	5.0779	4.8128	5.0792	4.8347
(9S,10S)-9,10-dihydroxyoctadecanoate	4.2402	4.1571	3.9958	4.3365	4.4254	4.1884	4.2515	4.3871	2.9996	4.0493	4.2269	4.0455	4.1634	4.4222	4.1099	4.2753	4.088	4.1363	4.152	4.1826	4.2692	4.3866	4.2975	4.1035	4.2859	4.5247	4.203	4.0696	3.981	4.4758	4.6541	4.2742	4.159	4.4509	4.3387	4.328	4.0768	4.4678	4.5429	4.5064	4.3452	4.635	4.6125	4.934	4.7396	4.7365	4.6943	4.9048	4.4278
Oleic acid	3.7517	3.3523	3.9652	3.9648	3.7546	4.1628	4.3644	4.3822	4.3623	4.0666	3.8674	4.2106	3.388	4.1103	4.1157	4.18	3.8642	4.0957	4.098	3.7455	3.4174	3.8103	3.5269	3.7436	2.9987	4.1163	3.8494	4.0191	3.5568	4.0279	3.7878	3.9443	4.0434	4.0174	3.6624	3.9935	4.0299	3.5853	3.757	4.0011	3.4309	4.9983	4.5674	4.8362	4.4463	4.5253	4.839	4.4635	4.8243
Varanic acid	5.6707	5.4218	5.6027	5.7107	5.8325	5.5037	5.71	5.747	4.919	5.3682	5.5477	5.5328	5.5367	5.7008	5.3843	5.4742	5.2774	5.6769	5.659	5.0887	5.7202	5.4142	5.8862	5.3901	5.6713	5.8035	5.4498	5.392	5.4252	5.5573	5.78	5.5791	5.6099	5.8282	5.6611	5.6033	5.1443	5.1774	5.6395	5.4983	5.7609	5.833	5.6464	6.1101	5.7196	5.8049	5.7904	5.8463	5.8208
(R)-3,4-Dihydro-2-(4,8,12-trimethyl-3,7,11-tridecatrienyl)-2H-1-benzopyran-6-ol	4.7883	4.6973	4.1984	5.1048	4.85	4.4931	4.8941	4.7557	3.9932	4.7669	4.6444	4.6268	4.9516	4.6191	4.1739	4.6106	4.1917	4.6032	4.6928	3.2102	4.7995	4.2702	5.1833	3.94	4.0648	4.8161	4.5017	4.5663	4.9891	4.7316	4.9403	4.5993	4.4214	4.6472	4.6553	4.7281	4.2969	4.303	4.6667	4.6828	4.3957	4.9645	5.1272	5.287	5.0243	5.0488	4.8825	5.0235	4.6685
3beta,7alpha-Dihydroxy-5-cholestenoate	5.4431	5.0474	5.3812	5.4443	5.5585	5.2652	5.4246	5.4386	4.6005	5.2034	5.1606	5.1659	5.2676	5.5107	5.0954	5.3031	4.1879	5.3356	5.3393	4.8758	5.5193	5.0883	5.7964	5.2011	5.516	5.5004	5.116	5.2074	5.1279	5.2546	5.493	5.361	5.352	5.6425	5.3989	5.3391	4.4441	4.3499	5.2767	5.1545	5.5984	5.4966	5.4396	5.8757	5.5203	5.6138	5.4601	5.5076	5.5047
1-Hydroxy-1-phenyl-3-octadecanone	5.1897	4.9026	5.0556	5.2431	5.2683	4.9697	5.1302	5.3075	4.4339	4.8561	5.0651	4.9361	5.1496	5.3216	4.8993	5.2919	4.6442	4.8787	4.9895	4.5818	5.1436	4.9062	5.3639	4.8928	5.0702	5.3516	4.8989	4.9025	4.5678	5.0934	5.2675	5.1305	5.0645	5.3179	5.1435	5.1014	4.8772	4.7477	5.0225	4.8755	5.282	5.42	5.3265	5.646	5.2461	5.4227	5.3537	5.376	5.3227
Sorbitan stearate	5.0865	4.7394	4.9384	4.9761	4.9924	4.9892	4.7147	5.1054	3.8628	4.5994	4.7428	4.6959	4.8399	5.3186	4.7044	5.3011	4.683	4.8196	4.7329	4.2818	5.1518	4.9959	5.407	4.8483	5.2791	5.246	4.4173	5.0831	4.736	4.8892	5.2326	4.6686	5.4567	5.348	4.873	4.8024	4.864	4.629	4.8714	4.6629	5.3658	5.2931	5.417	5.7212	5.2117	5.2556	5.1526	5.3657	5.3819
Palmitoyl glucuronide	2.8743	4.5252	2.7578	3.3893	3.042	3.2746	4.7682	3.5095	2.091	2.4151	4.3865	3.123	4.9492	3.5503	2.486	2.5876	1.7619	2.674	5.3197	4.0202	4.372	2.0285	3.1415	4.2866	2.9824	2.8873	2.1849	2.5572	2.0699	2.9075	2.5977	3.2138	2.6789	2.9342	2.6818	2.6633	1.7904	1.3199	2.4877	1.9399	2.364	2.3193	2.2684	2.6046	2.9999	2.9446	2.0279	2.7127	2.4238
3-hydroxypentadecanoic acid	3.1353	4.3628	4.0972	3.888	4.1959	4.6017	4.4106	4.3178	4.4016	4.4112	4.1479	3.973	3.459	3.9067	3.8775	3.3738	3.9933	4.0223	4.1432	4.1471	4.2924	3.9123	3.6687	3.8852	3.6042	3.8299	4.0444	4.0746	3.1251	4.2633	4.2126	3.9752	4.0097	3.7197	4.228	3.539	3.9076	3.8061	4.0454	3.6383	3.9941	4.6915	4.524	4.5929	4.549	4.6479	4.6632	4.4992	4.6396
(4E,7E,10Z,13E,16E,19E)-docosa-4,7,10,13,16,19-hexaenoic acid	4.6476	5.1894	4.6996	4.8693	4.5466	5.4191	4.6644	4.9796	4.799	4.7491	4.4195	4.5623	4.6413	4.6412	4.8457	4.7702	4.5199	4.77	4.8344	4.4207	5.0078	5.1401	4.085	4.7472	4.2914	4.3861	4.6493	4.6101	4.5796	4.5792	4.6361	4.6408	4.6035	4.2896	4.9417	4.4215	4.474	4.7367	4.7566	4.2969	4.7622	4.3903	4.6775	4.4784	4.779	4.9094	4.426	4.3833	4.8724
(3S,4S,6R,7S)-1,10-Bisaboladiene-3,4-diol	5.8857	5.9293	5.8001	6.1064	5.9385	5.8166	5.9877	6.0708	5.465	5.5765	5.9124	5.9431	6.0757	6.0823	5.7478	6.0101	5.7691	5.6772	5.7876	5.5032	5.9278	5.8783	5.9577	5.72	5.8234	5.9476	5.9463	5.6813	5.595	5.8687	6.06	5.8056	5.9196	6.0694	5.9155	5.8996	5.686	5.749	5.9315	5.8019	5.8894	6.2065	6.0604	6.4203	6.0631	6.2538	6.0541	6.0548	6.1315
Docosatrienoic acid	4.746	4.4153	4.6011	4.8159	4.7829	4.4104	4.6131	4.8254	3.9169	4.1489	4.6775	4.4965	4.7554	4.8792	4.6068	4.8978	4.4035	4.5489	4.582	4.0642	4.8128	4.672	4.964	4.4969	4.6859	4.8158	4.4566	4.5386	4.3784	4.6021	4.9414	4.5625	4.8249	5.0556	4.6212	4.7231	4.5811	4.3844	4.7186	4.5882	4.8603	4.9617	4.9415	5.3093	4.7622	5.0962	4.9202	4.9563	5.0693
Myristoleic acid	5.5311	5.3829	5.4875	5.368	5.3788	5.3567	5.1558	5.4051	4.2132	4.9054	5.4074	5.2445	5.3098	5.6383	5.0608	5.5441	5.1685	5.3841	5.4318	5.2444	5.6723	5.6252	5.5708	5.4356	5.7213	5.6272	4.9652	5.2583	5.2379	5.468	5.6081	5.2872	5.5558	5.6132	5.4289	5.2799	5.2346	5.2615	5.4402	5.2203	5.7185	5.4815	5.4772	5.8268	5.6268	5.4475	5.6046	5.7484	5.497
12,13-DHOME	4.2304	4.6597	4.4008	4.3095	4.8007	4.7653	4.2136	5.1788	4.7789	4.158	4.3865	5.0152	5.0805	4.8229	4.7561	4.6555	4.9272	4.2494	4.7595	4.3616	4.4267	4.5491	4.4206	4.3249	4.4075	4.3553	4.3919	4.5728	4.1568	4.273	4.3282	4.5194	4.5864	4.2388	4.3716	4.673	4.445	4.667	4.5384	4.4441	4.0098	4.689	5.0037	5.3495	4.7473	4.7656	4.9815	4.8748	4.3239
5Z-Dodecenoic acid	5.0954	4.9163	5.0009	5.0099	4.9586	4.8182	4.85	5.1821	4.0882	4.5236	4.9044	4.6352	5.0219	5.2383	4.7518	5.1867	4.7473	4.9644	4.904	4.6082	4.9997	5.0759	5.3927	4.8347	5.0051	5.3717	4.7673	4.8691	4.9302	5.0572	5.1855	4.9498	5.2105	5.3228	4.8208	4.9585	4.9928	4.8218	5.0563	4.8809	5.2399	5.3619	5.3201	5.5136	5.2769	5.2469	5.2868	5.2722	5.3984
HEDERAGENIN	5.7319	5.5886	5.5622	5.8902	5.705	5.4717	5.7523	5.9219	5.1085	5.1031	5.617	5.5214	5.5783	5.7444	5.4184	5.4815	5.2398	5.5946	5.766	5.1681	5.3647	5.4021	5.9126	5.5293	5.5411	5.8431	5.5047	5.36	5.3306	5.5872	5.6477	5.611	5.474	5.6758	5.4284	5.6513	5.1428	5.2778	5.6204	5.4794	5.8637	5.9794	5.9973	6.1948	6.0217	5.9854	5.9713	6.0052	5.8323
Soyasapogenol D	6.1764	6.2559	6.067	6.3185	6.2249	6.2042	6.2755	6.4209	5.8169	5.7317	6.1289	6.1566	6.3331	6.3079	6.0226	6.2641	5.9857	6.0438	6.266	5.7654	6.0832	6.2967	6.3745	6.0096	5.9605	6.2634	6.2956	6.0401	6.0548	6.1313	6.3672	6.127	6.0261	6.3448	6.0854	6.2166	6.0301	6.14	6.4267	6.2022	6.2461	6.5102	6.4919	6.7242	6.4646	6.5125	6.4217	6.3439	6.3648
Alpha-dimorphecolic acid	6.4539	6.4445	6.1389	6.4104	6.2367	6.2552	6.5565	6.7804	5.8404	5.6066	6.0475	6.4704	6.5878	6.6918	6.3243	6.4696	6.1773	5.943	6.0753	5.7137	5.4383	6.1417	6.2633	6.2718	6.1971	6.2359	6.4019	6.1507	5.7739	6.1423	6.4792	6.1503	6.2994	6.4354	6.0757	6.3322	6.2251	6.3386	6.3265	6.2905	6.3458	6.8951	6.5644	6.7997	6.4991	6.9294	6.5998	6.4039	6.7869
DG(16:0/16:1(9Z)/0:0)	4.9495	4.2977	4.6115	3.7091	4.3154	3.8292	4.2663	5.3435	4.6991	3.3125	4.8471	4.8316	4.6265	5.2701	5.0226	4.899	4.909	4.5803	5.234	3.3739	3.4397	3.9536	4.6086	4.9518	4.612	4.7987	4.8312	4.964	3.3924	4.5792	5.0244	4.4616	5.0278	4.5918	4.8934	4.2019	5.0441	4.9633	4.8919	3.9023	4.3789	5.6274	5.4265	5.6884	5.4834	5.7114	5.6629	5.372	5.154
DL-2-hydroxy stearic acid	5.2802	5.7492	5.4165	5.3478	5.2635	5.6951	5.5385	5.7349	5.3383	5.5339	5.2532	5.2333	5.1959	5.3247	5.2853	5.2742	5.3552	5.4608	5.5821	5.1805	5.584	5.6269	5.2827	5.4203	5.1651	5.3816	5.3875	5.4553	5.1422	5.2909	5.4157	5.3677	5.4255	5.4563	5.4418	5.1954	5.2652	5.2234	5.4746	5.3492	5.64	5.7846	5.7126	5.6942	5.684	5.7522	5.7039	5.4833	5.7807
Sonchifolin	5.7365	6.0885	5.7118	5.8043	5.4152	6.0485	5.8691	5.9081	5.5163	5.7229	5.2537	5.586	5.2711	5.6061	5.4049	5.7107	5.7236	5.7188	5.7516	5.4912	5.9127	5.9974	5.5627	5.722	5.325	5.6361	5.7212	5.7433	5.6303	5.5493	5.643	5.6453	5.6408	5.6929	5.6964	5.5313	5.5721	5.3375	5.8599	5.5956	5.8889	4.512	4.6714	4.5539	4.8387	4.6127	4.5283	4.6154	4.5396
(E)-2-Tetracosenoic acid	5.2589	5.3258	5.2446	5.0885	5.0168	5.3597	4.7983	5.0468	4.2477	4.1979	5.0165	4.647	5.0757	5.3195	4.9523	5.368	4.6683	5.0962	4.9823	4.8053	5.0245	5.3945	5.3037	5.1458	5.1888	5.3724	4.3963	4.9714	4.8929	5.2714	5.3924	5.2917	5.3828	5.5099	4.7552	4.9008	5.2418	4.9778	5.3095	5.0606	5.759	5.1879	5.2836	5.3716	5.4991	5.3155	5.3246	5.3862	4.4415
(25S)-26-Hydroxy-24-methylenecycloartan-3-one	5.6303	5.4066	5.4184	5.1811	5.4698	5.2544	5.7801	5.8633	5.0795	4.393	5.4455	5.3927	5.4701	5.6884	5.2269	5.1637	4.9574	5.5368	5.7485	4.818	5.0848	5.1474	5.7989	5.281	5.3536	5.7495	5.3926	5.016	4.8944	5.4459	5.4196	5.4758	5.2119	5.4992	5.16	5.5058	4.5617	4.9095	5.3724	5.1571	5.6952	5.8751	5.6542	6.0938	5.7405	5.8413	5.8445	5.8641	5.7184
Hexacosanoic acid	5.4596	5.5251	5.1113	5.1078	4.7986	5.0175	4.2647	5.4716	4.4521	3.8661	4.5982	4.7355	5.0073	5.295	4.7771	5.1234	3.9849	5.0196	4.6953	4.3537	3.9933	5.3783	4.6034	5.4994	5.2868	4.4622	4.0119	4.9112	4.3289	5.0028	4.9845	4.4981	5.2866	5.2297	4.4318	4.2706	4.1353	5.1132	4.8986	4.7417	5.7365	5.5752	5.6573	5.5855	5.4283	5.3851	5.6182	5.4755	5.4937
4alpha-Hydroxymethyl-4beta-methyl-5alpha-cholesta-8-en-3beta-ol	5.9736	5.9971	5.836	5.9217	5.9496	5.9409	6.0086	6.1866	5.394	5.2698	5.8693	5.7433	5.9304	6.0513	5.7046	5.9507	5.681	5.9637	6.1194	5.4952	5.7795	5.793	6.2081	5.8532	5.7574	6.1328	5.8211	5.7425	5.6898	5.8532	5.9905	6.0046	5.895	6.109	5.687	6.0204	5.6807	5.6806	5.9435	5.7539	6.258	5.9994	6.1068	6.3823	6.0053	6.0682	6.0092	6.069	5.5134
4-(2,6,6-Trimethyl-1-cyclohexenyl)-2-butanol	5.3168	5.3016	5.2723	5.1406	5.0498	5.0198	5.0817	5.1925	3.7564	4.0205	4.9633	4.5809	5.107	5.2999	4.822	5.4211	4.2011	5.1033	5.0919	5.09	5.0529	5.3995	5.4209	5.0216	5.0741	5.3359	3.8097	5.0714	4.7901	5.1927	5.3367	5.0786	5.354	5.491	4.9613	4.8506	4.8961	4.9193	5.2015	5.0202	5.61	5.4153	5.5479	5.6629	5.4901	5.4608	5.4279	5.505	3.9502
4-Hydroxy-5-phenyltetrahydro-1,3-oxazin-2-one	5.2229	5.2588	5.2263	5.2639	5.167	5.234	5.2916	5.1646	5.2411	5.2097	5.2469	5.2569	5.2595	5.2329	5.2521	5.2095	5.1712	5.2097	5.248	5.2085	5.3035	5.1659	5.2214	5.2473	5.2347	5.1676	5.2569	5.2648	5.2117	5.2578	5.1963	5.2951	5.1816	5.2107	5.2407	5.2215	5.2246	5.2895	5.1734	5.2161	5.1387	5.2645	5.298	5.3063	5.3367	5.2605	5.2808	5.2558	5.2921
Isoleucyl-Threonine	5.885	5.5419	5.4541	5.4434	5.5125	5.2932	5.2024	5.7944	3.8287	3.2333	5.1046	5.2576	5.4748	5.7987	5.2209	5.5323	3.3123	5.2716	5.304	4.719	3.3604	5.4075	5.3625	5.8921	5.8395	5.3359	4.9196	5.1135	5.2082	5.5943	5.6211	5.3446	5.6357	5.6853	4.4175	5.0578	4.9121	5.4989	5.441	5.1895	5.9041	3.4491	3.4826	3.491	3.5213	3.6655	3.4654	3.4405	3.4767
LysoPC(20:1(11Z))	3.6094	4.4251	5.3359	3.6386	4.6018	4.8257	4.5808	3.6902	4.7332	4.061	4.9044	4.4022	4.5971	4.5668	4.6581	4.4095	4.4022	4.918	4.6885	4.595	4.8315	3.9931	4.2746	4.4699	4.6134	4.3648	4.2322	4.1475	4.3062	4.7934	4.2772	4.3268	4.6545	4.7755	4.6563	4.1586	4.6864	4.7418	3.9182	3.6592	4.5906	3.7351	4.6258	4.1855	4.0025	4.0594	3.7514	4.285	3.7627
LysoPC(P-18:0)	3.8386	4.8384	5.2532	4.8506	5.0246	4.861	4.9904	4.3563	5.2153	4.8702	5.3386	4.77	5.1341	5.0089	5.0579	5.0424	5.1881	5.4201	5.4605	5.1856	4.7387	5.014	4.9464	5.2593	5.1163	4.9991	4.9274	5.056	5.1696	5.3485	4.9198	4.9943	5.219	5.1298	5.1637	4.8631	5.1997	5.3787	4.7223	4.9536	5.0568	3.7207	5.0308	4.69	4.7284	4.6487	3.848	4.8572	3.6848
Retinyl beta-glucuronide	4.9879	5.0619	4.9982	5.0309	4.9607	5.0146	4.9962	4.8942	5.1376	4.9403	4.909	4.9622	4.9389	4.975	4.9895	4.8979	4.8722	4.8567	5.0843	4.8092	4.8647	5.1729	4.8971	4.8426	5.0452	4.9385	4.9537	4.9662	4.8729	5.0674	4.8165	4.8997	5.0283	4.9727	4.9559	4.8963	5.0127	5.0491	5.0402	4.8884	4.6651	4.6854	5.0016	5.0857	5.1048	5.0694	4.7017	4.979	4.713
PE(20:4(5Z,8Z,11Z,14Z)/P-18:1(11Z))	4.6961	2.1322	4.6392	4.8574	5.1294	4.0252	4.9346	4.6674	4.7858	4.5558	4.7544	4.89	4.8233	3.8328	4.7359	5.2697	5.1448	4.9618	4.2921	5.0708	3.8691	2.0801	4.9429	4.8392	4.4349	4.4262	3.7584	4.9723	4.3757	5.208	4.1488	4.1443	4.6981	4.4828	4.7376	3.8752	5.0227	5.0398	4.453	4.5884	3.7893	2.6919	3.239	5.1751	2.3133	3.259	2.2577	4.4035	2.4996
PC(22:6(4Z,7Z,10Z,13Z,16Z,19Z)/16:0)	5.7722	5.9008	5.7325	5.6397	5.6473	5.7057	5.6518	5.6046	5.6982	5.516	5.681	5.4646	5.5761	5.5023	5.5886	5.5018	5.4255	5.5126	5.5865	5.4627	5.7777	5.7276	5.5166	5.5212	5.3385	5.5543	5.7	5.5277	5.6214	5.6338	5.6408	5.6395	5.5222	5.4029	5.6227	5.4206	5.4378	5.4387	5.3853	5.174	5.6468	5.1205	5.2847	5.1201	5.1378	5.2164	5.1399	5.2497	5.444
PC(18:2(9Z,12Z)/18:2(9Z,12Z))	3.7944	3.8102	5.2299	4.2526	5.1675	4.6412	5.2607	5.1667	5.1715	5.032	5.306	5.3226	5.6412	5.3631	5.1259	5.3753	5.0709	4.7426	4.7471	5.018	3.8314	3.8253	3.803	5.1086	4.8585	5.1705	4.2275	4.9657	3.7841	4.8225	4.6627	4.62	5.0179	4.9645	4.8472	5.0826	5.1082	5.2487	4.8004	5.3218	3.7766	3.9201	3.9536	3.962	3.9923	3.9162	3.9364	3.9114	3.9477
PC(16:0/22:6(4Z,7Z,10Z,13Z,16Z,19Z))	6.4438	7.0168	6.6061	6.4564	6.523	6.9548	6.4547	6.6274	6.641	6.4522	6.6658	6.5002	6.5778	6.6204	6.5854	6.5131	6.1952	6.6047	6.3816	6.4706	6.609	6.9644	6.0663	6.751	6.0877	6.4171	6.3801	6.4829	6.1803	6.599	6.4092	6.733	6.3397	6.2571	6.5123	6.5039	6.3174	6.5665	6.2693	6.3328	6.5686	6.1834	6.217	6.2253	6.2556	6.1795	6.1997	6.1748	6.211
Trans-trans-Muconic acid	4.5104	4.5483	4.4861	4.512	4.4145	4.3916	4.4357	4.4983	4.4022	4.3962	4.5399	4.4744	4.46	4.5455	4.5247	4.5922	4.4727	4.3747	4.5072	4.3769	4.4697	4.3919	4.4747	4.5159	4.5093	4.4565	4.4846	4.5636	4.5361	4.611	4.5417	4.5331	4.5331	4.4624	4.5311	4.4343	4.554	4.5726	4.4361	4.5407	4.4627	3.4353	3.6416	3.8269	3.2932	3.5638	3.5013	3.5805	3.442
Cholestane-3,7,12,25-tetrol-3-glucuronide	5.2768	4.6286	3.712	4.7911	5.0232	4.8611	5.4781	5.7576	3.6438	3.5941	3.7133	4.6444	5.2637	5.2735	4.6704	4.9563	3.6732	4.334	3.7143	3.6555	3.7212	3.6475	5.2033	4.1471	4.0001	5.1327	4.8741	3.75	4.6581	4.2608	4.7706	4.8232	4.3356	5.1684	3.6841	4.5	3.625	4.3212	4.8993	4.52	4.231	3.8099	3.8435	3.8518	3.8822	3.806	3.8262	3.8013	3.8375
DG(14:1(9Z)/15:0/0:0)	4.4947	4.3398	3.8465	3.5049	4.5078	4.1772	4.6075	5.1477	3.3425	3.2927	4.6428	3.762	4.5473	4.7672	3.9655	3.7769	3.4043	4.4663	4.9274	3.3541	3.4199	3.7498	4.9274	4.2564	4.0367	5.0034	3.6545	3.7441	3.3726	4.2312	4.0439	3.8514	4.2857	4.3597	3.3828	4.8774	4.2223	4.2366	4.3385	4.103	4.9709	3.5086	4.9564	5.323	5.1141	4.9211	3.5249	5.161	3.5362
MG(0:0/a-25:0/0:0)[rac]	5.3662	5.2872	5.0462	5.0994	5.4008	5.0801	5.3165	5.5311	4.3732	3.6984	5.3574	5.1522	5.4372	5.5124	5.1221	5.259	5.0176	5.3356	5.5617	4.8246	4.7419	4.8795	5.7695	5.2065	5.0932	5.5745	5.0734	5.0061	5.0648	5.3546	5.3743	5.3369	5.2242	5.4381	4.8739	5.5793	4.9958	5.2304	5.3776	5.2845	5.6357	3.9143	5.5213	5.733	5.4979	5.537	3.9306	5.6507	3.9419
12-hydroxyicosanoic acid	4.2231	5.3182	4.8019	4.1135	4.427	4.9772	4.6293	5.1012	4.4227	4.6534	4.6342	4.5221	4.7253	4.8557	4.8843	4.5101	5.1644	4.6537	4.8157	4.3538	4.4874	5.3315	4.4698	4.0689	4.2506	4.0139	3.9538	4.2208	3.9306	4.4908	4.5799	4.4723	4.5212	4.2352	4.8843	4.6398	4.3485	4.4655	4.0497	4.7878	4.6484	4.0666	5.4014	5.4117	5.3183	5.5931	4.0829	5.2238	4.0942
DG(15:0/14:0/0:0)	5.4563	5.1446	5.2744	5.5031	5.4226	5.4189	5.397	5.8699	3.5824	3.5327	5.0365	5.1601	5.4999	5.5818	5.0061	5.3746	3.9947	5.1548	4.9513	4.625	4.6705	5.3876	5.5289	5.326	5.2813	5.5464	5.0267	4.7409	5.1073	5.2318	5.4046	5.1127	5.2808	5.6892	4.7558	5.1683	4.6033	5.1487	5.083	5.0982	5.6423	3.7485	5.7301	5.3375	5.568	5.8741	3.7648	5.5016	3.7761
(3beta,5alpha,6beta,24R)-Stigmastane-3,5,6-triol	6.1186	6.2097	6.0038	6.2168	6.1576	6.0367	6.0425	6.3724	5.1352	5.5718	5.9822	5.8919	6.1184	6.279	5.8205	6.2118	5.7685	6.0572	6.1914	5.806	5.993	6.0914	6.2828	6.1377	5.9655	6.1936	6.024	5.8986	6.0169	6.1443	6.2885	6.0458	6.0921	6.2291	6.0662	6.0992	5.7961	6.004	6.2467	6.0592	6.3651	6.3012	6.318	6.5904	6.242	6.2668	6.2871	6.341	6.1276
3a,7a-Dihydroxy-5b-cholestane	6.2986	6.3873	6.1307	6.182	6.2698	6.2065	6.2789	6.3825	5.429	5.665	6.2814	6.064	6.2835	6.3723	6.099	6.3304	6.1521	6.273	6.4054	6.0941	6.1072	6.3033	6.5153	6.1462	6.0879	6.4577	6.123	6.0932	6.1353	6.2995	6.4601	6.3265	6.1313	6.3967	6.1344	6.341	6.2026	6.1569	6.4844	6.2845	6.5654	6.4902	6.5017	6.6148	6.4721	6.4705	6.4306	6.4653	6.2995
Melleolide	6.1052	6.4649	6.2328	6.0569	5.8575	6.3395	6.1928	6.3098	5.8629	6.021	5.5141	5.8909	5.3702	5.8841	5.559	6.0147	6.0665	6.1544	6.1376	5.6529	6.4033	6.4658	5.7753	6.1389	5.5268	5.9719	6.0324	6.0897	5.9899	5.9186	5.9421	5.9101	5.996	6.0408	6.0681	5.7307	5.8321	5.501	6.1365	5.8698	6.4759	4.8958	5.2309	5.0475	5.2158	5.0539	4.9121	4.8872	4.9234
Avocadyne	5.7189	5.5718	5.7797	5.5503	5.3502	5.4791	5.3499	5.9161	4.4721	4.0828	5.0544	5.2452	5.5161	5.7956	5.0428	5.7083	4.4488	5.4119	5.253	4.9712	5.2757	5.9081	5.6306	5.7856	5.6413	5.6524	4.5957	5.3695	5.259	5.5362	5.5671	5.3188	5.8377	5.877	5.1821	5.1382	4.8658	5.2385	5.4191	5.0497	6.0104	6.1026	5.9544	6.1762	5.8253	5.8237	5.9922	5.9222	5.7587
Stigmastentriol	5.6787	5.7678	5.6055	5.7568	5.6596	5.4994	5.6773	5.6097	4.251	5.1729	5.3349	5.3112	5.5249	5.7524	5.1221	5.5755	5.1643	5.6769	5.6256	5.1586	5.7366	5.4347	5.9297	5.4389	5.5306	5.7912	5.2605	5.2728	5.8302	5.5367	5.8786	5.4588	5.5423	5.7235	5.4914	5.522	5.2028	5.3893	5.939	5.6013	5.9035	3.2066	5.9868	5.8462	5.5035	5.7406	3.2229	5.7746	3.2342
(22Alpha)-hydroxy-5alpha-campestan-3-one	5.0191	4.8525	4.8416	4.413	4.936	4.8003	4.8313	5.0027	3.2371	3.1874	4.8121	4.2788	4.7757	5.1039	4.4	5.054	4.1666	4.8774	4.5955	4.8521	4.8014	4.9075	5.4066	4.714	4.9573	5.2097	3.9301	4.6995	4.6809	5.0721	5.135	4.7302	5.2188	5.3367	4.4661	4.657	4.5472	4.2773	4.4672	4.5028	5.4167	5.2455	5.2463	5.5916	5.1301	5.2834	5.2618	5.256	5.3593
12-Hydroxy-8,10-octadecadienoic acid	4.6919	4.6618	4.4649	4.8046	4.5071	3.5146	4.7574	4.6492	3.2576	4.2121	4.3616	4.0909	4.7353	4.887	4.3384	4.7992	4.1165	4.3983	4.4986	3.2436	3.3094	4.8759	4.9358	3.2884	4.0683	4.4924	3.9259	4.3779	4.4936	4.3955	4.9247	4.7222	4.016	4.8204	4.2444	4.711	4.0653	4.72	4.8204	4.3272	4.8506	4.911	5.0152	5.0722	4.6929	4.914	4.7631	4.7411	4.5304
3alpha-O-trans-Feruloyl-2alpha-hydroxy-12-ursen-28-oic acid	5.8586	5.4494	5.0921	5.6912	5.597	5.0457	5.432	5.9021	4.387	3.8291	5.4288	5.4719	6.0356	5.8419	5.5548	5.6135	5.0369	4.7605	4.8885	4.6265	4.0647	5.1488	5.2888	5.537	5.724	5.2252	5.4427	5.0538	4.9714	5.3838	5.728	5.2315	5.2709	5.6704	5.0061	5.4789	5.098	5.69	5.4742	5.4411	5.2864	4.9953	4.4414	4.9029	3.7183	4.9782	4.5363	4.4567	4.3394
LysoPE(0:0/20:0)	4.5658	5.2629	5.6706	5.3879	5.5811	5.655	5.4552	5.8237	5.7381	5.7497	5.9141	5.4631	5.7381	5.7352	5.5683	5.4168	5.6429	5.5681	5.7376	5.7525	5.2241	5.4495	5.319	5.5599	5.6964	5.4186	5.5201	5.4518	5.3608	5.558	5.6546	5.6256	5.4912	5.3023	5.6511	5.545	5.8209	5.8007	5.5963	5.525	5.3959	5.5294	5.4503	5.2576	5.0731	5.286	5.5251	5.4549	5.5429
4-(3-Hydroxybutyl)-3,3,5-trimethylcyclohexanone	5.661	5.6515	5.4822	5.6296	5.597	5.447	5.5166	5.7142	4.5261	4.9674	5.5162	5.3288	5.6477	5.7426	5.4342	5.7664	5.3162	5.4306	5.5422	5.43	5.5583	5.6995	5.8711	5.4508	5.5507	5.7939	5.3884	5.4608	5.4491	5.6057	5.81	5.535	5.7196	5.859	5.4791	5.4938	5.4382	5.4751	5.6975	5.6138	5.9459	5.7985	5.8148	6.0357	5.7222	5.848	5.8198	5.7458	5.7842
Bilirubin	5.802	5.9433	5.8442	5.6355	5.1574	5.188	5.456	6.3783	5.8975	5.3519	5.1845	5.3592	4.3887	4.5942	4.9671	4.383	4.667	5.0865	6.3247	5.2055	4.5856	5.6128	5.2653	4.92	5.0146	4.3754	4.7661	5.8525	4.8744	5.058	4.3834	5.164	5.0731	4.5233	5.246	4.3448	5.3985	5.2985	4.3329	5.1225	4.3518	6.3218	6.533	6.1994	6.1051	6.1886	5.9975	6.4661	6.3382
(3alpha,5alpha,7alpha)-14-Methylergosta-9(11),24(28)-dien-3,7-diol	6.1852	6.2148	6.094	6.3094	6.2562	6.1707	6.3586	6.5368	5.9095	5.7639	6.0408	6.0925	6.3561	6.2778	6.0002	6.1332	5.849	6.0996	6.2983	5.7888	6.1048	6.0483	6.4991	6.0903	5.9956	6.4449	6.2372	5.9613	6.0564	6.1336	6.2714	6.1741	5.9979	6.3591	6.0191	6.2589	5.8615	5.9697	6.223	6.1166	6.2683	6.5581	6.4642	6.8147	6.4901	6.5236	6.4446	6.3617	6.4875
(3beta,5alpha,6alpha)-Cholest-8-ene-3,6-diol	6.5097	6.5754	6.3573	6.494	6.4954	6.3697	6.5124	6.6254	5.8661	6.0129	6.4554	6.3294	6.5387	6.5944	6.2879	6.5298	6.3175	6.451	6.5712	6.1828	6.3945	6.4436	6.7408	6.3559	6.285	6.6564	6.4337	6.3096	6.3709	6.4857	6.6756	6.4796	6.3401	6.5934	6.3907	6.4939	6.3459	6.3495	6.6342	6.4965	6.6757	6.7705	6.7643	6.941	6.7583	6.782	6.7256	6.6966	6.635
1-Octen-3-yl glucoside	5.5308	5.2173	5.5081	5.4336	5.4418	5.0243	5.0472	5.1263	2.8343	3.7289	5.0215	5.0466	5.1982	5.4403	4.6898	5.4044	4.3061	5.1045	5.2393	4.6634	5.3499	5.5647	5.5462	5.5306	5.593	5.5796	4.0555	5.0238	5.1184	5.5117	5.3988	5.1093	5.5474	5.5673	5.2704	5.1304	4.7529	4.9486	4.7453	4.9873	5.8547	3.0003	3.0338	3.6288	3.0725	2.9964	3.9304	4.6311	3.0279
Stearaldehyde	3.8839	3.8997	3.8734	3.9131	3.8721	4.916	3.906	3.9098	3.8435	3.7937	3.8965	3.8757	3.9031	3.891	3.8719	3.8973	3.8729	3.8274	3.914	3.8552	3.921	3.8472	4.135	3.89	3.8875	3.8897	3.8968	3.8935	3.8737	3.8837	3.8977	3.9138	3.8495	3.8855	4.0932	3.8591	3.8247	3.8738	3.8472	3.8569	3.8661	5.0435	4.7289	4.1967	4.7401	4.6544	4.9758	4.3777	4.1899
5a-Cholestane-3a,7a,12a,25-tetrol	5.6571	5.7097	5.607	5.648	5.5324	5.2913	5.437	5.7127	4.286	4.9871	5.3858	5.298	5.6633	5.7132	5.2697	5.8649	5.1805	5.45	5.5039	5.3665	5.6424	5.6748	5.8226	5.3961	5.525	5.7886	5.2167	5.5226	5.5314	5.5875	5.811	5.5035	5.7851	5.8441	5.3689	5.3575	5.4786	5.4518	5.6656	5.5544	5.8966	5.8297	5.9933	5.9885	5.9557	5.9068	5.814	5.7451	5.7949
(Z,Z)-3,6-Dodecadien-1-ol	5.0759	5.1378	4.9964	5.0659	5.014	4.6989	4.8115	5.0928	4.3448	4.2951	5.0873	4.6816	5.1937	5.2514	5.0634	5.4248	4.8484	4.8451	4.8376	4.7997	4.772	4.9557	5.4095	4.9148	5.0829	5.2975	4.5313	4.9295	4.8813	5.1663	5.276	4.9475	5.1801	5.3282	4.8411	4.8173	5.3741	4.9208	5.2222	5.0636	5.3769	5.4404	5.5778	5.5969	5.5843	5.6943	5.4429	5.3974	5.4575
Schleicherastatin 3	6.007	6.1203	5.8863	6.212	6.0991	5.9915	6.0238	6.2418	5.4334	5.7095	6.0459	5.9487	6.1367	6.1888	5.8721	6.1244	5.8833	5.9687	6.1097	5.7416	5.9943	5.8791	6.2218	5.941	5.9207	6.0871	6.0712	5.8415	5.9665	6.0899	6.2257	6.0046	6.0056	6.1288	6.0039	6.0909	5.8507	5.9531	6.1668	6.0456	6.1351	6.3935	6.1777	6.5928	6.2506	6.2393	6.2865	6.2548	6.2533
Robustocin	4.9492	4.3977	4.652	5.2755	4.9315	4.5855	5.0592	5.4713	3.8169	4.0195	4.8097	4.8685	5.2142	5.4295	4.833	5.2671	4.4989	4.3647	4.505	4.3423	4.0729	4.4126	5.0643	4.8634	5.0071	5.0545	4.6502	4.6072	4.6755	4.7366	5.153	4.4537	5.1747	5.1187	4.4242	4.8604	4.8182	4.952	4.6698	4.5431	4.9854	5.926	5.628	5.9399	5.5525	5.7204	5.6328	5.6048	5.5782
Cis-Solamin	5.0825	4.9292	5.0802	5.1053	4.8599	4.6248	4.9579	5.4357	4.3399	3.5914	4.8285	5.0247	5.1563	5.4542	5.0986	5.1278	4.5799	4.7022	4.81	3.6826	4.0847	4.9623	5.1394	5.2134	5.1203	5.075	4.6247	4.9128	3.768	4.9095	5.0966	4.5983	5.3906	5.1293	4.5051	4.6824	4.962	5.1471	4.9402	4.4549	5.1949	5.9066	5.6545	5.8537	5.5508	5.704	5.6602	5.6002	5.4941
9-Decenoic acid	5.7636	5.8953	5.6052	5.9011	5.7956	5.5904	5.6797	5.9775	4.882	5.2555	5.6782	5.6686	5.7735	5.9488	5.5264	5.833	5.4871	5.598	5.8262	5.3591	5.6055	5.6396	5.8425	5.7359	5.6404	5.6407	5.7452	5.4874	5.4068	5.8048	5.8883	5.7467	5.6827	5.7554	5.7293	5.7501	5.3845	5.6083	5.8087	5.6205	5.7964	6.1007	6.0456	6.3135	5.9992	6.0681	6.0238	6.0774	5.8593
3alpha,7alpha-Dihydroxycoprostanic acid	5.6921	5.7694	5.6402	5.7692	5.6507	5.4385	5.5465	5.7216	4.5616	5.2681	5.5613	5.3856	5.7448	5.7475	5.4208	5.8401	5.4315	5.5334	5.5755	5.4506	5.6229	5.6374	5.8159	5.5071	5.5075	5.8258	5.4722	5.533	5.5166	5.5867	5.7806	5.5898	5.6899	5.787	5.5576	5.5111	5.4691	5.5449	5.7092	5.5972	5.7834	5.7669	5.9036	5.9611	5.9063	5.8621	5.8038	5.7943	5.7696
(1R,2S,3S,4R)-p-Menthane-2,3-diol	4.9977	5.2464	5.1483	5.1198	4.9789	5.2047	5.1424	5.1626	5.1843	5.151	5.0385	5.126	4.9509	5.0548	5.0447	5.0768	5.1625	5.0493	5.1359	5.133	5.1794	5.1775	4.9727	5.1166	5.0089	4.9928	5.1441	5.1346	5.1192	5.072	4.9984	5.1651	5.0567	5.0233	5.1215	4.9876	5.073	5.1065	5.0874	5.0895	5.1093	5.0576	5.0911	5.0994	5.1298	5.0536	5.0738	5.0489	5.0852
25-Hydroxytachysterol3	6.6929	6.6896	6.512	6.8219	6.7454	6.4711	6.767	6.8002	5.9558	6.4182	6.5588	6.5124	6.7599	6.7977	6.4845	6.6447	6.4045	6.6834	6.7584	6.331	6.6323	6.4969	6.9795	6.5079	6.447	6.8282	6.7054	6.5857	6.7599	6.6304	6.8478	6.7085	6.495	6.6875	6.6063	6.7025	6.331	6.5279	6.8046	6.6883	6.7419	6.746	6.6868	7.0003	6.7344	6.722	6.6203	6.7631	6.5317
3a,7a-Dihydroxy-5b-cholestan-26-al	6.0003	6.0222	5.8753	6.1946	6.0713	5.8544	5.9464	6.1192	5.2287	5.6409	5.8585	5.8029	6.0797	6.1375	5.7589	6.007	5.6956	5.9579	5.9598	5.6624	6.0193	5.9179	6.1688	5.9356	5.9889	6.1095	5.9895	5.8184	6.0124	5.9751	6.1566	5.9729	5.92	6.1433	6.0209	5.9348	5.7733	5.9502	6.1339	5.9752	6.1003	6.2064	6.2026	6.4699	6.0478	6.1778	6.063	6.081	6.0729
LysoPC(18:1(9Z))	6.3389	6.7627	7.0189	6.6855	6.8875	6.8288	6.8348	6.8457	6.9386	6.7297	6.9899	6.7698	6.8507	6.8824	6.8122	6.8313	6.8493	6.803	6.9349	6.8765	6.781	6.769	6.5844	6.8948	6.8936	6.7763	6.7556	6.7543	6.7597	6.8914	6.7908	6.7104	6.867	6.8333	6.8339	6.8023	6.8648	6.9816	6.6806	6.7431	6.6602	6.6653	6.6797	6.49	6.4744	6.4457	6.5423	6.4711	6.9015
11Z-Eicosenoic acid	3.3062	2.3924	3.53	3.071	2.1721	3.3094	3.5469	3.8958	3.3604	2.9061	2.1964	3.6426	2.2029	3.7514	3.6106	3.3248	3.3035	2.3862	2.2976	2.1553	3.04	3.2001	2.1924	2.8338	2.1874	2.1896	2.1967	2.6355	2.1737	3.8238	2.5265	2.2136	3.6702	2.1855	2.5677	2.2048	2.9543	3.1365	2.3448	2.3992	2.1662	4.3167	4.0751	4.5549	3.7892	4.1103	4.1012	3.8335	4.3842
3,?4-?Dimethyl-?5-?pentyl-2-?furantridecanoic acid	4.9273	4.5922	4.7846	4.8763	4.951	4.6562	4.7821	5.0078	3.0922	4.624	4.6731	4.499	4.9941	5.1598	4.7306	5.3012	4.2824	4.6312	4.3182	4.3108	4.7696	4.7485	5.2531	4.4996	5.1228	5.1554	4.3865	4.8434	4.5218	4.8912	5.168	4.7719	5.2029	5.123	4.7091	4.8196	4.8218	4.6737	4.8253	4.5536	4.9806	5.2968	5.3605	5.6186	5.2264	5.3575	5.1356	5.3055	5.3231
Ambolic acid	5.5749	5.5454	5.4466	5.602	5.6837	5.5061	5.6813	5.9233	5.2557	4.9692	5.4889	5.6166	5.6784	5.7513	5.3485	5.6133	5.275	5.4346	5.7178	5.1235	5.4026	5.5596	5.7591	5.3351	5.3994	5.6194	5.5953	5.2119	5.3573	5.631	5.7871	5.5031	5.3998	5.6417	5.5421	5.5488	5.27	5.403	5.7365	5.5067	5.5237	6.0337	5.9836	6.2703	5.9586	5.9827	5.9958	5.9593	5.8021
LysoPC(15:0)	6.7448	7.0737	7.1633	7.0351	7.0346	7.164	7.0985	7.0138	7.1078	7.0073	7.1584	7.0995	7.1024	7.1106	7.1273	6.9788	7.0788	7.0713	7.1829	7.1775	7.0858	7.0093	6.911	7.1729	7.1247	7.029	7.1627	7.1537	7.0846	7.1937	7.0756	7.1776	7.1221	7.0745	7.1056	7.0983	7.1102	7.2323	7.0895	7.046	7.0147	6.7741	6.8151	6.652	6.8077	6.7364	6.8012	6.7473	6.8868
Cyclopassifloic acid B	6.2833	6.4326	6.4679	6.4294	6.3949	6.4962	6.4377	6.3563	6.5106	6.3875	6.4546	6.4754	6.4544	6.3808	6.4527	6.3312	6.4289	6.4012	6.4089	6.4848	6.4726	6.3816	6.3418	6.4607	6.413	6.3641	6.4804	6.4822	6.4238	6.493	6.4001	6.5535	6.4063	6.3852	6.4261	6.4385	6.4084	6.509	6.3553	6.3842	6.3083	5.4812	5.5438	5.4061	5.5417	5.4096	5.6149	5.4448	5.5916
5,9-Epidioxy-3-hydroxyergost-7-en-6-one	5.9049	5.6385	5.7289	5.859	6.0431	5.6685	5.9498	5.8813	5.0631	5.597	5.7993	5.688	5.7787	5.9061	5.559	5.6779	5.469	5.8787	5.7861	5.3021	5.9168	5.4324	6.1004	5.6576	5.8004	5.9468	5.6033	5.5994	5.6978	5.7658	5.9074	5.8089	5.7623	5.9106	5.8188	5.8057	5.3216	5.258	5.6685	5.6049	6.0635	5.8313	5.6906	6.1526	5.7573	5.8431	5.7749	5.9122	5.7712
Deoxycholic acid	6.0012	6.0708	5.9152	6.3505	6.2232	5.9153	6.186	6.0893	5.3727	6.1036	6.1608	6.0108	6.2661	6.2811	5.9545	6.0691	5.964	6.214	6.2435	5.7833	6.1256	6.029	6.4782	5.9258	6.014	6.339	6.0805	6.0982	6.3194	6.1192	6.3689	6.1822	6.0315	6.1517	6.1013	6.2184	5.9849	6.2075	6.2792	6.2348	6.1085	6.2951	6.2701	6.5483	6.1577	6.2725	6.0166	6.2894	6.0407
PE(18:1(9Z)/0:0)	5.4031	5.8376	6.2609	5.7423	6.0254	5.9201	5.9414	5.9922	5.9367	5.8226	6.112	5.8632	5.9744	6.0239	5.9571	5.8281	6.1942	5.7738	6.0213	6.0351	5.7006	5.7032	5.6596	5.9421	6.2229	5.751	5.904	5.8357	5.8897	5.8955	5.834	5.6669	5.8397	6.0695	5.8982	5.9399	6.082	6.0611	5.8738	5.9965	5.6972	5.8207	6.0013	5.7962	5.9042	5.7727	5.7391	5.6824	5.898
3-?Methyl-?5-?pentyl-2-?furantridecanoic acid	5.2012	5.1469	4.9589	5.4517	5.4513	5.0787	5.2752	5.5903	4.577	4.8418	5.1347	5.2289	5.4432	5.4793	4.9859	5.4069	4.8692	5.074	5.2825	4.815	5.0586	4.9693	5.5144	5.0995	5.2858	5.4717	5.2786	5.2138	5.1703	5.3166	5.5563	5.104	5.3026	5.5198	5.2053	5.2936	5.0176	5.2428	5.4415	5.2699	5.3121	5.7546	5.614	6.0072	5.5209	5.7213	5.4621	5.5927	5.5959
DG(14:0/18:4(6Z,9Z,12Z,15Z)/0:0)	4.418	4.2993	4.0433	4.7122	4.5392	4.1914	4.7807	5.1519	3.3176	3.2679	4.4955	4.3518	4.8132	4.7187	4.0602	4.5119	4.0985	4.0198	4.2776	3.3293	3.4436	3.709	4.6313	4.3537	4.5324	4.6496	3.3709	3.9156	3.3627	4.4429	4.6047	4.24	4.3049	4.5818	3.5345	4.1509	3.4678	4.1183	4.4503	4.0289	4.1425	5.4803	5.2291	5.6541	5.1757	5.3585	5.2225	5.4499	5.1947
MG(0:0/24:1(15Z)/0:0)	5.267	5.2604	5.1682	4.9931	5.1834	5.2163	4.9346	5.2496	4.3593	4.6384	5.275	4.8655	5.0811	5.4604	4.79	5.2561	4.7829	5.0336	5.265	4.5486	5.4279	5.3394	5.4048	5.1344	5.1716	5.3712	4.919	4.8723	4.8584	5.3533	5.3654	5.1719	5.151	5.2181	5.0471	5.0514	4.7735	5.0586	5.2583	5.154	5.3746	5.4844	5.3325	5.7463	5.4872	5.4483	5.6624	5.7358	5.3598
8Z,11Z-eicosadienoic acid	4.9292	4.5033	4.91	4.9024	4.8118	4.7239	4.9792	5.1312	4.555	4.2726	4.7406	4.9122	4.9435	5.1408	4.8753	5.1749	4.4377	4.4402	4.417	4.4264	4.7895	4.728	4.9369	4.8265	4.7748	4.9083	4.6089	4.7074	3.8916	4.738	4.9896	4.8197	5.1129	5.1118	4.7444	4.8291	4.6924	4.5606	4.6826	4.5115	5.0895	5.0693	5.0204	5.4795	4.6779	5.0083	5.0405	4.9554	5.1251
Austroinulin	3.9967	4.7141	4.4964	4.6531	4.0347	4.9	4.8839	4.8046	4.639	4.7829	4.67	4.1595	4.8447	4.29	4.3473	4.2828	4.2457	4.1961	5.3083	4.2579	4.8774	4.6732	3.9444	4.5831	4.2227	4.1869	4.5105	4.538	3.8475	4.2228	4.3497	4.5025	4.0302	4.3443	4.2848	3.8228	4.2553	4.3753	4.0888	4.0464	4.2955	4.4424	4.2897	4.2097	4.7302	4.2285	4.2435	4.2327	4.3466
Yucalexin P21	5.0517	4.5517	4.5462	4.8862	4.6227	4.3219	4.3359	4.3397	4.2734	4.2237	4.6198	4.4058	4.5573	4.7375	4.9507	5.1668	4.8552	4.8668	4.5166	4.8711	4.5723	4.9438	4.7811	4.8173	4.6891	5.0061	4.7215	4.6252	4.9764	5.1958	4.4679	4.6373	4.9781	5.246	4.9302	4.7481	4.733	4.8075	4.9449	5.0427	4.9717	4.5609	4.5701	4.4815	4.7075	4.6817	4.6946	4.5339	4.6904
Coprocholic acid	5.3562	5.163	5.2742	5.4168	5.4193	4.8778	5.2533	5.3572	4.0872	4.8352	5.259	5.2022	5.5266	5.4148	5.1467	5.5761	4.9865	5.0883	5.0406	5.0881	5.1756	5.2364	5.5617	5.1346	5.3395	5.5758	5.0757	5.2035	5.1488	5.3377	5.5924	5.0582	5.5133	5.5716	5.1387	5.1831	5.0748	5.2471	5.3851	5.213	5.2554	5.7413	5.7564	5.9042	5.6518	5.7724	5.6407	5.7222	5.6877
(3beta,22E,24R)-5,8-Epidioxy-23-methylergosta-6,22-dien-3-ol	5.3756	5.2356	4.9653	5.4456	5.3194	5.1748	5.2873	5.4509	4.7338	4.9309	5.1996	5.2554	5.3605	5.3655	5.0895	5.3141	5.0369	5.0783	5.1469	4.9145	5.2128	5.0633	5.4739	4.9172	5.1209	5.2668	5.2503	5.0922	5.1681	5.28	5.4406	5.2813	5.1729	5.3039	5.173	5.2858	4.9312	5.1045	5.3623	5.22	5.3008	5.6392	5.6812	5.8934	5.6825	5.6301	5.5661	5.6137	5.4986
DG(14:1(9Z)/14:1(9Z)/0:0)	4.7862	4.7673	4.7795	4.9245	4.7839	4.6589	4.7723	4.9862	3.3728	4.3815	4.4349	4.6345	4.7616	5.0218	4.3947	4.8413	4.2425	4.5819	4.5488	4.1221	4.706	4.6126	4.8925	4.7651	4.8869	4.943	4.5567	4.4351	4.4131	4.851	5.0112	4.3765	4.8939	5.0686	4.7641	4.3419	4.4221	4.4069	4.6276	4.5506	4.6179	5.4441	5.4048	5.6144	5.3016	5.3534	5.3622	5.3912	5.3894
Ceanothine C	3.1164	3.1321	4.0546	3.1455	4.0136	4.1145	3.1384	3.1422	3.7844	3.4833	4.4629	4.2458	4.7718	5.1388	4.1634	5.0796	5.0206	4.438	4.9757	4.3663	4.3571	3.0796	3.3035	4.6873	5.1359	4.939	4.607	4.4843	4.2958	3.925	5.0279	4.1246	4.199	5.0856	4.4797	4.581	3.9579	4.1408	4.6488	4.1837	4.1263	4.1289	3.2755	3.2838	4.0076	3.2381	3.5824	3.2334	3.2696
Pregnanediol	4.5982	4.7365	4.42	4.9712	4.8369	4.179	4.8196	4.8858	3.2745	4.6022	4.6497	4.6849	4.886	4.8237	4.569	4.7327	4.4977	4.6819	4.8596	4.1756	4.3633	4.6247	5.0458	4.5019	4.5343	4.804	4.7624	4.6594	5.0543	4.8216	5.022	4.7195	4.6992	4.6686	4.5675	4.8478	4.4244	4.9193	5.0429	4.8049	4.743	4.8378	4.9505	5.2964	4.9105	4.9633	4.6966	4.938	4.7407
Myristoylglycine	4.3751	4.6369	4.6853	4.5497	4.5732	4.5784	4.5494	4.6526	4.7074	4.6003	4.466	4.5847	4.4221	4.4485	4.4925	4.588	4.6711	4.6353	4.808	4.4964	4.5731	4.7073	4.4401	4.6618	4.6192	4.552	4.7346	4.7011	4.6286	4.589	4.7595	4.4959	4.6142	4.8251	4.5368	4.4727	4.5181	4.3638	4.4274	4.6354	4.5585	4.714	4.6347	4.5751	4.7904	4.5877	4.7149	4.6337	4.745
3,7-Dihydroxy-25-methoxycucurbita-5,23-dien-19-al	4.87	4.8858	4.5944	4.9366	4.9501	4.7245	4.9652	5.2692	4.3042	4.0304	4.7202	4.9043	5.119	5.0857	4.583	5.0589	4.2837	4.5123	5.0382	3.6162	4.6257	4.7764	5.086	4.4967	4.6469	4.9756	4.7374	4.5107	4.5854	4.9334	5.1157	4.7059	4.6261	5.0583	4.7355	4.9817	4.4853	4.529	5.0647	4.9105	4.7581	5.586	5.5013	5.8016	5.5419	5.5458	5.5151	5.5254	5.3937
(3beta,22R,23R,24S)-3,22,23-Trihydroxystigmastan-6-one	5.6305	5.7368	5.4375	5.8539	5.7299	5.4368	5.6837	5.8108	4.9808	5.2418	5.6237	5.6434	5.7834	5.8787	5.4416	5.7351	5.3769	5.4547	5.6159	5.2412	5.5012	5.392	5.7854	5.472	5.6112	5.6246	5.6229	5.4352	5.4705	5.7238	5.8055	5.5151	5.6698	5.7676	5.5508	5.622	5.2589	5.5678	5.769	5.6305	5.5481	6.0388	6.0033	6.3187	5.9448	6.0326	5.949	6.0124	5.9253
Ganoderiol G	4.81	4.876	4.7929	5.0921	4.8243	4.2901	4.7455	4.9776	3.8768	4.0303	4.7381	4.6879	5.0785	5.0016	4.623	4.8678	4.3785	4.3804	4.722	3.8884	4.6765	4.5673	4.8756	4.3153	4.8713	4.9286	4.5832	4.5443	4.6112	4.9795	4.9654	4.661	4.9359	5.0526	4.5838	4.5919	4.0424	4.5601	4.91	4.4935	4.5289	5.4822	5.3878	5.7199	5.3552	5.4335	5.4248	5.5226	5.4408
PE(18:2/0:0)	5.7472	6.3247	6.6918	6.1391	6.3541	6.3888	6.4757	6.3585	6.5304	6.3086	6.5402	6.4253	6.6255	6.7095	6.5042	6.3649	6.6189	6.2925	6.5764	6.4077	6.1507	6.0981	6.1312	6.5024	6.795	6.2842	6.4593	6.2804	6.0775	6.3789	6.3197	6.2257	6.363	6.4899	6.3957	6.5102	6.6037	6.5045	6.3422	6.5531	6.2151	6.5858	6.7357	6.4937	6.6531	6.5638	6.6904	6.5355	6.6438
(Z)-6-Nonenal	4.8563	5.3914	5.5338	5.1091	5.47	5.2504	5.6032	5.3007	5.4187	5.1568	5.6285	5.3516	5.7169	5.4781	5.4302	5.3799	5.3373	5.2717	5.6814	5.2417	5.3642	4.9929	5.0346	5.6858	5.435	5.195	5.3654	5.3114	5.0344	5.4204	5.2602	5.338	5.3686	5.3945	5.2934	5.3754	5.4313	5.531	5.2183	5.3558	5.099	5.3856	5.4633	5.3087	5.219	5.2912	5.3458	5.2549	5.2961
Allolithocholic acid	4.5147	4.3879	4.7614	4.5799	4.8091	3.7703	4.9002	4.6769	3.1111	4.1224	4.5532	4.317	4.6128	4.7909	4.2293	4.7138	3.8496	4.4263	4.2518	3.7668	4.3868	4.3597	4.872	4.0787	4.6646	4.6956	3.8245	4.3947	4.2744	4.5241	4.8446	4.248	4.7839	4.9066	4.4211	4.4119	4.1697	4.2774	4.6009	4.5336	4.5989	5.2345	5.0418	5.4145	4.896	5.0993	4.9323	5.0682	5.1597
13-OxoODE	4.6454	5.0786	4.9122	4.9389	4.5904	4.956	4.7852	5.1461	4.7798	4.8933	4.639	4.715	4.3712	4.6509	4.7888	4.8436	5.0271	4.8109	5.1087	4.7561	4.9388	4.9437	4.6772	4.7632	4.6397	4.7948	4.8522	4.8495	4.4968	4.7113	4.8114	4.7731	4.7686	4.813	4.7949	4.6345	4.6608	4.6507	5.0126	4.8101	5.0457	5.0953	4.972	5.0087	5.1865	4.9872	4.9691	4.7994	5.0591
5,9,11-trihydroxyprosta-6E,14Z-dien-1-oate	4.215	4.7247	4.9341	4.434	4.6693	4.7868	4.7522	4.5195	4.8977	4.7461	4.6956	4.8409	4.8895	5.0863	4.8703	4.6232	5.039	4.5023	4.7726	4.8397	4.5334	4.5594	4.5346	4.9058	5.2954	4.6822	4.9297	4.6562	4.4591	4.6842	4.5833	4.5936	4.7338	4.7752	4.7398	4.8474	4.9743	4.6465	4.6388	4.8941	4.5188	3.3334	3.8366	3.3752	3.8696	3.3295	3.3497	3.3247	3.361
PE(22:5/0:0)	4.8933	5.4652	5.5463	5.4069	5.229	5.5524	5.4648	5.4786	5.3741	5.3429	5.4401	5.4544	5.2758	5.5117	5.4868	5.2596	5.5	5.2378	5.6737	5.5545	5.254	5.3699	5.1464	5.3045	5.7413	5.4836	5.3267	5.2666	5.2666	5.3467	5.2076	5.1904	5.3428	5.4182	5.2976	5.1337	5.6331	5.3484	5.4158	5.3758	5.3693	5.5703	5.5247	5.4419	5.7985	5.3081	5.5879	5.5499	5.7654
27-Nor-5b-cholestane-3a,7a,12a,24,25-pentol	5.4283	5.3572	5.2919	5.5122	5.5489	5.2609	5.3614	5.5569	4.7332	5.1071	5.3769	5.3489	5.5554	5.5248	5.2221	5.5319	5.2094	5.3318	5.3469	5.1751	5.3743	5.3213	5.5623	5.2123	5.4077	5.6145	5.4489	5.3176	5.3223	5.4255	5.6728	5.2866	5.4411	5.6272	5.3587	5.3776	5.2227	5.3428	5.5815	5.4488	5.4265	5.7874	5.6898	5.9819	5.8506	5.7005	5.5954	5.5936	5.7673
(Z)-15-Oxo-11-eicosenoic acid	3.9399	3.7324	3.9997	3.8666	4.1214	3.9298	3.836	4.4538	4.0899	3.2388	4.0892	4.091	4.3843	4.2775	3.58	4.3872	3.7236	3.4009	4.1983	2.989	3.9144	4.0474	4.264	3.4776	3.8315	4.0742	3.2116	3.6536	3.0075	3.9609	4.123	3.5603	4.4869	4.3494	3.0371	4.388	4.2187	3.699	4.2275	3.9624	4.0095	4.7845	4.6484	5.2369	4.5441	4.5005	4.6975	4.6081	4.7696
LysoPC(20:4(5Z,8Z,11Z,14Z))	6.4194	6.8826	6.8788	6.7036	6.6889	6.7096	6.8701	6.8223	6.8185	6.6727	6.7574	6.6432	6.5413	6.5493	6.7303	6.7863	6.6205	6.7362	6.9942	6.7936	6.6227	6.6396	6.5862	6.7225	6.6236	6.7794	6.7008	6.6642	6.7605	6.8968	6.655	6.6497	6.6247	6.6122	6.642	6.4144	6.7201	6.8395	6.589	6.4365	6.5603	6.8785	6.7703	6.7393	6.7256	6.4963	6.5294	6.6932	6.7488
Austalide G	4.8887	3.5654	4.4386	4.6399	5.4028	3.2645	4.5243	4.1976	4.6678	3.9928	4.233	4.2265	4.1579	4.4069	4.39	4.2053	4.1417	4.2215	4.3835	4.0164	3.2934	3.2197	3.8902	4.5694	4.3315	4.4077	4.5413	4.5028	3.8065	3.9244	4.1707	4.4495	4.6181	4.1928	4.5858	4.4053	4.0131	4.194	3.4051	3.6583	4.1197	3.7341	4.3278	3.424	4.5906	4.5099	4.3351	4.5678	4.7855
8,11-eicosadiynoic acid	4.3907	5.2467	4.9889	4.9531	4.7603	4.8474	5.3284	4.8764	4.8312	4.7033	5.1987	4.8208	5.1263	4.8085	4.8157	4.9044	4.6944	4.7838	5.481	4.8945	5.1548	4.6879	4.7218	5.16	4.8316	4.8134	4.9253	4.8431	4.8194	5.1064	4.784	4.9532	4.7243	4.8283	4.7001	4.6369	4.7947	5.0733	4.7216	4.4632	4.7307	4.9256	4.8995	4.9288	4.9132	4.6807	4.72	4.8315	4.9293
Polyporusterone F	4.4686	3.6385	3.2335	5.2679	4.148	3.5754	3.9628	4.3754	3.1799	3.5353	3.7265	4.2961	4.0554	4.1628	3.8504	4.0441	1.5318	4.0785	1.5718	1.5146	3.7292	4.0245	4.3394	3.3185	3.8522	3.762	3.9504	3.3446	4.1395	4.033	4.2321	4.3668	3.6871	4.41	4.2022	3.3935	3.2104	1.5327	4.032	3.9487	4.4312	4.746	4.8436	5.2439	4.9201	5.3483	5.0785	5.0057	4.7097
(25R)-3beta-hydroxycholest-5-en-7-one-26-oate	5.3578	5.41	5.3766	5.343	5.3022	5.4642	5.3071	5.3304	5.4994	5.2602	5.5259	5.3068	5.3902	5.4932	5.7136	5.4712	5.3497	5.2074	5.3805	5.5857	5.3079	5.3697	5.376	5.3799	5.5063	5.3442	5.5429	5.4558	5.1575	5.3109	5.334	5.2325	5.2155	5.1984	5.6253	5.2816	5.3549	5.3848	5.1744	5.697	5.2564	5.5633	5.6166	5.4094	5.5782	5.6444	5.7142	5.866	5.4711
LysoPC(22:6(4Z,7Z,10Z,13Z,16Z,19Z))	5.9734	6.5641	6.4472	6.071	6.262	6.5044	6.3173	6.3136	6.4292	5.9509	6.3363	6.0336	6.405	6.3902	6.2368	6.0916	6.1162	6.2186	6.3836	6.2245	6.42	6.3488	5.9711	6.4184	6.0361	6.1589	6.3294	6.168	6.3154	6.4209	6.323	6.3291	6.2286	6.1941	6.3172	6.3103	6.2929	6.4625	6.0994	6.1427	6.3265	6.3978	6.3315	6.2903	6.1912	6.4369	6.2069	6.2382	6.7247
TOFA	5.0284	4.7283	5.064	5.0291	5.3182	4.76	5.1593	5.2563	4.8543	4.7116	5.0781	5.0875	5.0862	5.1707	5.018	5.1435	4.8854	4.8923	4.991	4.7194	4.8507	4.859	5.1839	5.0964	5.0194	5.1078	4.9071	4.9424	4.6575	5.0211	5.1542	4.9596	5.1487	5.3491	5.0035	5.1531	5.0469	4.8869	4.9491	5.0077	5.1091	5.4115	5.2698	5.687	5.0984	5.3916	5.3052	5.2939	5.4949
PE(18:3/0:0)	4.3154	4.5007	5.3487	4.8642	4.6071	4.8942	4.9312	5.0394	5.1653	4.8304	5.0486	5.0925	5.1862	5.2694	5.1906	4.8737	5.4449	4.6368	5.1728	5.4099	4.457	4.6108	4.7253	5.0404	5.8315	4.9775	4.8081	4.9909	4.468	4.9289	4.8041	4.4438	4.9495	5.0619	4.9791	5.0383	5.4118	5.1134	4.8143	5.025	4.6178	5.2512	5.3904	5.2188	5.5858	5.1386	5.2805	5.1505	5.3494
5beta-Cholestane-3alpha,7alpha,24,26-tetrol	5.4996	5.5534	5.1235	5.8204	5.591	5.1719	5.552	5.5751	4.56	5.282	5.6173	5.5391	5.6594	5.6314	5.3557	5.6611	5.4379	5.295	5.407	5.29	5.339	5.127	5.5515	5.4195	5.3935	5.6242	5.6561	5.3599	5.3441	5.6485	5.7681	5.4381	5.4006	5.5162	5.3705	5.5762	5.3637	5.6497	5.6778	5.6115	5.5565	5.9955	5.7734	6.1084	5.8081	5.9906	5.7751	5.9856	5.7786
ROCCELLIC ACID	4.5291	4.3641	4.4953	4.5918	4.557	4.5685	4.7201	4.6672	4.5986	4.6914	4.5878	4.6529	4.7365	4.4711	4.6864	4.5905	4.5375	4.452	4.6463	4.3868	4.4764	4.7118	4.4246	4.4573	4.3276	4.6147	4.5047	4.579	4.4395	4.4851	4.5257	4.5623	4.5089	4.4832	4.5084	4.9195	4.519	4.4988	4.4382	4.6627	4.4336	5.0614	4.9141	5.1228	4.6649	4.9148	4.9647	4.8506	5.1127
(Z)-4-Dodecenal	4.8137	5.3209	5.0959	5.1899	4.7377	5.2992	4.9099	5.312	4.8237	4.7511	4.4597	4.4294	4.2032	4.4824	4.5953	5.0777	5.0256	5.2074	4.9466	4.6756	5.3869	5.4754	4.7817	4.7022	4.3677	4.812	4.7932	5.0242	4.8422	4.8247	4.8657	4.8262	4.8814	5.0965	4.9049	4.5591	4.6602	4.6061	5.417	4.932	5.5311	5.3174	5.2739	5.0604	5.4358	5.1782	5.2266	4.7227	5.209
13,14-dihydro-15(R)-Prostaglandin E1	3.8725	3.5921	4.0732	3.9591	4.2836	4.3246	4.6645	4.6279	4.2063	4.1044	3.9837	4.4671	4.1457	4.5629	4.1888	4.5682	4.3493	3.4176	3.9425	3.5316	2.9712	3.6033	4.2254	3.4834	4.0478	4.041	4.1172	4.1235	2.9658	3.6221	4.3779	3.902	4.724	4.3587	3.5903	4.428	4.3841	4.0241	4.155	4.0313	4.0065	4.9276	4.8147	5.35	4.7292	4.8246	4.6961	4.6984	4.9223
27-Norcholestanehexol	5.6246	5.6388	5.5039	5.7821	5.7892	5.3887	5.5572	5.9038	4.7587	5.2701	5.4768	5.5973	5.7948	5.7026	5.3014	5.6635	5.2468	5.3233	5.4834	5.222	5.3437	5.4347	5.6179	5.4164	5.6625	5.719	5.5762	5.4948	5.4422	5.73	5.7987	5.4271	5.6323	5.8666	5.6054	5.5283	5.2615	5.5581	5.6952	5.7162	5.4852	6.0308	5.9957	6.2366	5.8863	5.9443	5.9232	5.9152	5.9649
25-Acetylvulgaroside	4.975	3.6575	4.5013	5.3296	4.5931	5.1305	5.5659	4.9448	5.457	5.1825	4.4105	5.4056	5.2735	5.0489	4.868	4.953	5.0595	4.7903	5.4147	5.4876	4.3744	4.2123	4.9582	4.9922	5.221	5.3207	5.2041	5.0519	5.0252	4.3301	4.8811	4.6063	3.736	5.4184	5.0133	5.7521	4.8391	4.8822	4.563	5.0331	4.6183	5.2455	4.8499	5.2954	4.9441	5.6796	5.669	5.4657	5.7514
17-HDoHE	5.2831	4.1046	4.7048	4.651	4.9358	3.2723	3.2863	3.3285	3.2238	3.1741	4.9261	4.7327	4.9682	5.1639	5.1511	5.3095	5.1077	4.9291	4.4813	4.6526	4.4299	4.8943	4.9225	4.8018	4.8108	5.2366	4.8829	4.4125	5.204	4.7566	4.8556	4.2053	5.3764	5.1227	4.7557	4.9644	5.0164	4.7693	5.2377	4.8819	5.2524	4.7581	4.538	4.7914	4.5217	4.6326	4.7898	4.3672	4.5238
5b-Cholestane-3a,7a,12a,23S,25-pentol	4.8137	5.0446	4.5873	5.038	4.9073	4.1986	4.6781	5.039	3.479	4.1112	4.6861	4.7488	5.0068	5.0566	4.6376	4.9959	4.3694	4.5264	4.6502	4.1128	4.4661	4.2982	4.9771	4.6717	4.8558	5.0708	4.7468	4.6634	4.7396	4.8272	5.1526	4.7551	4.84	4.9145	4.3925	4.7628	4.1295	4.9453	5.1292	4.8299	4.8073	5.4401	5.2878	5.701	5.3897	5.3718	5.2889	5.4662	5.3111
LysoPE(18:2(9Z,12Z)/0:0)	4.3189	5.161	5.112	4.8975	4.8069	5.3117	4.8858	5.3586	5.3111	4.9297	4.8751	4.9792	5.1645	5.3508	5.4098	5.014	4.8918	4.6454	4.6985	5.3305	4.8526	4.7575	4.623	4.7956	5.3842	4.8426	4.8501	4.8038	4.83	4.9501	4.7134	4.7297	4.9455	4.6808	5.0681	4.9007	5.2613	4.83	4.7527	4.6391	4.4049	5.0979	5.1068	5.1362	5.5591	5.7435	4.7367	5.0773	5.8449
11'-Carboxy-alpha-chromanol	5.1886	4.8447	5.4116	5.5305	4.9339	5.0503	5.1926	4.4972	4.9566	4.7673	4.8039	5.55	4.8151	5.1328	5.1443	5.1033	4.8689	4.9955	4.6796	4.5343	5.0177	5.0869	5.5516	4.7323	5.0507	5.1782	5.1227	5.3176	4.7716	4.9017	4.9672	5.3878	5.1436	5.1861	5.1577	5.1879	4.9505	4.9817	4.9037	5.2893	4.684	5.6232	5.4943	5.679	5.4746	5.3088	5.4439	5.4791	5.1526
Stearidonic acid	4.7381	4.4201	4.6873	4.654	4.708	4.3949	4.9409	5.011	4.673	4.3619	4.6525	4.6899	4.8604	4.7762	4.6188	4.7363	4.5793	4.552	4.7307	4.2707	4.5587	4.649	4.8171	4.6556	4.625	4.8263	4.5826	4.6025	4.3643	4.6871	4.7786	4.5744	4.8286	4.9431	4.6389	4.7844	4.6777	4.3977	4.6499	4.5962	4.8302	5.0273	4.9246	5.3402	4.7928	4.9747	4.9789	5.0048	5.1765
3-carboxy-4-methyl-5-pentyl-2-furanpropanoic acid	4.5814	4.682	4.6077	4.5829	4.5276	4.6086	4.6	4.658	4.5888	4.4354	4.5812	4.6157	4.6325	4.5713	4.4601	4.623	4.6186	4.4404	4.6034	4.6077	4.6055	4.4346	4.5966	4.5779	4.5782	4.509	4.5598	4.5377	4.5682	4.5849	4.59	4.4906	4.5547	4.462	4.5013	4.3655	4.5196	4.54	4.5638	4.5521	4.5075	5.8057	5.8748	5.7097	5.9221	5.7813	5.8282	5.7913	5.7825
3,7-Dihydroxy-12-oxocholanoic acid	5.3454	4.5119	4.3992	5.0893	4.8592	4.2543	5.2289	4.9881	4.1463	4.6983	4.9718	4.75	5.0907	4.9214	4.4517	4.9329	4.4065	4.9981	4.8301	4.4248	4.3497	4.5553	4.9945	4.6056	4.8974	4.8604	4.8221	4.5191	4.8739	4.7408	4.9278	4.865	4.7701	5.029	4.6726	4.9061	4.6235	4.6184	4.9242	4.63	4.7315	5.1866	4.8437	5.4448	4.9909	4.9747	4.8952	4.9464	5.4802
3-Methyluridine	4.5935	4.6915	4.6383	4.5902	4.5384	4.6751	4.6908	4.6713	4.6451	4.7635	4.6522	4.5854	4.6779	4.6163	4.5977	4.5367	4.5776	4.5152	4.7369	4.7015	4.6566	4.5453	4.7376	4.5829	4.6076	4.613	4.6638	4.6433	4.7864	4.7874	4.652	4.6954	4.6253	4.539	4.6527	4.6003	4.6567	4.6738	4.6074	4.6797	4.5814	4.7361	4.9034	4.6817	4.7964	4.7338	4.7334	4.6895	4.6948
17-phenyl-18,19,20-trinor-prostaglandin D2	3.5672	5.3157	4.483	3.4192	4.0026	2.8416	2.8556	3.2927	2.7932	3.152	2.9038	3.4808	2.8527	3.17	2.9883	2.8994	2.8225	2.7771	2.8636	2.8048	2.8706	2.7969	2.8422	2.8396	2.8704	2.8394	2.8748	2.8431	2.961	2.8738	2.8473	2.8634	2.7992	2.8352	2.8335	2.8293	2.7744	2.8235	2.7969	2.8066	2.8158	3.7812	3.9762	4.0544	3.8323	3.579	3.7088	3.863	3.6595
5-formyl-6-hydroxy-1,1,4a,6-tetramethyl-decahydronaphthalen-2-yl acetate	3.7851	3.173	3.4356	3.4985	3.6925	3.42	3.8714	4.3487	3.4756	3.324	3.64	2.9235	4.1462	3.9897	3.708	4.0058	3.207	3.2084	3.6731	3.4382	3.2581	3.5559	3.5676	3.4273	2.9274	3.6542	3.7828	3.4479	2.8836	2.9445	3.3081	3.3616	3.8372	3.9751	2.8937	3.646	3.8072	2.9239	3.5877	3.2317	4.0047	4.7983	4.6739	4.9998	3.9517	4.7469	4.6771	4.5769	4.9781
9-Methyldodecanoic acid	4.1313	3.6217	4.0018	3.7384	3.9899	3.3789	3.3929	3.3967	3.3305	3.2807	4.6682	3.3626	4.1979	4.2391	4.0846	4.4761	4.2391	4.1642	3.9313	4.3611	4.3674	3.8961	4.9396	4.506	4.2624	4.5185	4.6489	4.361	4.1884	4.1175	3.9711	4.2838	4.6523	4.1481	4.167	4.5926	4.0395	4.363	4.3799	4.3277	4.4867	3.4966	3.5301	3.5384	3.5688	3.4926	3.5129	3.4879	3.5242
5-Tetradecenoic acid	4.5198	4.4918	4.4852	4.4842	4.5019	4.5094	4.6788	4.5962	4.5624	4.9477	4.4502	4.4635	4.485	4.4678	4.5084	4.6109	4.5496	4.4891	4.519	4.364	4.3468	4.6866	4.4322	4.4254	4.5059	4.5797	4.6401	4.5146	4.5197	4.6462	4.4906	4.4218	4.4877	4.511	4.503	4.6158	4.5519	4.4371	4.3618	4.6557	4.5356	5.0768	4.7948	4.9163	4.5631	4.7176	4.851	4.7491	4.9476
Tetracosapentaenoic acid (24:5n-6)	4.7722	4.6796	4.7685	4.8926	4.9836	4.4596	4.7272	4.7129	4.0122	3.9624	4.7021	4.6358	5.0723	4.7326	4.7801	4.8987	4.4514	4.3043	4.4346	4.0238	4.7046	4.3041	4.537	4.6761	4.8544	5.6318	5.0085	5.0567	4.9961	4.7615	5.1827	5.0795	4.2123	4.9234	4.5923	5.0495	4.2503	4.6025	4.6979	4.9132	5.0664	5.0363	4.6468	5.5102	5.2894	5.0796	4.9772	5.1709	4.9211
MG(22:2(13Z,16Z)/0:0/0:0)	5.2437	4.906	4.717	5.0703	4.5363	4.8452	4.6382	4.5056	4.3288	4.2483	4.7235	4.6348	4.285	4.5932	4.4763	4.6293	4.2406	4.7853	4.5378	4.2177	5.0468	4.6783	4.747	5.0887	4.8063	4.6388	4.8755	4.7714	5.014	4.7648	4.7193	4.8997	4.4871	4.4357	4.8317	4.487	4.5259	4.3847	4.4892	4.4985	4.7574	5.0048	4.6498	4.829	4.4628	4.7129	4.9786	5.1028	5.1111
13-Oxo-9,11-tridecadienoic acid	5.4052	5.2782	5.3297	5.1676	5.5173	5.285	5.3144	5.7894	5.4702	5.1591	5.3853	5.2518	5.5412	5.3549	5.5717	5.3659	5.4065	5.161	5.5423	5.245	4.9629	5.3709	5.2536	5.2971	5.357	5.2835	5.3014	5.4439	4.7955	5.4151	5.1607	5.2434	5.3223	5.1029	5.3098	5.5527	5.3817	5.4679	5.3157	5.2665	5.0889	5.39	5.6191	5.6003	5.707	5.8616	5.5642	5.7076	5.6635
Sphinganine 1-phosphate	2.9496	3.5758	3.6565	3.1149	3.5475	2.9576	4.7585	2.9755	2.9092	2.8595	3.437	3.0796	3.4392	2.9567	3.9064	3.7945	3.3021	4.3701	3.3056	2.9266	2.9866	5.1924	3.4569	3.3691	3.498	3.9943	3.6063	2.9592	3.9349	3.2044	3.5412	3.6869	3.7851	4.5066	3.3969	4.1655	2.9732	3.0847	4.2925	3.2923	3.8579	3.9137	3.1087	4.1547	3.1474	3.6196	3.7502	3.9751	3.4777
Simvastatin hydroxy acid	3.8463	4.2003	4.3138	5.0923	4.9607	4.3069	4.2841	5.6885	5.2284	5.5177	4.7813	5.5781	5.0991	5.3608	5.1451	4.5858	5.0746	3.8209	4.6475	4.5501	3.9405	4.619	3.7057	3.888	4.3461	3.5298	4.4537	4.8687	3.6508	4.6313	4.3466	4.2882	4.6256	4.8793	4.1251	4.5312	4.474	4.2017	4.3256	5.2565	4.6522	5.1696	5.0178	5.8041	4.5152	6.5063	5.4179	5.6832	4.8876
3-[8-hydroxy-2-(1-hydroxy-4-methylpent-3-en-1-yl)-2-methyl-2H-chromen-5-yl]propanoic acid	4.2313	4.3972	4.23	4.2413	4.2294	4.3331	4.3341	4.261	4.1858	4.2282	4.319	4.2864	4.3324	4.3424	4.1959	4.2218	4.2263	4.1464	4.1449	4.313	4.2371	4.0719	4.1921	4.3091	4.2966	4.2513	4.3032	4.2501	4.3009	4.3795	4.1958	4.3298	4.2627	4.203	4.2098	4.2692	4.2085	4.3312	4.1976	4.2061	4.2531	5.036	4.6366	4.5264	4.2174	4.4889	4.6635	4.5504	4.5347
Cibaric acid	4.4161	4.4427	4.5402	4.1227	4.2466	4.3425	4.6883	5.1023	4.974	3.8847	4.4999	4.7546	4.8444	4.6624	4.6441	4.7701	4.5996	4.3663	4.7866	4.1732	3.8998	4.3995	4.2791	4.3967	4.5761	4.8413	4.6724	4.4603	4.1262	4.5095	4.6102	4.4117	4.64	4.3999	4.2549	4.7605	4.6108	4.5118	4.6384	4.2971	4.5543	5.103	4.9097	5.3928	4.2168	4.9617	4.9487	4.917	5.0553
(+/-)5,6-DHET	3.617	3.4909	3.8478	3.5779	3.5899	3.8317	3.9096	4.1047	3.6626	5.3834	3.343	4.2824	3.4558	4.7752	3.9701	3.8961	3.3607	3.3411	3.893	3.3253	2.9303	3.2892	3.4248	3.2367	3.8954	3.7305	3.6272	3.4249	3.1263	3.4862	3.5055	2.9231	3.2176	3.8354	2.8954	3.645	2.8341	2.8832	2.8566	4.0779	3.308	4.6551	3.7951	4.2074	3.7691	5.6219	4.3409	4.9434	4.2937
3-Methoxybenzenepropanoic acid	3.8561	3.7947	3.7017	3.829	3.7162	3.8206	3.833	3.9878	4.0473	4.0789	4.0607	4.137	4.5147	3.7142	3.728	4.0101	4.0266	3.6752	3.7687	3.7744	3.7547	3.7361	3.8666	3.7459	3.945	3.7296	3.926	3.839	3.7218	3.9327	3.8482	3.7456	3.9055	3.6479	3.8955	3.7818	3.932	3.7948	3.7707	4.5655	3.6083	4.051	3.8706	4.2224	3.7678	3.735	3.7908	4.8972	3.7521
Leontogenin	4.631	4.9189	4.7237	4.9463	4.6882	4.7594	4.625	4.9227	4.5782	4.6927	4.7571	4.7759	4.6927	4.8519	5.0391	4.6473	4.5552	4.5607	4.6262	4.9766	4.5537	4.6253	4.6269	4.7644	4.8256	4.5518	4.8907	4.7203	4.6679	4.8258	4.7686	4.4646	4.5825	4.4784	4.8007	4.5449	4.4455	4.6702	4.3125	4.9211	4.5445	4.912	4.9201	5.0168	4.9352	4.9784	5.0113	5.1865	4.8989
5-Nonyltetrahydro-2-oxo-3-furancarboxylic acid	5.324	5.4851	5.3575	5.0942	5.4856	5.5492	5.4434	5.3846	5.4333	5.5627	5.1018	5.1782	5.1179	5.0967	5.3752	5.6964	5.2965	5.5826	5.3982	5.2644	5.461	5.7306	5.3624	5.0942	5.2656	5.4212	5.3016	5.3739	5.0384	5.1518	5.4303	5.3818	5.2673	5.3332	5.3087	5.459	5.2402	5.0962	5.473	5.2796	5.8919	5.3924	5.2895	5.5529	3.92	5.2776	5.3899	5.2163	5.3429
3-(4-hydroxy-3-methoxyphenyl)-1-{2,4,6-trihydroxy-3-[3,4,5-trihydroxy-6-(hydroxymethyl)oxan-2-yl]phenyl}propan-1-one	3.4819	3.1723	3.4561	3.5549	3.0795	3.6961	2.7632	3.3427	2.7009	3.7659	2.7538	3.6631	3.3378	3.2053	3.2171	3.5337	2.7302	2.6848	3.0623	2.7125	2.7782	6.3239	3.6637	4.8405	4.5635	4.0553	4.3111	4.3073	4.3328	4.5353	4.7389	4.5662	5.6368	5.6031	4.7287	5.8708	5.4384	5.67	5.3978	5.0242	4.4275	2.8668	2.9003	3.4878	2.9389	2.8628	3.8887	2.8581	2.8943
Isobutyl 2-furanpropionate	4.3537	4.3792	4.4425	4.3084	4.328	4.3737	4.2731	4.3763	4.0871	4.197	4.368	4.3072	4.547	4.3205	4.426	4.3563	4.2509	4.3148	4.2703	4.2496	4.2656	4.2629	4.2441	4.3075	4.255	4.1936	4.3404	4.3298	4.2268	4.3282	4.265	4.3708	4.3603	4.2523	4.3601	4.406	4.3259	4.4008	4.2516	4.2105	4.3128	4.5243	4.6416	4.5411	4.6303	4.7436	4.5694	4.5548	4.7723
PC-M6	4.714	4.8447	4.4587	4.4631	4.3545	4.5524	4.4453	4.4842	4.4942	4.3616	4.6524	4.2911	4.531	4.4676	4.6801	4.4744	4.6785	4.2594	4.466	4.5121	4.6498	4.3552	4.5364	4.4337	4.5947	4.6322	4.4838	4.3437	4.2999	4.4649	4.1288	4.4039	4.4186	4.4433	4.2642	4.4868	4.3073	4.391	4.3058	4.4393	4.4104	5.5746	5.6897	5.5938	5.6355	5.515	5.8113	5.5418	5.5353
Dihydromyoporone	4.2065	4.3699	4.3677	4.2518	4.4093	4.3049	4.4206	4.7372	4.5768	4.1196	4.0863	4.4541	4.2169	4.3019	4.32	4.3666	4.3591	3.9969	4.2657	3.9191	3.8048	4.2723	3.9965	4.0465	4.213	4.2502	4.4751	4.3935	4.0583	4.203	4.2992	4.0831	4.1913	4.4137	4.0253	4.2786	4.2414	4.1989	4.2201	4.2612	4.2431	4.2471	4.1185	4.2978	4.3314	4.6013	4.2129	4.159	4.0371
Furanogermenone	4.1112	1.9199	3.4051	1.7826	3.9736	1.779	1.7559	1.9792	1.4156	3.3778	3.7753	3.9767	4.635	4.3192	4.1319	4.5913	4.2843	4.3922	3.1956	3.9516	4.9532	3.7958	4.633	4.4872	4.4064	4.8367	4.3251	4.4743	4.2615	4.3406	4.6907	4.6326	4.2872	4.6378	4.76	4.8949	3.2918	4.6547	4.8587	4.2024	5.0738	4.1502	0.8543	3.7602	3.1839	3.4055	4.1177	1.7645	1.7849
5-[(3-methoxyphenyl)methyl]oxolan-2-one	4.3851	4.5279	4.3084	4.4232	4.3179	4.3257	4.3474	4.3645	4.2656	4.3503	4.4354	4.3486	4.3203	4.2426	4.3388	4.3621	4.4272	4.2718	4.3655	4.4162	4.3915	4.3065	4.384	4.3829	4.4251	4.3429	4.3145	4.3596	4.2968	4.4159	4.3399	4.3526	4.3195	4.3686	4.2579	4.2916	4.3751	4.4291	4.3289	4.3844	4.2793	4.7045	4.8649	4.7857	4.6509	4.64	4.7829	4.7607	4.4774
4'-Hydroxydiclofenac	4.6285	4.4776	4.8651	4.2083	4.7646	4.8366	4.3865	4.9867	4.6043	4.3084	4.5064	4.3477	5.308	4.7483	5.0528	4.8252	3.9677	4.9639	4.3921	4.4426	3.9708	4.5701	3.929	4.5098	3.3921	3.8119	4.6366	4.74	4.2796	4.689	4.6419	4.7161	4.9653	4.1036	4.9077	4.9749	4.8194	4.9738	3.5391	4.1063	4.6756	3.5142	3.5477	3.5561	3.5864	3.5103	3.5305	3.5056	3.5418
Panaquinquecol 2	4.591	4.5152	4.8518	4.3011	4.5805	4.5414	4.8198	5.1469	4.3773	3.8577	4.4116	4.7502	4.6546	4.4142	4.8156	4.68	4.5669	4.4422	4.6189	4.0801	3.8325	4.0377	4.5057	4.1792	4.2123	4.7554	4.582	4.5089	4.2766	4.6151	4.5409	4.5432	4.3029	4.7139	4.1227	4.7635	4.7892	4.2999	4.4846	4.5642	4.4643	4.8018	4.6559	4.7468	5.235	5.1191	4.6133	4.6368	4.8262
3,5-dichlorosalicylic acid	4.0496	4.2627	3.5679	4.0398	4.2111	3.907	4.0162	3.9922	3.597	4.0873	4.844	4.0078	3.6538	4.1947	4.0004	3.8629	4.2682	4.4856	4.1609	4.2267	3.9274	3.9934	3.7841	4.1956	4.0813	4.2829	3.9659	4.1501	4.095	3.966	3.8439	3.9212	4.1955	4.5836	4.0964	4.0439	4.1642	4.0045	4.0953	3.769	3.8063	0.9549	0.9307	0.938	1.1967	0.8978	0.9155	0.8937	0.9254
(7'S,8'S)-4,7'-Epoxy-3,8'-bilign-7-ene-3',5-dimethoxy-4',9,9'-triol 4'-glucoside	5.1067	4.7668	5.5163	3.4429	5.0564	5.1575	3.7602	5.2955	4.6172	3.9209	3.9999	3.7748	5.7767	4.6562	5.4015	4.8587	3.1351	4.9846	3.4798	4.0607	3.1832	4.4846	3.1548	4.0436	3.1498	3.152	4.5246	4.6136	3.1359	4.4999	4.3227	4.4292	5.0205	3.1478	4.8448	5.1266	4.7552	5.0321	3.1095	3.1192	4.4399	4.357	5.5661	4.6259	6.299	6.512	4.2435	4.9046	6.479
Tetradecanedioic acid	3.088	2.6564	2.4601	3.5626	3.1896	2.6409	2.6903	2.7409	2.6687	3.1032	3.0043	2.4623	2.4896	2.6564	2.4586	2.7985	3.1829	2.4142	3.2402	3.3977	2.6441	2.745	3.1885	2.6567	2.6384	2.4764	2.9673	3.2392	2.4603	2.6252	2.8421	2.5004	2.8577	3.2016	2.4704	3.1025	2.9493	2.4605	3.3731	3.0948	2.5568	3.4829	3.4059	3.6292	4.4805	2.8639	3.487	2.7954	2.6235
Trans-p-Menth-2-ene-1,4-diol	5.0096	4.9054	5.2576	4.4259	4.9965	5.0744	4.5084	5.1522	4.7591	4.4943	4.563	4.4792	5.4193	4.8496	5.1995	4.9344	4.2728	4.9821	4.4911	4.5972	4.1452	4.776	4.1116	4.5846	3.7958	4.1267	4.7506	4.8748	4.2638	4.8041	4.7384	4.7564	5.0486	4.2987	4.9492	5.1011	4.8787	5.0649	4.076	4.1947	4.7629	4.3836	4.9897	4.4766	5.5182	5.6441	4.3233	4.6416	5.5779
3-(3-hydroxyphenyl)-7-methoxy-3,4-dihydro-2H-1-benzopyran-4-one	3.8619	4.0172	3.0357	3.8797	4.0697	3.4282	3.7731	4.6624	4.085	3.5993	3.6065	3.3941	3.9261	4.4172	3.9832	0.986	4.5946	4.0475	5.2676	4.2955	4.029	4.5725	3.7693	3.5933	3.3024	3.9552	3.3987	4.0016	4.291	4.1489	3.2488	3.3365	3.869	4.171	3.4731	3.3823	2.9795	4.1247	4.0876	3.7693	3.8247	4.3086	5.0422	5.2958	4.7047	4.2048	4.655	5.0128	3.967
2-benzyloctan-1-ol	4.2627	4.0972	4.1575	4.2535	3.9462	4.243	1.905	4.0679	3.8219	4.5442	4.2979	4.2156	3.2134	4.0176	3.7926	3.5258	4.4489	4.1275	4.8052	3.9852	4.1079	4.1604	3.9473	4.1153	4.4853	3.9612	3.945	4.3979	4.202	3.5853	3.9003	3.8591	3.8104	4.0437	4.3301	3.0121	3.7924	3.7474	3.401	3.7931	3.6151	4.3997	4.2787	4.3528	3.3437	4.0122	4.2058	4.6541	4.1937
10beta-12,13-Dinor-8-oxo-6-eremophilen-11-al	4.676	4.8883	4.7794	4.7496	4.7874	4.9344	4.8262	5.0789	5.2249	4.843	4.4838	4.4034	4.6719	4.6781	4.8635	4.8825	4.7432	4.8202	4.7725	4.928	4.5927	5.0466	4.7432	4.5101	4.8956	4.9275	4.9091	5.0938	4.5458	4.5853	4.8047	4.7932	4.5155	4.7928	4.8501	4.7463	4.6357	4.8686	4.9495	4.8436	5.0745	4.9982	5.0569	4.8348	5.4327	4.808	4.9738	4.9616	4.6858
Biliverdin	5.6972	5.5327	5.4563	5.3461	5.347	5.4242	4.8131	5.347	5.1641	5.6748	5.5334	5.3098	5.1758	5.4656	5.3062	5.3903	5.3954	5.1821	5.9416	5.1311	5.4064	5.3639	5.0728	5.2868	5.3479	5.3918	5.288	5.4291	5.506	5.1595	5.2637	5.0605	5.2757	5.3376	5.4383	4.9071	5.2107	5.1784	5.2411	4.9353	5.4275	5.6164	5.4958	5.4877	5.1714	5.472	5.4531	5.6953	5.6796
6-(4-{3-[2,4-dihydroxy-5-(3-methylbut-2-en-1-yl)phenyl]-2-hydroxy-3-oxopropyl}-2-(3-methylbut-2-en-1-yl)phenoxy)-3,4,5-trihydroxyoxane-2-carboxylic acid	6.1321	5.56	5.6979	6.0113	5.7074	5.4692	4.9114	5.6757	5.3351	6.0283	5.9041	5.6383	5.5109	5.801	5.8788	5.4866	5.5347	5.4034	6.4922	5.3712	5.0313	5.3624	5.1987	5.5943	5.6072	5.4805	5.6295	5.5024	5.7006	5.2723	5.3834	5.0698	5.6528	5.4691	5.6107	4.9095	5.6525	5.4307	4.9706	5.2825	5.4523	6.5105	6.0495	6.0896	5.8863	6.3809	6.0865	6.569	6.4471
3b-Hydroxy-6b-angeloyloxy-7(11)-eremophilen-12,8b-olide	4.7892	3.9372	4.2093	4.7081	4.2096	3.8415	3.3459	4.2119	3.5004	4.7171	4.5126	3.9793	3.8204	4.3451	4.5529	4.0529	3.9866	3.8604	5.2201	3.5839	3.2809	3.8623	3.4275	4.1	4.2551	3.9779	4.2686	3.8926	4.3657	3.6036	3.8915	3.091	4.2825	4.0196	4.0701	3.0363	4.1763	3.6411	3.0244	3.5726	3.9367	5.1506	4.687	5.0856	4.516	5.0879	4.8123	5.2168	5.1841
10-Hydroxymelleolide	5.175	5.1669	5.2459	5.5855	5.5958	5.2549	5.6638	5.4657	5.3333	4.961	5.1305	5.0287	5.3551	5.7801	5.2368	5.0771	5.0356	4.9504	5.3504	4.553	3.6322	3.9129	5.3583	4.9292	5.032	5.2844	4.86	5.0578	5.4215	5.258	5.0942	5.343	5.3161	4.7533	5.3169	5.5596	5.3883	5.0702	5.0009	4.9112	5.3214	4.287	3.8739	2.4081	4.3665	4.2749	3.7995	3.814	3.3051
O-Desmethylverapamil (D-702)	4.2639	3.1745	3.8135	3.0299	3.1314	3.6384	3.0227	4.0251	2.9603	2.9106	3.0133	3.4551	3.5129	3.2855	3.764	3.6189	4.416	3.605	3.5468	3.1327	3.0377	2.964	3.0093	4.1272	3.0043	3.5461	3.5609	3.335	2.9905	3.0005	3.8966	3.0306	2.9664	3.0023	3.0006	2.9759	2.9415	2.9906	2.964	3.8176	2.983	3.8607	4.7684	3.5017	5.7084	3.8591	4.1767	4.6307	4.573
P-Hydroxyphenylbutazone	3.4211	3.2509	0.2374	1.7253	0.2368	0.2453	0.2514	0.2531	7.7681	5.2228	4.6942	4.4823	4.0235	3.5376	3.4558	3.5211	3.4063	2.9255	2.9161	2.8298	0.258	0.2265	2.1537	3.5248	2.9009	0.2443	0.2474	0.2459	0.2375	0.2417	0.2478	0.2548	0.2275	1.8686	0.2418	3.0339	0.2175	0.2375	4.6056	0.2305	0.2343	2.1085	2.8741	3.0529	3.4568	3.9942	3.1132	2.2386	3.1644
Isovalerylcarnitine	3.6925	3.5868	3.4795	2.7785	2.7376	3.6348	3.436	3.8038	6.1442	3.4625	2.762	2.7411	2.7685	2.7564	2.9736	3.1489	2.7383	3.5559	3.5685	2.7817	3.5078	3.7833	2.8498	2.8324	2.7529	3.4266	3.8476	3.5953	3.2335	3.2491	3.2357	3.8145	3.2443	3.3913	3.0418	2.7246	2.6902	2.9502	3.6547	3.1691	3.2956	3.9544	3.636	3.8039	4.2311	4.1613	3.1505	3.3647	3.2826
Austalide J	5.4109	4.5405	5.0848	4.946	4.7424	4.8176	4.7898	4.4847	3.843	4.2906	4.7619	5.0702	4.6495	4.5889	4.4149	4.8142	4.2193	5.1238	4.6285	4.4771	4.3445	4.2944	4.8721	5.6961	4.6418	5.0505	4.9781	4.6505	4.9045	4.6567	4.6435	4.9795	4.3736	4.2318	4.7855	4.0784	4.4825	4.1975	4.3431	4.2817	4.789	1.4649	3.5801	1.5054	1.5348	1.4611	1.4806	1.4566	3.7691
5-Pentyltetrahydro-2-oxo-3-furancarboxylic acid	3.8376	3.8437	3.8942	3.3678	3.7576	3.8303	3.8583	3.7365	3.9121	3.6612	3.6584	2.8695	3.9145	3.4926	4.0574	3.6573	3.6086	3.7328	3.4642	3.3962	2.8013	3.5807	3.5235	3.4392	3.2392	3.4314	3.6565	3.9549	3.5137	3.5384	3.7496	3.7252	3.5092	3.4749	3.8298	4.0172	3.65	3.8505	3.4654	3.9651	3.5454	4.1664	4.1582	4.164	4.6081	4.4924	4.153	4.103	4.466
1-(3-methoxyphenyl)butane-2,3-dione	3.8369	3.9221	4.2698	2.6217	4.0129	3.9515	3.2543	4.0793	3.1088	3.5759	3.2752	3.0231	3.8793	3.5731	4.2365	3.8763	3.0564	3.8491	2.8294	3.5695	2.6264	3.7757	2.5754	3.299	2.5704	2.6762	3.3805	3.8819	2.5566	3.5977	2.9847	3.5887	3.8257	2.5684	3.7485	3.9614	3.8871	3.9368	2.5302	3.1096	3.0859	3.4432	4.1408	3.6849	4.4779	4.7242	3.933	3.6173	4.6984
Farnesiferol B	5.126	5.0228	4.7744	5.6539	5.2426	5.6402	5.1605	5.5426	5.3866	5.3426	4.4279	4.9863	4.8313	5.018	4.8151	5.1591	4.7111	4.4749	5.2214	4.9022	4.6879	4.752	5.0172	4.701	4.7693	4.6549	4.9926	5.6306	5.2336	5.1144	5.3817	6.1261	4.9959	5.3968	5.0159	5.3609	4.541	5.2498	5.1969	5.0702	5.0465	5.0498	4.0133	3.8318	4.9358	4.9804	4.1447	4.6622	4.1955
PSOROMIC ACID	5.2465	5.3198	5.2131	5.2783	5.1873	5.2389	5.2285	5.2031	5.1728	5.1319	5.296	5.2758	5.2293	5.2747	5.3045	5.2717	5.2362	5.1727	5.2023	5.2862	5.3026	5.2307	5.3011	5.2609	5.217	5.2475	5.297	5.2139	5.1802	5.2555	5.1885	5.2686	5.2373	5.3269	5.2019	5.2481	5.1712	5.2999	5.2218	5.2333	5.2275	5.7019	5.7801	5.823	5.7353	5.6874	5.7549	5.6964	5.6998
(3a,5b,7a,12a)-24-[(carboxymethyl)amino]-1,12-dihydroxy-24-oxocholan-3-yl-b-D-Glucopyranosiduronic acid	3.1408	3.1566	3.6892	4.7723	4.738	3.1488	5.1602	3.6197	4.0519	4.9449	4.6492	3.1325	4.4477	3.84	3.1288	4.8135	4.5789	4.8722	4.7881	4.0398	3.908	5.0863	3.1494	4.9377	4.095	4.3377	3.6872	4.1011	3.9064	3.4437	3.1546	4.1991	4.7899	4.4003	3.5811	4.1823	4.511	3.1307	3.3488	4.4667	3.123	3.4489	4.6321	4.6874	5.1336	5.0856	5.2374	4.7591	5.0542
3,4,5-trihydroxy-6-{3-[(1E)-5-oxo-7-phenylhepta-1,3-dien-1-yl]phenoxy}oxane-2-carboxylic acid	5.8066	5.298	5.7587	5.5986	5.6913	5.7232	5.6809	5.637	5.0858	5.2674	5.6451	5.8496	5.4111	5.6813	5.3794	5.5941	5.314	5.5712	5.1219	5.307	4.7655	4.6224	5.4469	5.4484	5.3376	5.7702	5.4357	5.3665	5.4708	5.469	5.2504	5.4774	5.4199	4.9941	5.3789	5.152	5.1753	5.2622	5.3451	5.1388	5.5287	6.2381	6.0266	6.0647	6.057	6.1879	6.1517	6.3773	6.1458
6-{[3,7-dihydroxy-2-(3-hydroxyphenyl)-8aH-chromen-5-yl]oxy}-3,4,5-trihydroxyoxane-2-carboxylic acid	4.6344	4.6619	4.6227	4.6029	4.5116	4.6888	4.6031	5.1423	4.5417	4.4556	4.6126	4.6115	4.5792	4.426	4.5232	4.5766	4.6465	4.4131	4.5053	4.6302	4.6387	4.6054	4.6253	4.6726	4.5442	4.4594	4.571	4.4629	4.8303	4.6111	4.4279	4.5217	4.3889	4.5193	4.4767	4.4153	4.4401	4.5948	4.4211	4.5618	4.3106	5.3366	5.4208	5.4108	5.4389	5.3188	5.4059	5.3549	5.3488
5,7-dihydroxy-2-(4-hydroxyphenyl)-8-(3,4,5-trihydroxyoxan-2-yl)-4H-chromen-4-one	6.1147	6.1503	6.1123	6.1277	6.0902	6.1055	6.1352	6.0476	6.0459	6.0169	6.138	6.1556	6.1329	6.0817	6.0732	6.1221	6.1223	6.0452	6.0674	6.1289	6.15	6.0716	6.1631	6.109	6.0757	6.037	6.0842	6.0648	6.0303	6.1748	6.0072	6.0848	6.0445	6.0505	6.0371	6.0399	6.0281	6.1049	6.0526	6.0598	6.0439	6.3996	6.455	6.4388	6.497	6.3867	6.419	6.3833	6.3913
11,12,13-Trinor-1(10)-spirovetivene-2,7-dione	2.6338	3.2338	3.7966	3.9587	3.5598	3.4274	3.6222	4.1153	3.4187	3.9108	3.5169	2.5983	3.489	3.5782	3.9886	3.8918	3.7344	3.8472	4.158	3.6161	2.9522	3.4178	3.9147	3.355	4.2561	4.0815	3.5144	4.0148	2.5963	2.6772	3.6096	3.7278	3.2937	3.2436	3.4824	3.6222	3.7419	3.956	3.7388	3.8958	3.4893	4.5169	4.488	4.3405	4.5862	4.1938	4.3171	4.4445	4.1037
N-[(3a,5b,7a,12a)-3,12-dihydroxy-24-oxo-7-(sulfooxy)cholan-24-yl]-Glycine	4.7628	4.7525	5.042	5.0357	5.0875	5.0742	5.276	4.6359	4.9963	4.9985	5.0428	4.9705	4.4739	4.634	4.6418	4.7277	5.1098	5.0912	4.9409	4.2916	5.2375	5.2556	5.0481	4.814	4.9331	4.7063	5.1253	5.1252	4.9816	4.9831	5.3091	4.8956	4.7536	4.8357	4.8011	5.0402	4.4536	4.2023	4.6733	4.8332	4.7466	5.1637	4.8977	5.4224	5.5231	5.6942	5.12	5.2365	5.3843
Taraxinic acid glucosyl ester	5.1353	4.3315	4.6117	5.0507	4.6186	4.1357	3.5849	4.7813	4.0457	5.192	4.8897	4.4767	4.2264	4.7057	4.8839	4.2765	4.6523	4.1428	5.5313	4.2273	3.4048	4.356	3.5151	4.4264	4.5676	3.9991	4.5201	4.2704	4.7163	3.9227	3.9742	3.3976	4.6867	4.2957	4.489	4.2035	4.7422	4.1901	3.331	3.9389	4.2264	5.6344	5.0477	5.2757	5.2708	5.4598	5.214	5.6781	5.5367
(1alpha,4beta,5beta)-4-Hydroxy-7(11),10(14)-guaiadien-8-one	4.4374	3.9553	3.8609	4.3016	4.0689	3.9457	3.1419	3.7876	3.402	4.3902	4.4056	3.8072	3.8938	4.1094	4.1373	4.1682	3.6595	3.4942	4.9239	3.5045	3.6129	3.8542	3.5259	3.9623	4.0384	3.8755	4.1104	3.7038	4.0607	3.6681	3.9029	3.3238	4.0724	4.0775	3.9347	3.4855	3.7959	3.8602	3.4599	3.5516	4.0648	4.7779	4.3747	4.5039	4.3678	4.7504	4.4784	4.8589	4.7613
3,4,5-trihydroxy-6-{[(6E)-3-oxo-1,7-diphenylhept-6-en-1-yl]oxy}oxane-2-carboxylic acid	4.5663	3.7375	4.2625	4.2457	4.1615	4.3863	4.1962	4.3436	3.1937	3.2189	4.0619	4.3747	3.8693	4.2644	3.8933	4.0591	3.5854	4.1277	3.8183	3.9243	3.007	2.9333	4.0187	3.5127	4.2228	4.1179	4.0143	3.7649	3.9723	3.9152	3.4942	4.0156	3.639	2.9717	3.7814	3.6017	3.2808	2.9599	3.4793	3.6531	3.8283	4.8726	4.4097	4.6116	4.9698	5.0082	4.6211	5.0493	4.729
Thymol Sulfate	3.5848	2.5341	2.6354	2.5474	2.9313	3.4714	3.1224	2.9388	3.838	3.8923	3.1802	3.6995	3.3632	2.5254	3.3616	4.3845	3.3426	2.5035	4.5837	2.4897	2.9744	3.4927	3.6857	2.5243	2.9343	3.8742	4.2235	4.7534	3.3857	2.5181	2.5408	3.9095	2.8153	2.6927	2.5182	4.4554	2.4593	2.5083	4.0674	4.2431	2.5006	4.1554	2.6772	3.8532	4.5809	3.7232	3.6634	4.2835	2.9561
5-hydroxy-7-methoxy-2-phenyl-8-(3,4,5-trihydroxyoxan-2-yl)-4H-chromen-4-one	4.8761	4.8736	4.8051	4.8324	4.7346	4.7395	4.701	4.67	4.6806	4.6933	4.7741	4.81	4.7971	4.7022	4.8623	4.7282	4.7574	4.7681	4.7545	4.7905	4.7995	4.8378	4.8557	4.7355	4.8015	4.6781	4.7949	4.6801	4.6646	4.777	4.6705	4.7538	4.7207	4.7777	4.7286	4.7886	4.7176	4.7514	4.7988	4.7607	4.7847	5.3375	5.3464	5.3769	5.4335	5.3149	5.4147	5.3968	5.3653
2-[4,6-dihydroxy-2-methoxy-3-(3-methylbut-2-en-1-yl)phenyl]acetic acid	4.2433	4.2028	4.0577	4.1938	4.1569	4.016	4.128	4.0953	4.0353	4.0539	4.1062	4.1736	4.1499	4.1664	4.0777	4.152	4.1004	4.0113	4.3061	4.067	4.1335	4.1049	4.0736	4.1114	4.1574	4.1269	4.1639	4.1803	4.1241	4.1349	4.0458	4.1463	4.1561	4.1714	4.1084	4.1778	4.1602	4.1121	4.1049	4.2005	4.2275	4.7075	4.7256	4.7894	4.9529	4.7788	4.7934	4.929	4.8344
Armillaribin	4.3301	4.267	3.9555	4.9717	4.0942	5.0231	4.2148	4.886	4.6871	4.6878	3.8016	4.4828	3.8711	4.1994	3.9301	4.4056	3.8715	3.7831	4.4227	4.4293	4.7361	3.7023	4.1314	3.8468	4.2974	3.964	4.594	5.0192	4.3363	3.7822	4.7989	4.9163	3.8564	4.5556	4.1773	4.5234	3.3072	4.3693	4.1254	4.0188	4.2844	4.4115	4.1445	4.4235	4.9691	5.1346	4.1856	4.5585	4.8663
Tetrahydroaldosterone-3-glucuronide	5.8931	5.822	5.8022	5.9625	5.8313	5.8692	5.5726	5.7767	5.5758	5.7556	5.534	5.7537	5.6708	5.6802	5.8062	5.55	4.4903	5.5997	5.8168	5.6385	5.3155	5.3671	5.7202	5.5755	5.4394	5.8565	5.6493	5.6777	5.4676	5.5246	5.6411	5.8344	5.6551	5.6004	5.2792	5.4059	5.5721	5.5857	5.8811	5.4859	5.6323	5.7673	5.5908	5.586	6.2455	5.8551	5.7965	5.9783	5.9332
Norfentanyl	5.4446	5.0207	5.1424	5.5361	5.2255	5.3415	4.3263	5.1546	4.7075	5.5548	5.4707	4.9669	5.1439	5.2058	5.3648	4.6503	5.2467	5.0819	6.0252	5.0997	4.9784	5.0422	5.1557	5.2283	5.2774	4.9394	5.0712	5.2512	5.0853	4.8785	4.7965	4.8687	5.0773	4.9794	5.3405	4.8125	5.0536	5.0766	4.4586	4.7459	5.0836	5.441	5.2736	5.3826	5.2608	5.4247	5.3141	5.8458	5.5467
6''-Malonylcosmosiin	5.4884	5.6147	5.5624	5.6697	5.5272	5.562	5.5808	5.555	5.5155	5.4597	5.5733	5.6139	5.5626	5.506	5.5534	5.509	5.5449	5.4851	5.4817	5.5737	5.6042	5.4866	5.5447	5.4958	5.4704	5.4356	5.4585	5.4684	5.4497	5.4614	5.4276	5.4538	5.3992	5.4181	5.4271	5.4143	5.4308	5.4501	5.3829	5.4122	5.4058	5.2442	5.308	5.2854	5.3755	5.2019	5.2636	5.2738	5.253
Alpha-Carboxy-delta-nonalactone	4.4084	5.126	4.6235	4.2293	4.5976	4.513	4.4965	4.5096	4.5774	4.4193	4.2008	4.1507	4.1305	4.3208	4.3886	4.5798	4.2641	5.0864	4.6291	4.2857	4.7033	5.1996	4.6281	4.285	4.2607	4.5895	4.7167	4.4416	4.6191	4.2669	4.5242	4.6608	4.3626	4.6841	4.3682	4.4613	4.5033	4.4491	4.724	4.4289	5.193	4.5467	3.6527	4.2017	4.2893	4.3208	3.6721	4.1779	4.169
S-(p-Azidophenacyl)glutathione	3.8043	3.3594	3.7534	3.4206	3.5662	3.5566	3.4646	3.5958	3.4465	3.9576	3.6468	2.2399	3.5143	3.6737	3.546	2.6357	3.5196	3.5066	4.2347	2.969	3.3515	3.3274	3.1949	3.6815	3.4785	3.3728	3.5279	3.6371	5.7802	2.2479	3.2232	2.2778	3.284	3.1134	3.742	2.5849	2.1892	2.5933	2.2116	2.2212	3.2681	3.1877	2.4066	2.4149	4.1551	3.8482	2.3895	4.1916	4.1936
(4-ethyl-2-methoxyphenyl)oxidanesulfonic acid	2.1577	2.1734	2.1473	2.2471	6.0575	2.1657	3.7434	2.1834	4.3948	4.075	2.1703	3.9298	2.2112	2.1648	3.7623	2.1711	2.6214	2.1016	2.1876	3.8302	2.1945	2.1212	3.6992	2.1637	5.6289	2.1635	2.1705	3.9512	2.1475	2.1575	3.4658	2.7386	2.1236	4.4309	2.1576	4.4288	2.6924	2.1477	2.1535	4.3823	2.1401	3.9188	2.5339	3.9802	2.3546	4.3213	3.2286	3.8033	2.3102
Cis-3-Hexenyl pyruvate	2.8471	2.8588	3.0461	3.242	4.4938	2.8554	3.1939	3.0049	3.2899	3.0409	3.13	3.2016	3.1184	3.0962	3.1578	3.1364	3.1844	3.0615	3.0073	3.1514	3.0923	2.9987	3.1027	3.013	4.0991	3.121	3.1037	3.097	3.0862	3.1426	3.1993	3.1578	3.1816	3.3328	3.1299	3.2741	3.1501	3.1971	3.0412	3.3068	3.0281	2.0123	2.0456	2.0538	2.3109	2.139	2.0285	2.3948	2.0397
7-Aminoclonazepam	4.0216	2.3805	3.0516	4.2648	4.5586	4.2776	3.355	2.3905	4.5932	4.1469	4.6616	3.6201	4.6204	3.8032	4.2516	4.3368	3.8094	4.2264	4.3599	5.0695	5.2562	3.9709	4.9459	4.6073	4.8152	3.5856	4.4877	4.9453	4.5393	4.4322	4.9293	4.77	4.8399	4.7753	4.1921	4.6447	2.3815	2.3547	4.4156	4.3319	4.8228	2.49	2.5235	2.5318	2.5621	2.4861	2.5063	2.4814	2.5176
Harmalol	2.4981	2.6442	3.0542	2.8423	3.3041	2.6924	2.2519	2.7266	2.9573	2.8245	2.8223	2.9119	3.3234	3.1623	3.0089	3.103	3.1333	3.079	3.1377	2.7173	2.412	2.916	2.4015	2.9489	2.4247	3.1702	3.0629	2.8435	1.5249	2.3823	2.98	2.4137	2.3885	2.6375	2.8932	2.9529	2.6441	2.867	2.8104	3.1815	2.4824	1.6574	1.6903	3.3357	3.3814	4.6382	1.6734	1.7978	1.6844
Polyethylene, oxidized	3.8419	4.4809	4.2059	4.089	4.1312	4.2688	4.2637	4.4924	4.3315	4.2645	3.8737	3.8178	3.7575	3.9348	3.9288	4.1743	5.0047	4.5331	4.3381	4.0375	4.4332	5.0612	4.12	4.0116	3.7452	4.4146	4.4262	4.2983	4.0355	3.897	4.1694	4.3022	3.9126	4.5276	4.132	3.9669	4.0185	4.0652	4.7137	4.1825	4.9277	2.721	2.8294	2.3864	3.4722	3.9803	3.2791	2.3869	2.7583
Deoxycholic acid 3-glucuronide	3.9413	4.1354	5.0263	5.5582	4.8043	4.9122	4.9915	4.8848	3.1798	5.2842	4.5354	4.4708	4.6299	4.1512	3.2635	4.4	4.4515	3.1261	5.5527	4.2439	4.719	6.0742	3.1679	4.1215	4.072	3.0113	4.6488	4.2581	5.2951	3.0053	3.0193	3.7066	3.7754	3.0072	4.3427	3.8622	3.5087	2.9954	4.419	4.546	3.6208	3.1312	3.1647	3.173	3.2034	3.1794	3.1474	3.1225	3.1588
5'-O-Methylmelledonal	4.6741	4.5221	4.3464	4.4265	4.546	4.7599	4.2208	4.949	4.4722	4.776	4.2143	4.4411	3.9075	3.8709	3.8026	3.9399	3.585	4.2625	4.6012	3.965	4.9599	4.1043	4.7393	3.9976	3.9256	4.4844	4.8121	4.3602	4.8508	4.1077	4.3061	4.3681	4.4467	4.1938	4.1319	3.4527	3.5732	3.054	4.7125	3.9275	4.2894	3.8213	3.1379	4.5509	5.1158	4.817	4.2727	4.225	3.9424
(S)-9-Hydroxy-10-undecenoic acid	3.3304	2.9143	3.0326	3.3735	3.7351	2.6386	4.1174	3.6367	4.1535	3.8754	3.584	3.212	3.5158	3.3291	3.1357	3.6657	3.394	3.3566	3.881	4.6325	2.8077	3.8228	3.7356	3.7035	3.2175	3.0775	3.2808	4.3755	4.0021	2.7754	3.5278	2.619	2.9551	3.7217	2.5891	2.6785	3.486	3.6745	3.5837	3.5959	3.0074	2.7147	2.7481	2.7564	2.7868	3.6767	2.7309	2.706	2.7422
P-Salicylic acid	5.0892	5.1068	5.0566	5.2614	5.116	4.9794	4.9263	4.9446	4.946	5.0951	5.0105	5.0901	5.0474	5.0107	5.0995	5.1143	5.138	5.1195	5.1128	5.072	5.0572	5.0238	5.098	5.0951	5.6121	5.3694	5.0915	5.3711	5.1578	5.1936	5.3888	5.4333	5.1532	5.1319	5.2397	5.224	5.4774	5.365	5.2012	5.1862	5.751	4.3467	4.4311	4.4121	4.8624	4.7462	4.4395	4.5788	4.7327
[3-(4-methoxyphenyl)propoxy]sulfonic acid	4.1755	4.1169	4.0047	4.0103	3.9308	2.1829	5.2953	5.0289	5.1552	2.1791	4.5754	5.5297	5.0634	3.8022	5.7025	3.7486	5.5637	3.7621	5.7684	3.7968	5.2839	4.4369	4.9392	2.1809	3.4862	4.4685	3.8561	4.8542	4.2716	3.6957	5.5263	4.3584	4.0784	5.5213	4.969	4.4672	4.5655	2.6483	4.2795	3.9084	2.1573	4.6843	4.4464	4.374	6.1472	4.1231	5.2101	6.3711	5.2553
Trimethyl sulfonium	4.3689	3.9467	3.8877	4.2821	3.9852	4.0202	3.2353	3.9237	3.6238	4.2937	4.2238	4.0875	3.8542	4.0688	3.9158	3.9219	4.0723	3.9787	4.8947	3.8914	4.1242	4.1539	3.8044	3.9446	4.0342	3.8776	3.8242	4.1204	4.0919	3.7321	3.7364	3.5804	3.8735	3.8268	4.1272	3.5169	3.9186	3.6605	3.7587	3.3559	3.8663	2.2803	2.3137	2.3219	3.6575	2.2764	2.2965	4.4341	2.9774
Cynaratriol	5.412	5.053	5.0356	5.3359	5.0863	5.1269	4.3509	4.9712	4.6874	5.3341	5.3212	5.1665	4.9239	5.1554	5.0114	4.9775	5.155	5.0675	5.9017	4.9629	5.1304	5.0969	4.8785	5.0237	5.0848	4.9761	4.8433	5.1446	5.2019	4.7566	4.8934	4.6931	4.9556	4.938	5.1842	4.5836	5.0051	4.805	4.7351	4.6971	4.9127	4.4117	4.0089	3.9834	4.7869	4.4334	3.8323	5.5709	4.9328
10-alpha-methoxy-9,10-dihydrolysergol	5.8604	5.0384	5.4916	5.5499	5.7807	5.7177	4.6041	4.5163	5.0304	5.9058	5.944	4.6214	5.781	5.5077	5.7024	4.7839	5.3944	5.474	6.123	5.4523	5.475	5.2422	5.5242	5.6814	5.5795	5.3431	5.5901	5.5133	5.3562	5.1563	5.421	5.2444	5.5577	5.4494	5.7036	5.4899	5.4431	5.5767	5.1381	5.134	5.7763	4.7453	4.9733	4.8431	5.2389	5.0832	5.0083	5.426	5.3452
Pisumic acid	5.8272	5.4168	5.4623	5.7225	5.423	5.5654	4.777	5.3892	5.1346	5.7832	5.7343	5.586	5.3881	5.5875	5.4615	5.4188	5.5821	5.416	6.3608	5.3976	5.6012	5.5846	5.3564	5.481	5.5408	5.4344	5.3136	5.6283	5.6761	5.2757	5.3946	5.2168	5.439	5.4381	5.6878	5.0756	5.4528	5.3047	5.1784	5.1528	5.3795	5.404	5.0594	5.1332	5.2123	5.7794	5.0651	5.9484	5.861
5,6-Dihydroxyindole	4.3828	3.4858	4.2032	4.0579	4.6498	4.6871	3.9974	3.2603	4.2365	3.9227	4.7032	3.5993	5.1522	4.6067	4.6049	4.4104	4.4822	4.519	4.6979	4.5416	5.2381	4.1954	4.9983	4.9715	4.7152	4.9569	5.004	4.7941	4.4048	4.6662	5.1532	5.0249	4.4985	4.965	4.9817	5.0679	4.0295	4.8878	4.7303	4.4577	5.1782	3.0785	2.9378	2.3953	3.1257	2.8372	2.3698	2.345	2.9213
Cinnamoylglycine	2.9062	2.7869	3.7264	3.4078	3.2276	3.9551	3.6813	3.7633	4.3485	4.0393	3.0689	4.475	3.5015	3.2241	3.9823	3.9975	2.9978	4.1063	3.5498	4.3613	2.9621	3.6221	4.0161	3.08	4.2467	3.4455	3.6942	3.7232	2.774	3.59	4.3719	3.5342	3.283	4.4884	3.4395	3.6737	2.5319	2.341	4.2312	2.9025	3.8052	2.4764	2.5098	2.5181	2.5484	4.0647	2.4926	3.5122	4.4641
3-Pyridylacetic acid	4.2354	4.0316	3.9998	4.1754	3.9925	4.0797	3.9225	4.0472	3.9058	4.2116	4.2254	4.1373	4.0255	4.0989	4.0452	4.065	4.1265	4.0137	4.6413	4.0535	4.1432	4.1099	4.0122	4.0844	4.1272	4.0341	4.0667	4.1116	4.1591	4.0054	4.0273	4.0126	4.0791	4.0667	4.1527	3.904	4.0402	3.9832	3.9278	3.9838	4.0012	3.7528	3.6342	3.2605	3.4081	3.6599	3.5413	4.034	3.8011
2-Hydroxyacorenone	5.1118	4.6156	4.6702	5.0368	4.6289	4.7659	3.9552	4.7241	4.3247	5.0977	4.9779	4.8342	4.5692	4.8702	4.7138	4.6441	4.8246	4.5948	5.6344	4.5798	4.7651	4.7968	4.5674	4.6911	4.7671	4.6564	4.4767	4.8186	4.9008	4.4126	4.5392	4.3781	4.7186	4.6492	4.8949	4.1883	4.6935	4.4542	4.2652	4.3556	4.4976	5.3716	5.0202	5.1437	4.3185	4.878	5.0677	5.2358	5.0101
2',4',6'-Trihydroxyacetophenone	4.0191	4.012	4.0649	4.0913	4.3772	4.227	4.18	4.8018	4.343	4.7848	4.1022	4.1982	4.2477	4.2382	4.2598	4.2829	4.1968	4.5436	4.3984	4.2819	4.1344	4.4386	4.3163	4.191	4.788	4.3203	4.4761	4.7789	4.1427	4.2034	4.3896	4.2253	4.3011	4.5556	4.1587	4.6131	4.3643	4.3265	4.2447	4.2938	4.4642	4.1452	4.0187	3.9034	4.3231	3.823	4.4979	3.7092	3.6185
N-formylanthranilic acid	4.9315	4.0933	3.9687	4.1904	4.1755	4.0094	3.9498	3.9613	3.9467	4.3497	4.1369	4.0559	4.1382	4.0493	4.1757	4.05	4.2597	4.1348	4.7881	4.1782	4.0013	4.0695	4.2055	3.9894	4.1703	3.9867	4.0639	4.0595	4.1851	4.0043	4.1268	4.1659	4.1472	4.0635	3.9887	4.302	4.9515	4.1416	4.1317	4.0936	4.1162	3.3014	2.7624	2.5208	3.5387	3.2583	2.6245	3.8366	3.2298
Sepiapterin	4.1106	3.7308	3.8509	4.0126	3.8935	3.7252	3.8625	4.2299	4.0657	3.8383	4.1346	3.7439	4.0382	3.9723	4.015	3.7989	3.9589	3.8221	3.9222	3.8734	3.6565	3.7335	4.1041	3.7171	3.8784	3.8842	3.8702	4.0824	3.7607	3.6494	3.765	3.6862	3.6635	3.667	3.941	4.1646	3.9789	3.8205	3.1656	4.2064	3.8391	3.328	3.3615	3.3698	4.4768	4.0238	3.3443	4.4662	3.9864
Suberic acid	4.979	5.0871	4.9715	5.0063	5.0046	5.019	5.05	5.0037	4.9755	4.9859	4.9807	4.9774	5.0036	5.0299	5.0172	5.1092	4.9581	5.0165	5.0314	5.0368	5.0383	5.0985	5.0034	4.9919	4.9705	4.9629	5.0552	4.9717	5.0139	5.0068	4.9684	5.0399	4.9385	5.0446	4.9792	4.9969	4.9555	5.037	5.0108	4.9827	5.0883	4.885	4.9314	4.6189	4.837	4.8186	4.5522	4.8231	4.7402
Acetyl-DL-Leucine	4.6529	4.5344	4.5073	4.552	4.6843	4.7873	4.3597	4.3506	4.6458	4.6931	4.6994	4.471	4.8243	4.7774	4.7194	4.9194	4.6621	4.7133	4.741	4.7604	4.9861	4.5496	4.8233	4.7679	4.661	4.842	4.84	4.8015	4.9605	4.5979	5.1109	4.9095	4.6214	4.846	4.7988	4.8717	4.4069	4.7072	4.844	4.7018	5.0921	3.9991	3.9917	3.7003	3.5964	3.7882	3.772	4.3108	3.8293
Isoleucyl-Hydroxyproline	4.294	5.081	4.5886	4.156	4.5031	4.2606	4.4882	4.4922	4.0719	3.7452	3.5898	3.6372	3.5413	4.3398	3.3816	4.2421	4.4938	5.0235	3.7987	3.5676	4.9526	5.3927	4.4332	4.226	2.2231	4.0355	4.428	4.3517	4.3107	4.3896	4.3109	4.7496	4.0823	4.6125	4.4936	4.0848	3.4774	3.8553	4.7404	4.1936	5.2982	2.3447	2.3781	2.3864	2.4166	2.3407	2.3609	3.7698	2.3721
2-Ethyl-2-Hydroxybutyric acid	5.2898	5.1903	5.365	5.398	5.2407	5.4967	5.3488	5.3507	5.2689	5.1746	5.5259	4.9695	5.0803	5.1817	5.1191	5.0757	5.6823	5.5348	5.1063	5.4001	5.28	5.2531	5.398	5.1314	5.1635	5.3616	5.0485	5.8061	5.3927	5.2534	5.3161	5.1577	5.1529	5.439	5.4243	5.1743	5.2222	5.3492	4.9886	5.4747	5.349	4.346	4.5139	4.3374	4.9614	4.9616	4.3665	5.1202	4.8988
3-Methyldioxyindole	4.5822	3.6956	4.0772	4.1068	4.2313	4.382	3.2538	3.6193	3.8496	4.8287	4.5851	4.3923	4.3042	4.5446	4.3585	4.8093	4.3521	4.2913	4.7033	4.0953	4.3448	4.3683	4.0675	4.3004	4.32	4.4958	4.3683	4.2643	4.5554	4.1928	4.5565	4.097	4.4066	4.3044	4.3837	4.129	4.0765	3.9473	4.2135	3.7615	4.2769	0.0218	0.3494	0.0239	0.0256	0.1318	0.0226	3.6825	0.0232
Alpha-Furyl methyl diketone	5.6611	5.9851	6.0404	5.305	6.6559	5.1314	5.555	5.7307	5.7496	5.8783	6.3154	6.1958	6.211	6.3562	6.58	5.3329	6.4476	5.7688	6.2171	5.6453	5.6321	5.4666	5.5252	5.8234	4.8732	4.5864	5.6515	6.0303	5.5205	6.204	5.5444	5.3362	4.6939	5.8094	5.2485	6.2353	5.3745	5.142	5.8003	6.2428	4.8109	5.1601	5.4913	5.4998	4.8737	4.9268	5.3832	6.0489	5.8336
(2E)-3-(2,4-dihydroxy-5-methoxyphenyl)prop-2-enoic acid	5.3773	5.4432	5.4097	5.4262	5.3482	5.392	5.4034	5.4008	5.3828	5.3462	5.4296	5.4265	5.428	5.4141	5.379	5.4106	5.4129	5.3568	5.4073	5.4087	5.4318	5.3739	5.4049	5.4044	5.3973	5.3789	5.399	5.3891	5.3948	5.3986	5.3837	5.4293	5.3551	5.3788	5.4027	5.3308	5.3526	5.3855	5.3512	5.3604	5.3346	5.9416	5.3056	6.0843	4.921	4.9241	6.0827	4.9221	4.9639
P-Tolyl Sulfate	3.7445	3.8716	3.8091	3.8579	3.7746	3.794	3.9483	3.7859	3.7447	3.7673	3.8023	3.8725	3.7927	3.8247	3.8861	3.8499	4.0303	3.8741	3.8896	3.8871	3.9916	3.834	3.926	3.8838	3.8868	3.9137	3.9488	3.9489	3.7865	3.9014	3.9087	3.9283	3.8882	3.8791	3.852	4.0249	3.8506	3.9732	3.9761	4.1469	3.7639	5.2544	5.0495	6.6318	3.8338	3.7701	7.1483	3.7653	4.048
Glutamyltryptophan	4.2728	4.2862	4.2935	4.243	4.3212	4.1887	4.2031	4.2745	4.3426	4.0106	4.2255	4.1632	4.1966	4.4025	4.3191	4.2579	4.1549	4.1142	4.2069	4.1851	4.1278	4.0914	4.2933	4.2126	4.245	4.1625	4.2893	4.3365	4.0692	4.1403	4.2974	4.349	4.2092	4.3041	4.3357	4.3913	4.2157	4.1757	4.1804	4.3351	4.2397	1.9059	1.939	1.9473	1.9773	1.902	1.9605	3.6048	4.1512
3-Methyladipic acid	4.3521	4.5945	4.4464	4.3384	4.4654	4.487	4.4377	4.4308	4.5053	4.42	4.3864	4.289	4.3647	4.434	4.5389	4.8186	4.2772	4.4303	4.5251	4.4266	4.3945	4.5187	4.3022	4.3985	4.291	4.3151	4.5851	4.3775	4.3653	4.4038	4.3598	4.4585	4.2767	4.4027	4.376	4.473	4.3918	4.3916	4.4063	4.3441	4.4198	3.9945	4.1413	4.0287	3.8543	3.8362	3.8925	3.9991	4.0086
2-{[hydroxy(3-hydroxy-5-methoxyphenyl)methylidene]amino}acetic acid	2.2074	2.223	3.257	3.6777	2.6223	3.6731	2.9751	3.3287	5.11	4.5208	2.2199	4.1499	3.5794	3.2613	4.0755	3.7625	3.7762	3.618	5.1811	4.5912	3.321	2.845	5.0894	2.2133	4.9612	2.2131	4.0194	4.2265	3.1625	4.9655	4.6357	3.2302	3.089	4.251	3.3802	3.7708	3.3853	2.1973	3.5549	3.2191	2.6817	2.3324	2.3658	2.3741	2.4043	2.3285	2.3486	2.3238	2.6297
Indoxylsulfuric acid	6.086	5.2874	6.1051	6.5909	6.7725	5.7939	6.3358	6.3741	6.7806	6.4849	6.741	6.5858	6.2437	6.143	6.5277	6.5198	6.0143	6.4066	6.5055	6.9396	6.3146	6.1424	6.5575	6.2814	6.4966	5.7352	6.5073	6.6951	6.5485	6.1789	6.5721	6.1288	6.6211	6.3393	5.4821	6.7582	6.0215	4.6736	6.1055	6.6034	6.3245	6.0054	6.0803	5.4355	6.3451	6.5098	6.4043	6.8317	6.3281
{3-hydroxy-5-oxo-2-[3-(sulfooxy)phenyl]-5H-chromen-7-yl}oxidanium	4.3262	4.4085	4.4517	3.9169	5.0793	3.098	4.2237	4.6068	3.619	4.1138	4.5231	4.6057	4.0935	4.4282	4.7901	3.2114	5.0016	4.4415	4.5694	3.7304	3.9602	4.0513	4.1886	4.7351	2.8154	2.6408	4.1768	4.6018	4.1622	4.9485	3.5057	4.4292	2.6007	4.6021	3.8058	4.9249	3.7338	4.2729	4.7413	4.9872	3.5354	2.7605	2.794	2.8023	2.8326	2.7566	2.7768	3.3302	2.7881
4-Hydroxyphenylacetaldehyde	4.3146	4.2496	4.2911	4.2492	4.2343	4.1921	4.1883	4.2404	4.1952	3.944	4.2803	4.1543	4.1517	4.2805	4.2717	4.2537	4.1577	4.1369	4.1468	4.0733	4.2922	4.151	4.2835	4.1969	4.1751	4.2741	4.2302	4.3035	4.2264	4.1818	4.2962	4.2437	4.0998	4.2122	4.3007	4.2951	4.1961	4.1291	4.1495	4.5255	4.2181	3.092	2.8855	2.6302	2.5991	3.4666	3.1366	4.1704	2.1545
Enokipodin D	3.9893	4.2025	4.1467	4.3362	4.2512	4.5557	4.3138	4.2968	4.3312	4.0279	4.2814	3.4429	4.1194	4.1551	3.8894	3.7223	4.0563	4.715	4.0159	4.3421	4.8882	4.0592	4.2587	4.1549	4.238	4.5573	4.0166	4.6763	4.6113	4.4155	4.2501	4.124	4.0016	4.377	4.5932	3.9862	3.9612	3.9558	3.5125	4.2384	4.0193	3.2885	3.322	3.3303	3.3607	3.2845	3.3047	3.2798	3.3161
2-METHOXYRESORCINOL	3.5991	3.4439	3.5827	3.5397	4.3056	3.4527	3.5427	3.3267	3.0327	3.4131	3.6255	3.5151	3.3071	3.4893	3.6353	4.2102	3.9981	3.4804	3.746	2.9359	3.5356	3.2615	3.5319	3.5081	3.6062	3.5251	3.8322	3.3505	3.5732	3.6119	3.4178	3.4756	3.3517	3.5096	3.4461	4.7883	3.1142	3.5652	3.2545	3.3577	3.4609	2.5962	2.3475	2.3954	2.1333	2.126	2.8185	2.0531	2.4083
L-beta-aspartyl-L-leucine	3.9372	3.9817	3.9867	4.206	4.0449	4.1543	4.0159	4.3217	4.1349	3.8697	4.0871	4.0732	4.0919	4.0356	4.2414	4.36	4.4087	3.9323	4.1137	3.9997	4.1437	3.824	4.2226	4.0965	3.9692	4.1047	4.2554	4.1232	4.1079	4.0492	4.053	4.0267	3.9806	4.0866	3.9543	4.6246	4.0649	4.2096	4.1453	4.7117	3.9261	2.4675	2.5009	2.5092	2.5395	2.4636	2.4837	4.3939	2.495
3-Methylglutaric acid	4.6055	4.913	4.5851	4.5969	4.617	4.6339	4.604	4.56	4.5617	4.5735	4.5795	4.5985	4.5276	4.6204	4.5971	4.597	4.5292	4.7014	4.6159	4.6338	4.6812	4.8203	4.556	4.6115	4.5739	4.6119	4.6227	4.5309	4.6052	4.6129	4.5571	4.6687	4.4986	4.7517	4.6114	4.5925	4.5343	4.6055	4.5726	4.5819	4.7448	3.7045	3.598	3.8063	3.4909	3.8704	3.5925	4.3199	3.3889
Dihyroxy-1H-indole glucuronide I	4.159	2.929	4.1041	4.6714	4.4664	4.3015	4.0106	4.5064	4.9951	4.5954	4.3727	4.3682	4.2008	3.7366	4.2806	4.1903	3.7816	4.0202	3.8573	5.297	4.5619	4.308	4.328	4.1719	4.3701	3.1905	4.2368	4.7663	4.1946	4.0657	4.4929	4.1455	4.5524	4.3976	3.7222	4.5259	3.7743	2.9031	4.3673	4.5205	4.2381	3.0388	3.0723	3.0807	3.111	3.0349	3.0551	4.5157	3.0664
(+/-)-Tryptophan	3.2735	3.2119	3.1885	3.3105	3.7984	3.4595	2.8855	3.5299	3.0809	3.4871	3.1441	3.3472	3.2856	3.2571	3.4713	3.9697	3.4587	2.453	3.9243	3.4827	3.0711	2.8681	3.3971	2.9561	3.2703	3.6669	3.1242	3.365	3.556	3.3621	3.4398	3.5397	2.7876	3.1342	3.3989	3.6734	2.6868	3.4429	3.9367	3.1737	2.4916	2.6347	2.6682	2.6765	2.7068	5.9631	3.064	2.7375	6.0313
4,5-Dihydroorotic acid	4.9049	4.014	4.3669	4.3862	5.2053	4.9177	4.3457	3.7517	4.7011	4.8604	5.1976	4.2624	5.6915	5.2152	5.4229	5.3154	4.8399	4.8052	5.4507	5.039	5.4953	4.612	5.3383	5.422	5.1404	5.6396	5.6692	5.0824	5.1947	5.0935	5.8508	5.2983	5.2042	5.5661	5.22	5.5277	4.3719	4.992	5.0461	4.7141	5.4662	3.6523	3.5463	3.3309	2.6073	3.5298	3.2325	3.2566	2.5628
3-amino-2-naphthoic acid	3.2823	3.5517	3.0258	3.741	3.4145	3.3547	3.2354	3.4727	3.4584	3.5607	3.4427	3.2434	3.6371	3.6008	3.3259	3.6356	3.1111	3.2463	3.4565	3.5079	3.2849	3.3971	3.4358	3.3105	3.3822	3.472	3.693	3.3186	3.5464	3.411	3.5544	3.3504	3.201	3.4012	3.3865	3.5233	3.2524	3.2635	3.3898	3.0376	2.84	4.8658	2.6756	4.1855	2.5697	2.9404	3.2451	3.2157	2.5252
Gamma-Glutaminyl-4-hydroxybenzene	3.8854	3.9025	3.6836	3.6838	4.0801	4.2257	3.4854	3.0116	3.8169	3.9331	4.1996	4.2723	4.3805	4.6077	4.3394	4.8766	4.4383	4.134	4.5107	4.0836	4.7155	4.0834	4.2666	4.4328	4.5095	4.8126	4.4635	4.4366	4.7391	4.229	4.9406	4.5187	4.1783	4.7023	4.4311	4.2566	3.7885	4.1673	4.5235	4.3997	4.3027	2.6075	2.641	2.6493	2.6796	2.6036	2.6238	2.5989	2.6351
2-O-a-L-Fucopyranosyl-galactose	0.5758	0.5874	0.5681	0.5974	1.3057	3.3929	0.5921	1.4729	2.3785	3.3942	0.5851	0.5698	3.4495	4.1892	3.7868	3.3496	4.3646	4.3139	3.8526	3.6628	4.8699	3.3342	3.585	4.3006	4.5822	4.8104	4.5883	4.4554	3.9587	3.8507	5.0692	4.5714	3.7452	4.7442	4.0318	4.1036	0.5331	3.0174	4.5675	3.9931	4.0071	0.6715	0.6981	0.7048	0.7293	3.7056	0.6844	0.6647	0.6934
5-Methoxytryptophan	3.5717	3.9688	3.8374	4.704	4.1557	3.9874	4.1379	4.3028	4.9094	4.3034	4.7389	4.3754	3.9517	4.1407	4.1853	4.3889	4.4073	3.9063	4.419	4.5915	3.9244	4.2199	4.4097	4.4741	4.2168	4.2593	4.5582	4.1419	4.4829	4.1474	4.1733	3.9721	4.287	4.2628	3.8912	4.3445	4.2455	4.5593	4.2855	4.308	4.6251	2.7322	2.7657	2.774	2.8043	2.7283	2.7485	2.7236	2.7598
Hydroxyprolyl-Threonine	2.6095	4.4612	4.7582	2.7572	4.4643	4.437	4.4346	4.5019	4.6243	4.6126	2.8239	4.605	2.3054	2.8643	3.0961	3.6035	3.6721	3.7637	3.656	3.0585	2.7767	3.3127	3.5486	1.4074	3.6211	3.3065	3.0156	3.6299	3.6983	3.8758	3.4969	3.4033	3.9521	1.4032	3.3609	4.3942	3.5859	3.9187	3.5849	3.9798	2.4963	1.523	1.5556	1.5637	1.5932	2.4776	1.5388	3.314	1.5498
2,4,6-Trihydroxybenzoic acid	4.8745	4.9926	5.0223	5.0153	4.9516	5.0301	5.0588	5.0597	4.9704	4.8728	5.0398	5.0933	4.962	4.9715	4.993	4.9517	5.004	5.0357	4.9592	5.0407	5.0395	4.9677	5.0165	5.0307	5.0954	4.9087	4.9787	5.0291	5.0212	5.0392	4.8986	5.0549	5.0219	4.919	4.9457	4.9442	4.9779	4.9377	4.7641	4.8866	4.8289	2.2321	2.2655	2.2738	2.304	2.2282	2.2483	2.2235	2.2596
[truncated: 51 more rows]
[truncated: 7 more columns]

## Sheet: Supplementary Table 2
Supplementary Table 2. 861 candiates of serotonylated proteins (5-PT) in MFC cell.
Accession	gene name	Intensity	Description	Coverage [%]	# Unique Peptides	MW [kDa]
A0A087WQQ5	Ktn1	8.13936e+08	Kinectin OS=Mus musculus OX=10090 GN=Ktn1 PE=1 SV=1	40	44	146.3
[truncated: 860 more rows]
